# Supplementary material for: Causal Effect Estimation With TMLE: Handling Missing Data and Near Violations of Positivity
Source: Biom J. 2026 Apr 24;68:e70134. doi: 10.1002/bimj.70134 (PMC13109636; doi:10.1002/bimj.70134)
Supplement: Supplementary file 1 — Supporting File: bimj70134‐sup‐0001‐DataCode.zip. [file BIMJ-68-e70134-s001.zip]

Archive with 170 entries (122 files):
- MissingDataTmle/
- MissingDataTmle/README.txt
- MissingDataTmle/renv/
- MissingDataTmle/renv/activate.R
- MissingDataTmle/renv/library/
- MissingDataTmle/renv/library/windows/
- MissingDataTmle/renv/library/windows/R-4.4/
- MissingDataTmle/renv/library/windows/R-4.4/x86_64-w64-mingw32/
- MissingDataTmle/renv/library/windows/R-4.4/x86_64-w64-mingw32/renv/
- MissingDataTmle/renv/library/windows/R-4.4/x86_64-w64-mingw32/renv/bin/
- MissingDataTmle/renv/library/windows/R-4.4/x86_64-w64-mingw32/renv/bin/renv
- MissingDataTmle/renv/library/windows/R-4.4/x86_64-w64-mingw32/renv/bin/renv.bat
- MissingDataTmle/renv/library/windows/R-4.4/x86_64-w64-mingw32/renv/config.yml
- MissingDataTmle/renv/library/windows/R-4.4/x86_64-w64-mingw32/renv/DESCRIPTION
- MissingDataTmle/renv/library/windows/R-4.4/x86_64-w64-mingw32/renv/doc/
- MissingDataTmle/renv/library/windows/R-4.4/x86_64-w64-mingw32/renv/doc/ci.html
- MissingDataTmle/renv/library/windows/R-4.4/x86_64-w64-mingw32/renv/doc/ci.R
- MissingDataTmle/renv/library/windows/R-4.4/x86_64-w64-mingw32/renv/doc/ci.Rmd
- MissingDataTmle/renv/library/windows/R-4.4/x86_64-w64-mingw32/renv/doc/docker.html
- MissingDataTmle/renv/library/windows/R-4.4/x86_64-w64-mingw32/renv/doc/docker.R
- MissingDataTmle/renv/library/windows/R-4.4/x86_64-w64-mingw32/renv/doc/docker.Rmd
- MissingDataTmle/renv/library/windows/R-4.4/x86_64-w64-mingw32/renv/doc/faq.html
- MissingDataTmle/renv/library/windows/R-4.4/x86_64-w64-mingw32/renv/doc/faq.R
- MissingDataTmle/renv/library/windows/R-4.4/x86_64-w64-mingw32/renv/doc/faq.Rmd
- MissingDataTmle/renv/library/windows/R-4.4/x86_64-w64-mingw32/renv/doc/index.html
- MissingDataTmle/renv/library/windows/R-4.4/x86_64-w64-mingw32/renv/doc/package-install.html
- MissingDataTmle/renv/library/windows/R-4.4/x86_64-w64-mingw32/renv/doc/package-install.R
- MissingDataTmle/renv/library/windows/R-4.4/x86_64-w64-mingw32/renv/doc/package-install.Rmd
- MissingDataTmle/renv/library/windows/R-4.4/x86_64-w64-mingw32/renv/doc/package-sources.html
- MissingDataTmle/renv/library/windows/R-4.4/x86_64-w64-mingw32/renv/doc/package-sources.R
- MissingDataTmle/renv/library/windows/R-4.4/x86_64-w64-mingw32/renv/doc/package-sources.Rmd
- MissingDataTmle/renv/library/windows/R-4.4/x86_64-w64-mingw32/renv/doc/packages.html
- MissingDataTmle/renv/library/windows/R-4.4/x86_64-w64-mingw32/renv/doc/packages.R
- MissingDataTmle/renv/library/windows/R-4.4/x86_64-w64-mingw32/renv/doc/packages.Rmd
- MissingDataTmle/renv/library/windows/R-4.4/x86_64-w64-mingw32/renv/doc/packrat.html
- MissingDataTmle/renv/library/windows/R-4.4/x86_64-w64-mingw32/renv/doc/packrat.R
- MissingDataTmle/renv/library/windows/R-4.4/x86_64-w64-mingw32/renv/doc/packrat.Rmd
- MissingDataTmle/renv/library/windows/R-4.4/x86_64-w64-mingw32/renv/doc/profiles.html
- MissingDataTmle/renv/library/windows/R-4.4/x86_64-w64-mingw32/renv/doc/profiles.R
- MissingDataTmle/renv/library/windows/R-4.4/x86_64-w64-mingw32/renv/doc/profiles.Rmd
- MissingDataTmle/renv/library/windows/R-4.4/x86_64-w64-mingw32/renv/doc/python.html
- MissingDataTmle/renv/library/windows/R-4.4/x86_64-w64-mingw32/renv/doc/python.R
- MissingDataTmle/renv/library/windows/R-4.4/x86_64-w64-mingw32/renv/doc/python.Rmd
- MissingDataTmle/renv/library/windows/R-4.4/x86_64-w64-mingw32/renv/doc/renv.html
- MissingDataTmle/renv/library/windows/R-4.4/x86_64-w64-mingw32/renv/doc/renv.R
- MissingDataTmle/renv/library/windows/R-4.4/x86_64-w64-mingw32/renv/doc/renv.Rmd
- MissingDataTmle/renv/library/windows/R-4.4/x86_64-w64-mingw32/renv/doc/rsconnect.html
- MissingDataTmle/renv/library/windows/R-4.4/x86_64-w64-mingw32/renv/doc/rsconnect.R
- MissingDataTmle/renv/library/windows/R-4.4/x86_64-w64-mingw32/renv/doc/rsconnect.Rmd
- MissingDataTmle/renv/library/windows/R-4.4/x86_64-w64-mingw32/renv/ext/
- MissingDataTmle/renv/library/windows/R-4.4/x86_64-w64-mingw32/renv/ext/renv.c
- MissingDataTmle/renv/library/windows/R-4.4/x86_64-w64-mingw32/renv/help/
- MissingDataTmle/renv/library/windows/R-4.4/x86_64-w64-mingw32/renv/help/aliases.rds
- MissingDataTmle/renv/library/windows/R-4.4/x86_64-w64-mingw32/renv/help/AnIndex
- MissingDataTmle/renv/library/windows/R-4.4/x86_64-w64-mingw32/renv/help/figures/
- MissingDataTmle/renv/library/windows/R-4.4/x86_64-w64-mingw32/renv/help/figures/logo.svg
- MissingDataTmle/renv/library/windows/R-4.4/x86_64-w64-mingw32/renv/help/paths.rds
- MissingDataTmle/renv/library/windows/R-4.4/x86_64-w64-mingw32/renv/help/renv.rdb
- MissingDataTmle/renv/library/windows/R-4.4/x86_64-w64-mingw32/renv/help/renv.rdx
- MissingDataTmle/renv/library/windows/R-4.4/x86_64-w64-mingw32/renv/html/
- MissingDataTmle/renv/library/windows/R-4.4/x86_64-w64-mingw32/renv/html/00Index.html
- MissingDataTmle/renv/library/windows/R-4.4/x86_64-w64-mingw32/renv/html/R.css
- MissingDataTmle/renv/library/windows/R-4.4/x86_64-w64-mingw32/renv/INDEX
- MissingDataTmle/renv/library/windows/R-4.4/x86_64-w64-mingw32/renv/LICENSE
- MissingDataTmle/renv/library/windows/R-4.4/x86_64-w64-mingw32/renv/MD5
- MissingDataTmle/renv/library/windows/R-4.4/x86_64-w64-mingw32/renv/Meta/
- MissingDataTmle/renv/library/windows/R-4.4/x86_64-w64-mingw32/renv/Meta/features.rds
- MissingDataTmle/renv/library/windows/R-4.4/x86_64-w64-mingw32/renv/Meta/hsearch.rds
- MissingDataTmle/renv/library/windows/R-4.4/x86_64-w64-mingw32/renv/Meta/links.rds
- MissingDataTmle/renv/library/windows/R-4.4/x86_64-w64-mingw32/renv/Meta/nsInfo.rds
- MissingDataTmle/renv/library/windows/R-4.4/x86_64-w64-mingw32/renv/Meta/package.rds
- MissingDataTmle/renv/library/windows/R-4.4/x86_64-w64-mingw32/renv/Meta/Rd.rds
- MissingDataTmle/renv/library/windows/R-4.4/x86_64-w64-mingw32/renv/Meta/vignette.rds
- MissingDataTmle/renv/library/windows/R-4.4/x86_64-w64-mingw32/renv/NAMESPACE
- MissingDataTmle/renv/library/windows/R-4.4/x86_64-w64-mingw32/renv/NEWS.md
- MissingDataTmle/renv/library/windows/R-4.4/x86_64-w64-mingw32/renv/R/
- MissingDataTmle/renv/library/windows/R-4.4/x86_64-w64-mingw32/renv/R/renv
- MissingDataTmle/renv/library/windows/R-4.4/x86_64-w64-mingw32/renv/R/renv.rdb
- MissingDataTmle/renv/library/windows/R-4.4/x86_64-w64-mingw32/renv/R/renv.rdx
- MissingDataTmle/renv/library/windows/R-4.4/x86_64-w64-mingw32/renv/repos/
- MissingDataTmle/renv/library/windows/R-4.4/x86_64-w64-mingw32/renv/repos/src/
- MissingDataTmle/renv/library/windows/R-4.4/x86_64-w64-mingw32/renv/repos/src/contrib/
- MissingDataTmle/renv/library/windows/R-4.4/x86_64-w64-mingw32/renv/repos/src/contrib/PACKAGES
- MissingDataTmle/renv/library/windows/R-4.4/x86_64-w64-mingw32/renv/repos/src/contrib/PACKAGES.gz
- MissingDataTmle/renv/library/windows/R-4.4/x86_64-w64-mingw32/renv/repos/src/contrib/PACKAGES.rds
- MissingDataTmle/renv/library/windows/R-4.4/x86_64-w64-mingw32/renv/repos/src/contrib/renv_1.1.7.tar.gz
- MissingDataTmle/renv/library/windows/R-4.4/x86_64-w64-mingw32/renv/resources/
- MissingDataTmle/renv/library/windows/R-4.4/x86_64-w64-mingw32/renv/resources/activate.R
- MissingDataTmle/renv/library/windows/R-4.4/x86_64-w64-mingw32/renv/resources/scripts-git-askpass.cmd
- MissingDataTmle/renv/library/windows/R-4.4/x86_64-w64-mingw32/renv/resources/scripts-git-askpass.sh
- MissingDataTmle/renv/library/windows/R-4.4/x86_64-w64-mingw32/renv/resources/vendor/
- MissingDataTmle/renv/library/windows/R-4.4/x86_64-w64-mingw32/renv/resources/vendor/renv.R
- MissingDataTmle/renv/library/windows/R-4.4/x86_64-w64-mingw32/renv/resources/watchdog-process.R
- MissingDataTmle/renv/library/windows/R-4.4/x86_64-w64-mingw32/renv/resources/WELCOME
- MissingDataTmle/renv/library/windows/R-4.4/x86_64-w64-mingw32/renv/rstudio/
- MissingDataTmle/renv/library/windows/R-4.4/x86_64-w64-mingw32/renv/rstudio/addins.dcf
- MissingDataTmle/renv/library/windows/R-4.4/x86_64-w64-mingw32/renv/schema/
- MissingDataTmle/renv/library/windows/R-4.4/x86_64-w64-mingw32/renv/schema/draft-07.renv.lock.schema.json
- MissingDataTmle/renv/library/windows/R-4.4/x86_64-w64-mingw32/renv/sysreqs/
- MissingDataTmle/renv/library/windows/R-4.4/x86_64-w64-mingw32/renv/sysreqs/sysreqs.json
- MissingDataTmle/renv/settings.json
- MissingDataTmle/renv/staging/
- MissingDataTmle/renv.lock
- MissingDataTmle/Simulation/
- MissingDataTmle/Simulation/design-based/
- MissingDataTmle/Simulation/design-based/01_used_libraries.R
- MissingDataTmle/Simulation/design-based/02_DGP_HAL_Functions.R
- MissingDataTmle/Simulation/design-based/03_missing_Functions.R
- MissingDataTmle/Simulation/design-based/04_analysis_Functions.R
- MissingDataTmle/Simulation/design-based/05_plot_Functions.R
- MissingDataTmle/Simulation/design-based/06_run_simulation.R
- MissingDataTmle/Simulation/design-based/07_verify_reference_plots.R
- MissingDataTmle/Simulation/design-based/Data/
- MissingDataTmle/Simulation/design-based/Data/original_wash_b.csv
- MissingDataTmle/Simulation/design-based/Results/
- MissingDataTmle/Simulation/design-based/Results/reference/
- MissingDataTmle/Simulation/design-based/Results/reference/full/
- MissingDataTmle/Simulation/design-based/Results/reference/full/data/
- MissingDataTmle/Simulation/design-based/Results/reference/full/data/big_table_results.RData
- MissingDataTmle/Simulation/design-based/Results/reference/full/figures/
- MissingDataTmle/Simulation/design-based/Results/reference/full/figures/Figure_6.png
- MissingDataTmle/Simulation/design-based/Results/reference/full/logs/
- MissingDataTmle/Simulation/design-based/Results/reference/full/logs/blas_lapack.txt
- MissingDataTmle/Simulation/design-based/Results/reference/full/logs/extSoftVersion.txt
- MissingDataTmle/Simulation/design-based/Results/reference/full/logs/sessionInfo.txt
- MissingDataTmle/Simulation/design-based/Results/reference/full/logs/thread_info.txt
- MissingDataTmle/Simulation/design-based/Results/reference/quick/
- MissingDataTmle/Simulation/design-based/Results/reference/quick/data/
- MissingDataTmle/Simulation/design-based/Results/reference/quick/data/big_table_results.RData
- MissingDataTmle/Simulation/design-based/Results/reference/quick/figures/
- MissingDataTmle/Simulation/design-based/Results/reference/quick/figures/Figure_6.png
- MissingDataTmle/Simulation/design-based/Results/reference/quick/logs/
- MissingDataTmle/Simulation/design-based/Results/reference/quick/logs/blas_lapack.txt
- MissingDataTmle/Simulation/design-based/Results/reference/quick/logs/extSoftVersion.txt
- MissingDataTmle/Simulation/design-based/Results/reference/quick/logs/sessionInfo.txt
- MissingDataTmle/Simulation/design-based/Results/reference/quick/logs/thread_info.txt
- MissingDataTmle/Simulation/model-based/
- MissingDataTmle/Simulation/model-based/01_used_libraries.R
- MissingDataTmle/Simulation/model-based/02_general_Functions.R
- MissingDataTmle/Simulation/model-based/03_Data_and_Mis_Functions.R
- MissingDataTmle/Simulation/model-based/04_analysis_Functions.R
- MissingDataTmle/Simulation/model-based/05_plot_Functions.R
- MissingDataTmle/Simulation/model-based/06_run_simulation_study.R
- MissingDataTmle/Simulation/model-based/07_verify_reference_plots.R
- MissingDataTmle/Simulation/model-based/Results/
- MissingDataTmle/Simulation/model-based/Results/reference/
- MissingDataTmle/Simulation/model-based/Results/reference/full/
- MissingDataTmle/Simulation/model-based/Results/reference/full/data/
- MissingDataTmle/Simulation/model-based/Results/reference/full/data/res_table.RData
- MissingDataTmle/Simulation/model-based/Results/reference/full/figures/
- MissingDataTmle/Simulation/model-based/Results/reference/full/figures/Figure_3.png
- MissingDataTmle/Simulation/model-based/Results/reference/full/figures/Figure_4.png
- MissingDataTmle/Simulation/model-based/Results/reference/full/figures/Figure_5.png
- MissingDataTmle/Simulation/model-based/Results/reference/full/logs/
- MissingDataTmle/Simulation/model-based/Results/reference/full/logs/blas_lapack.txt
- MissingDataTmle/Simulation/model-based/Results/reference/full/logs/extSoftVersion.txt
- MissingDataTmle/Simulation/model-based/Results/reference/full/logs/sessionInfo.txt
- MissingDataTmle/Simulation/model-based/Results/reference/full/logs/thread_info.txt
- MissingDataTmle/Simulation/model-based/Results/reference/quick/
- MissingDataTmle/Simulation/model-based/Results/reference/quick/data/
- MissingDataTmle/Simulation/model-based/Results/reference/quick/data/res_table.RData
- MissingDataTmle/Simulation/model-based/Results/reference/quick/figures/
- MissingDataTmle/Simulation/model-based/Results/reference/quick/figures/Figure_3.png
- MissingDataTmle/Simulation/model-based/Results/reference/quick/figures/Figure_4.png
- MissingDataTmle/Simulation/model-based/Results/reference/quick/figures/Figure_5.png
- MissingDataTmle/Simulation/model-based/Results/reference/quick/logs/
- MissingDataTmle/Simulation/model-based/Results/reference/quick/logs/blas_lapack.txt
- MissingDataTmle/Simulation/model-based/Results/reference/quick/logs/extSoftVersion.txt
- MissingDataTmle/Simulation/model-based/Results/reference/quick/logs/sessionInfo.txt
- MissingDataTmle/Simulation/model-based/Results/reference/quick/logs/thread_info.txt
