# Supplementary material for: Causal Effect Estimation With TMLE: Handling Missing Data and Near Violations of Positivity
Source: Biom J. 2026 Apr 24;68:e70134. doi: 10.1002/bimj.70134 (PMC13109636; doi:10.1002/bimj.70134)
Supplement: Supplementary file 1 — Supporting File: bimj70134‐sup‐0001‐DataCode.zip. [file BIMJ-68-e70134-s001.zip › MissingDataTmle/README.txt]

# Reproducible code for: 
"Causal Effect Estimation with TMLE: Handling Missing Data and Near-Violations of Positivity"

This repository contains the full simulation code used for the model-based and design-based simulation studies.
All results reported in the manuscript were generated using the code provided in this repository.

Precomputed results are supplied for convenience due to computational constraints, but the full simulation pipelines
can be reproduced by running the corresponding driver scripts in full mode.

## Folder structure

- `Simulation/`
  - `model-based/`  
    - `01_used_libraries.R`  
      Loads required R packages.
    - `02_general_Functions.R`  
      General helper functions (parallel backend, seed management, evaluation metrics, etc.).
    - `03_Data_and_Mis_Functions.R`  
      Data-generating processes (DGP1–DGP5) and m-DAG based missingness mechanisms.
    - `04_analysis_Functions.R`  
      Estimation procedures (TMLE variants, MI procedures, complete-case, etc.).
    - `05_plot_Functions.R`  
      Functions for generating bias, coverage, and RMSE summary plots.
    - `06_simulation_study.R`  
      Main driver script. Restores the renv environment and runs the whole simulation on "quick" mode by default.
    - '07_verify_reference_plots.R' 
      Generates only the figures based on shipped results
    - `Results/`:  
      Automatically created output directory containing:
      'reference/<mode>/' (Contains precomputed results)
      'runs/<run_id>/<mode>/' (Contains results from your own execution.)
       -> both contain files 'data/', 'figures/', 'logs/' 
    - `log`
      Documents the computational environment.
  - `design-based/`  
    Analogous structure for the design-based simulation study (not shown here).
    - `01_used_libraries.R`  
      Loads required R packages.
    - `02_DGP_HAL_Functions.R`  
      Data-generating process via undersmoothed HAL, parallel backend setup, seed management.
    - `03_missing_Functions.R`  
      Data-generating processes (DGPs) and missingness-inducing functions.
    - `04_analysis_Functions.R`  
      Estimation procedures (TMLE variants, MI procedures, complete-case, etc.).
    - `05_plot_Functions.R`  
      Plotting functions for bias/coverage/RMSE summaries and evaluation metrics.
    - `06_run_simulation.R`  
      Main driver script. Runs the full design-based pipeline: Sources files 01–05, restores the renv environment and saves outputs.
    - '07_verify_reference_plots.R' 
      Generates only the figures based on shipped results
    - `Data/`  
      Data directory. Contains raw original data `original_wash_b.csv`.
    - `Preliminary_Results/`  
      Preliminary results directory. Contains simulated Data via HAL and preliminary `.RData` results objects and session info.  
    - `Results/`:
Automatically created output directory:
       `reference/<mode>/` (Contains precomputed results used in the manuscript.)
       `runs/<run_id>/<mode>/` (Contains results from your own execution.)
            `data/`
            `figures/`
            `logs/` (Documents the computational environment.)
      
## How to run (model-based simulation)

1. Open R in the project root (the folder that contains `Simulation/`).
2. Run the driver script: `Simulation/model-based/06_simulation_study.R`
   - Activate renv
   - Restore exact package versions from renv.lock
   - Disable multithreading for reproducibility
   - Execute the full simulation pipeline
   - Save results and reproducibility logs

## NOTE: (5 CPUs necessary)
- Quick mode is intended for code verification and reproducibility checks.
  It runs the complete simulation pipeline with reduced Monte Carlo size and reduced numbers of imputations and iterations.
- Full mode reproduces the results reported in the manuscript.
  Due to the computationally intensive estimation procedures and the large number of simulation repetitions, running the full simulation 
  requires substantial computational resources (approximately 400 CPU cores over several weeks) and is not expected during peer review.

## How to run (design-based simulation)

1. Open R in the project root (the folder that contains `Simulation/`).
2. Run the driver script: `Simulation/design-based/06_run_simulation.R`

## NOTE:  (5 CPUs necessary)
- The design-based simulation follows the same general structure as the model-based simulation but relies on 
  data-generating processes based on the original empirical dataset and HAL-based estimators.
- A reduced configuration is provided to allow reviewers to verify that the code runs and produces valid outputs.
  In this mode, fewer HAL-based simulated datasets are generated and a reduced subset is used to allow fast execution.
- Due to the computational burden of the full design-based simulation (requiring approximately 400 CPU cores over about one week), 
  precomputed results used in the manuscript are provided in the `reference/full/` directory.


## Software environment

All analyses were run using:

- R version 4.4.1

## Reproducibility via renv

The project uses renv to ensure exact package version control.

The package versions used in the manuscript are recorded in:

renv.lock

To restore the original package environment:

install.packages("renv")
renv::restore()

The driver script performs renv::restore() automatically.

For any questions regarding code execution or reproducibility, please contact the corresponding author.
