# Supplementary material for: Causal Effect Estimation With TMLE: Handling Missing Data and Near Violations of Positivity
Source: Biom J. 2026 Apr 24;68:e70134. doi: 10.1002/bimj.70134 (PMC13109636; doi:10.1002/bimj.70134)
Supplement: Supplementary file 1 — Supporting File: bimj70134‐sup‐0001‐DataCode.zip. [file BIMJ-68-e70134-s001.zip › MissingDataTmle/renv/settings.json]

{
  "bioconductor.version": null,
  "external.libraries": [],
  "ignored.packages": [],
  "package.dependency.fields": [
    "Imports",
    "Depends",
    "LinkingTo"
  ],
  "ppm.enabled": null,
  "ppm.ignored.urls": [],
  "r.version": null,
  "snapshot.dev": false,
  "snapshot.type": "implicit",
  "use.cache": true,
  "vcs.ignore.cellar": true,
  "vcs.ignore.library": true,
  "vcs.ignore.local": true,
  "vcs.manage.ignores": true
}
