# Supplementary material for: Causal Effect Estimation With TMLE: Handling Missing Data and Near Violations of Positivity
Source: Biom J. 2026 Apr 24;68:e70134. doi: 10.1002/bimj.70134 (PMC13109636; doi:10.1002/bimj.70134)
Supplement: Supplementary file 1 — Supporting File: bimj70134‐sup‐0001‐DataCode.zip. [file BIMJ-68-e70134-s001.zip › MissingDataTmle/renv.lock]

{
  "R": {
    "Version": "4.4.1",
    "Repositories": [
      {
        "Name": "CRAN",
        "URL": "https://packagemanager.posit.co/cran/latest"
      }
    ]
  },
  "Packages": {
    "ADGofTest": {
      "Package": "ADGofTest",
      "Version": "0.3",
      "Source": "Repository",
      "Type": "Package",
      "Title": "Anderson-Darling GoF test",
      "Date": "2011-12-28",
      "Author": "Carlos J. Gil Bellosta",
      "Maintainer": "Carlos J. Gil Bellosta <cgb@datanalytics.com>",
      "Description": "Anderson-Darling GoF test with p-value calculation based on Marsaglia's 2004 paper \"Evaluating the Anderson-Darling Distribution\"",
      "License": "GPL",
      "LazyLoad": "yes",
      "Repository": "CRAN",
      "Encoding": "UTF-8"
    },
    "Amelia": {
      "Package": "Amelia",
      "Version": "1.8.2",
      "Source": "Repository",
      "Date": "2024-04-10",
      "Title": "A Program for Missing Data",
      "Authors@R": "c( person(\"James\", \"Honaker\", email = \"james@hona.kr\", role = c(\"aut\")), person(\"Gary\", \"King\", email = \"king@harvard.edu\", role = c(\"aut\")), person(\"Matthew\", \"Blackwell\", email = \"mblackwell@gov.harvard.edu\", role = c(\"aut\", \"cre\"), comment = c(ORCID = \"0000-0002-3689-9527\")) )",
      "Depends": [
        "R (>= 3.0.2)",
        "Rcpp (>= 0.11)"
      ],
      "Imports": [
        "foreign",
        "utils",
        "grDevices",
        "graphics",
        "methods",
        "stats",
        "rlang"
      ],
      "LinkingTo": [
        "Rcpp (>= 0.11)",
        "RcppArmadillo"
      ],
      "Description": "A tool that \"multiply imputes\" missing data in a single cross-section (such as a survey), from a time series (like variables collected for each year in a country), or from a time-series-cross-sectional data set (such as collected by years for each of several countries). Amelia II implements our bootstrapping-based algorithm that gives essentially the same answers as the standard IP or EMis approaches, is usually considerably faster than existing approaches and can handle many more variables.  Unlike Amelia I and other statistically rigorous imputation software, it virtually never crashes (but please let us know if you find to the contrary!).  The program also generalizes existing approaches by allowing for trends in time series across observations within a cross-sectional unit, as well as priors that allow experts to incorporate beliefs they have about the values of missing cells in their data.  Amelia II also includes useful diagnostics of the fit of multiple imputation models.  The program works from the R command line or via a graphical user interface that does not require users to know R.",
      "License": "GPL (>= 2)",
      "URL": "https://gking.harvard.edu/amelia",
      "Suggests": [
        "tcltk",
        "broom",
        "rmarkdown",
        "knitr"
      ],
      "VignetteBuilder": "knitr",
      "RoxygenNote": "7.2.3",
      "Encoding": "UTF-8",
      "LazyData": "true",
      "NeedsCompilation": "yes",
      "Author": "James Honaker [aut], Gary King [aut], Matthew Blackwell [aut, cre] (<https://orcid.org/0000-0002-3689-9527>)",
      "Maintainer": "Matthew Blackwell <mblackwell@gov.harvard.edu>",
      "Repository": "CRAN"
    },
    "DBI": {
      "Package": "DBI",
      "Version": "1.2.3",
      "Source": "Repository",
      "Title": "R Database Interface",
      "Date": "2024-06-02",
      "Authors@R": "c( person(\"R Special Interest Group on Databases (R-SIG-DB)\", role = \"aut\"), person(\"Hadley\", \"Wickham\", role = \"aut\"), person(\"Kirill\", \"Müller\", , \"kirill@cynkra.com\", role = c(\"aut\", \"cre\"), comment = c(ORCID = \"0000-0002-1416-3412\")), person(\"R Consortium\", role = \"fnd\") )",
      "Description": "A database interface definition for communication between R and relational database management systems.  All classes in this package are virtual and need to be extended by the various R/DBMS implementations.",
      "License": "LGPL (>= 2.1)",
      "URL": "https://dbi.r-dbi.org, https://github.com/r-dbi/DBI",
      "BugReports": "https://github.com/r-dbi/DBI/issues",
      "Depends": [
        "methods",
        "R (>= 3.0.0)"
      ],
      "Suggests": [
        "arrow",
        "blob",
        "covr",
        "DBItest",
        "dbplyr",
        "downlit",
        "dplyr",
        "glue",
        "hms",
        "knitr",
        "magrittr",
        "nanoarrow (>= 0.3.0.1)",
        "RMariaDB",
        "rmarkdown",
        "rprojroot",
        "RSQLite (>= 1.1-2)",
        "testthat (>= 3.0.0)",
        "vctrs",
        "xml2"
      ],
      "VignetteBuilder": "knitr",
      "Config/autostyle/scope": "line_breaks",
      "Config/autostyle/strict": "false",
      "Config/Needs/check": "r-dbi/DBItest",
      "Encoding": "UTF-8",
      "RoxygenNote": "7.3.1",
      "Config/Needs/website": "r-dbi/DBItest, r-dbi/dbitemplate, adbi, AzureKusto, bigrquery, DatabaseConnector, dittodb, duckdb, implyr, lazysf, odbc, pool, RAthena, IMSMWU/RClickhouse, RH2, RJDBC, RMariaDB, RMySQL, RPostgres, RPostgreSQL, RPresto, RSQLite, sergeant, sparklyr, withr",
      "Config/testthat/edition": "3",
      "NeedsCompilation": "no",
      "Author": "R Special Interest Group on Databases (R-SIG-DB) [aut], Hadley Wickham [aut], Kirill Müller [aut, cre] (<https://orcid.org/0000-0002-1416-3412>), R Consortium [fnd]",
      "Maintainer": "Kirill Müller <kirill@cynkra.com>",
      "Repository": "CRAN"
    },
    "Formula": {
      "Package": "Formula",
      "Version": "1.2-5",
      "Source": "Repository",
      "Date": "2023-02-23",
      "Title": "Extended Model Formulas",
      "Description": "Infrastructure for extended formulas with multiple parts on the right-hand side and/or multiple responses on the left-hand side (see <doi:10.18637/jss.v034.i01>).",
      "Authors@R": "c(person(given = \"Achim\", family = \"Zeileis\", role = c(\"aut\", \"cre\"), email = \"Achim.Zeileis@R-project.org\", comment = c(ORCID = \"0000-0003-0918-3766\")), person(given = \"Yves\", family = \"Croissant\", role = \"aut\", email = \"Yves.Croissant@univ-reunion.fr\"))",
      "Depends": [
        "R (>= 2.0.0)",
        "stats"
      ],
      "License": "GPL-2 | GPL-3",
      "NeedsCompilation": "no",
      "Author": "Achim Zeileis [aut, cre] (<https://orcid.org/0000-0003-0918-3766>), Yves Croissant [aut]",
      "Maintainer": "Achim Zeileis <Achim.Zeileis@R-project.org>",
      "Repository": "CRAN",
      "Encoding": "UTF-8"
    },
    "KernSmooth": {
      "Package": "KernSmooth",
      "Version": "2.23-24",
      "Source": "Repository",
      "Priority": "recommended",
      "Date": "2024-05-16",
      "Title": "Functions for Kernel Smoothing Supporting Wand & Jones (1995)",
      "Authors@R": "c(person(\"Matt\", \"Wand\", role = \"aut\", email = \"Matt.Wand@uts.edu.au\"), person(\"Cleve\", \"Moler\", role = \"ctb\", comment = \"LINPACK routines in src/d*\"), person(\"Brian\", \"Ripley\", role = c(\"trl\", \"cre\", \"ctb\"), email = \"ripley@stats.ox.ac.uk\", comment = \"R port and updates\"))",
      "Note": "Maintainers are not available to give advice on using a package they did not author.",
      "Depends": [
        "R (>= 2.5.0)",
        "stats"
      ],
      "Suggests": [
        "MASS",
        "carData"
      ],
      "Description": "Functions for kernel smoothing (and density estimation) corresponding to the book:  Wand, M.P. and Jones, M.C. (1995) \"Kernel Smoothing\".",
      "License": "Unlimited",
      "ByteCompile": "yes",
      "NeedsCompilation": "yes",
      "Author": "Matt Wand [aut], Cleve Moler [ctb] (LINPACK routines in src/d*), Brian Ripley [trl, cre, ctb] (R port and updates)",
      "Maintainer": "Brian Ripley <ripley@stats.ox.ac.uk>",
      "Repository": "CRAN"
    },
    "MASS": {
      "Package": "MASS",
      "Version": "7.3-60.2",
      "Source": "Repository",
      "Priority": "recommended",
      "Date": "2024-01-12",
      "Revision": "$Rev: 3641 $",
      "Depends": [
        "R (>= 4.4.0)",
        "grDevices",
        "graphics",
        "stats",
        "utils"
      ],
      "Imports": [
        "methods"
      ],
      "Suggests": [
        "lattice",
        "nlme",
        "nnet",
        "survival"
      ],
      "Authors@R": "c(person(\"Brian\", \"Ripley\", role = c(\"aut\", \"cre\", \"cph\"), email = \"ripley@stats.ox.ac.uk\"), person(\"Bill\", \"Venables\", role = \"ctb\"), person(c(\"Douglas\", \"M.\"), \"Bates\", role = \"ctb\"), person(\"Kurt\", \"Hornik\", role = \"trl\", comment = \"partial port ca 1998\"), person(\"Albrecht\", \"Gebhardt\", role = \"trl\", comment = \"partial port ca 1998\"), person(\"David\", \"Firth\", role = \"ctb\"))",
      "Description": "Functions and datasets to support Venables and Ripley, \"Modern Applied Statistics with S\" (4th edition, 2002).",
      "Title": "Support Functions and Datasets for Venables and Ripley's MASS",
      "LazyData": "yes",
      "ByteCompile": "yes",
      "License": "GPL-2 | GPL-3",
      "URL": "http://www.stats.ox.ac.uk/pub/MASS4/",
      "Contact": "<MASS@stats.ox.ac.uk>",
      "NeedsCompilation": "yes",
      "Author": "Brian Ripley [aut, cre, cph], Bill Venables [ctb], Douglas M. Bates [ctb], Kurt Hornik [trl] (partial port ca 1998), Albrecht Gebhardt [trl] (partial port ca 1998), David Firth [ctb]",
      "Maintainer": "Brian Ripley <ripley@stats.ox.ac.uk>",
      "Repository": "CRAN"
    },
    "Matrix": {
      "Package": "Matrix",
      "Version": "1.7-0",
      "Source": "Repository",
      "VersionNote": "do also bump src/version.h, inst/include/Matrix/version.h",
      "Date": "2024-03-16",
      "Priority": "recommended",
      "Title": "Sparse and Dense Matrix Classes and Methods",
      "Description": "A rich hierarchy of sparse and dense matrix classes, including general, symmetric, triangular, and diagonal matrices with numeric, logical, or pattern entries.  Efficient methods for operating on such matrices, often wrapping the 'BLAS', 'LAPACK', and 'SuiteSparse' libraries.",
      "License": "GPL (>= 2) | file LICENCE",
      "URL": "https://Matrix.R-forge.R-project.org",
      "BugReports": "https://R-forge.R-project.org/tracker/?atid=294&group_id=61",
      "Contact": "Matrix-authors@R-project.org",
      "Authors@R": "c(person(\"Douglas\", \"Bates\", role = \"aut\", comment = c(ORCID = \"0000-0001-8316-9503\")), person(\"Martin\", \"Maechler\", role = c(\"aut\", \"cre\"), email = \"mmaechler+Matrix@gmail.com\", comment = c(ORCID = \"0000-0002-8685-9910\")), person(\"Mikael\", \"Jagan\", role = \"aut\", comment = c(ORCID = \"0000-0002-3542-2938\")), person(\"Timothy A.\", \"Davis\", role = \"ctb\", comment = c(ORCID = \"0000-0001-7614-6899\", \"SuiteSparse libraries\", \"collaborators listed in dir(system.file(\\\"doc\\\", \\\"SuiteSparse\\\", package=\\\"Matrix\\\"), pattern=\\\"License\\\", full.names=TRUE, recursive=TRUE)\")), person(\"George\", \"Karypis\", role = \"ctb\", comment = c(ORCID = \"0000-0003-2753-1437\", \"METIS library\", \"Copyright: Regents of the University of Minnesota\")), person(\"Jason\", \"Riedy\", role = \"ctb\", comment = c(ORCID = \"0000-0002-4345-4200\", \"GNU Octave's condest() and onenormest()\", \"Copyright: Regents of the University of California\")), person(\"Jens\", \"Oehlschlägel\", role = \"ctb\", comment = \"initial nearPD()\"), person(\"R Core Team\", role = \"ctb\", comment = \"base R's matrix implementation\"))",
      "Depends": [
        "R (>= 4.4.0)",
        "methods"
      ],
      "Imports": [
        "grDevices",
        "graphics",
        "grid",
        "lattice",
        "stats",
        "utils"
      ],
      "Suggests": [
        "MASS",
        "datasets",
        "sfsmisc",
        "tools"
      ],
      "Enhances": [
        "SparseM",
        "graph"
      ],
      "LazyData": "no",
      "LazyDataNote": "not possible, since we use data/*.R and our S4 classes",
      "BuildResaveData": "no",
      "Encoding": "UTF-8",
      "NeedsCompilation": "yes",
      "Author": "Douglas Bates [aut] (<https://orcid.org/0000-0001-8316-9503>), Martin Maechler [aut, cre] (<https://orcid.org/0000-0002-8685-9910>), Mikael Jagan [aut] (<https://orcid.org/0000-0002-3542-2938>), Timothy A. Davis [ctb] (<https://orcid.org/0000-0001-7614-6899>, SuiteSparse libraries, collaborators listed in dir(system.file(\"doc\", \"SuiteSparse\", package=\"Matrix\"), pattern=\"License\", full.names=TRUE, recursive=TRUE)), George Karypis [ctb] (<https://orcid.org/0000-0003-2753-1437>, METIS library, Copyright: Regents of the University of Minnesota), Jason Riedy [ctb] (<https://orcid.org/0000-0002-4345-4200>, GNU Octave's condest() and onenormest(), Copyright: Regents of the University of California), Jens Oehlschlägel [ctb] (initial nearPD()), R Core Team [ctb] (base R's matrix implementation)",
      "Maintainer": "Martin Maechler <mmaechler+Matrix@gmail.com>",
      "Repository": "CRAN"
    },
    "R6": {
      "Package": "R6",
      "Version": "2.5.1",
      "Source": "Repository",
      "Title": "Encapsulated Classes with Reference Semantics",
      "Authors@R": "person(\"Winston\", \"Chang\", role = c(\"aut\", \"cre\"), email = \"winston@stdout.org\")",
      "Description": "Creates classes with reference semantics, similar to R's built-in reference classes. Compared to reference classes, R6 classes are simpler and lighter-weight, and they are not built on S4 classes so they do not require the methods package. These classes allow public and private members, and they support inheritance, even when the classes are defined in different packages.",
      "Depends": [
        "R (>= 3.0)"
      ],
      "Suggests": [
        "testthat",
        "pryr"
      ],
      "License": "MIT + file LICENSE",
      "URL": "https://r6.r-lib.org, https://github.com/r-lib/R6/",
      "BugReports": "https://github.com/r-lib/R6/issues",
      "RoxygenNote": "7.1.1",
      "NeedsCompilation": "no",
      "Author": "Winston Chang [aut, cre]",
      "Maintainer": "Winston Chang <winston@stdout.org>",
      "Repository": "CRAN"
    },
    "RColorBrewer": {
      "Package": "RColorBrewer",
      "Version": "1.1-3",
      "Source": "Repository",
      "Date": "2022-04-03",
      "Title": "ColorBrewer Palettes",
      "Authors@R": "c(person(given = \"Erich\", family = \"Neuwirth\", role = c(\"aut\", \"cre\"), email = \"erich.neuwirth@univie.ac.at\"))",
      "Author": "Erich Neuwirth [aut, cre]",
      "Maintainer": "Erich Neuwirth <erich.neuwirth@univie.ac.at>",
      "Depends": [
        "R (>= 2.0.0)"
      ],
      "Description": "Provides color schemes for maps (and other graphics) designed by Cynthia Brewer as described at http://colorbrewer2.org.",
      "License": "Apache License 2.0",
      "NeedsCompilation": "no",
      "Repository": "CRAN"
    },
    "ROCR": {
      "Package": "ROCR",
      "Version": "1.0-11",
      "Source": "Repository",
      "Authors@R": "c(person(\"Tobias\",\"Sing\", email = \"tobias.sing@gmail.com\",role=\"aut\"), person(\"Oliver\",\"Sander\", email = \"osander@gmail.com\",role=\"aut\"), person(\"Niko\",\"Beerenwinkel\", role=\"aut\"), person(\"Thomas\",\"Lengauer\", role=\"aut\"), person(\"Thomas\",\"Unterthiner\", role=\"ctb\"), person(\"Felix G.M.\",\"Ernst\", email = \"felix.gm.ernst@outlook.com\",role=\"cre\", comment = c(ORCID = \"0000-0001-5064-0928\")))",
      "Date": "2020-05-01",
      "Title": "Visualizing the Performance of Scoring Classifiers",
      "Description": "ROC graphs, sensitivity/specificity curves, lift charts, and precision/recall plots are popular examples of trade-off visualizations for specific pairs of performance measures. ROCR is a flexible tool for creating cutoff-parameterized 2D performance curves by freely combining two from over 25 performance measures (new performance measures can be added using a standard interface). Curves from different cross-validation or bootstrapping runs can be averaged by different methods, and standard deviations, standard errors or box plots can be used to visualize the variability across the runs. The parameterization can be visualized by printing cutoff values at the corresponding curve positions, or by coloring the curve according to cutoff. All components of a performance plot can be quickly adjusted using a flexible parameter dispatching mechanism. Despite its flexibility, ROCR is easy to use, with only three commands and reasonable default values for all optional parameters.",
      "Encoding": "UTF-8",
      "License": "GPL (>= 2)",
      "NeedsCompilation": "no",
      "Depends": [
        "R (>= 3.6)"
      ],
      "Imports": [
        "methods",
        "graphics",
        "grDevices",
        "gplots",
        "stats"
      ],
      "Suggests": [
        "testthat",
        "knitr",
        "rmarkdown"
      ],
      "URL": "http://ipa-tys.github.io/ROCR/",
      "BugReports": "https://github.com/ipa-tys/ROCR/issues",
      "RoxygenNote": "7.1.0",
      "VignetteBuilder": "knitr",
      "Author": "Tobias Sing [aut], Oliver Sander [aut], Niko Beerenwinkel [aut], Thomas Lengauer [aut], Thomas Unterthiner [ctb], Felix G.M. Ernst [cre] (<https://orcid.org/0000-0001-5064-0928>)",
      "Maintainer": "Felix G.M. Ernst <felix.gm.ernst@outlook.com>",
      "Repository": "CRAN"
    },
    "Rcpp": {
      "Package": "Rcpp",
      "Version": "1.0.12",
      "Source": "Repository",
      "Title": "Seamless R and C++ Integration",
      "Date": "2024-01-08",
      "Author": "Dirk Eddelbuettel, Romain Francois, JJ Allaire, Kevin Ushey, Qiang Kou, Nathan Russell, Inaki Ucar, Douglas Bates and John Chambers",
      "Maintainer": "Dirk Eddelbuettel <edd@debian.org>",
      "Description": "The 'Rcpp' package provides R functions as well as C++ classes which offer a seamless integration of R and C++. Many R data types and objects can be mapped back and forth to C++ equivalents which facilitates both writing of new code as well as easier integration of third-party libraries. Documentation about 'Rcpp' is provided by several vignettes included in this package, via the 'Rcpp Gallery' site at <https://gallery.rcpp.org>, the paper by Eddelbuettel and Francois (2011, <doi:10.18637/jss.v040.i08>), the book by Eddelbuettel (2013, <doi:10.1007/978-1-4614-6868-4>) and the paper by Eddelbuettel and Balamuta (2018, <doi:10.1080/00031305.2017.1375990>); see 'citation(\"Rcpp\")' for details.",
      "Imports": [
        "methods",
        "utils"
      ],
      "Suggests": [
        "tinytest",
        "inline",
        "rbenchmark",
        "pkgKitten (>= 0.1.2)"
      ],
      "URL": "https://www.rcpp.org, https://dirk.eddelbuettel.com/code/rcpp.html, https://github.com/RcppCore/Rcpp",
      "License": "GPL (>= 2)",
      "BugReports": "https://github.com/RcppCore/Rcpp/issues",
      "MailingList": "rcpp-devel@lists.r-forge.r-project.org",
      "RoxygenNote": "6.1.1",
      "Encoding": "UTF-8",
      "NeedsCompilation": "yes",
      "Repository": "CRAN"
    },
    "RcppArmadillo": {
      "Package": "RcppArmadillo",
      "Version": "14.0.0-1",
      "Source": "Repository",
      "Type": "Package",
      "Title": "'Rcpp' Integration for the 'Armadillo' Templated Linear Algebra Library",
      "Date": "2024-07-05",
      "Author": "Dirk Eddelbuettel, Romain Francois, Doug Bates, Binxiang Ni, and Conrad Sanderson",
      "Maintainer": "Dirk Eddelbuettel <edd@debian.org>",
      "Description": "'Armadillo' is a templated C++ linear algebra library (by Conrad Sanderson) that aims towards a good balance between speed and ease of use. Integer, floating point and complex numbers are supported, as well as a subset of trigonometric and statistics functions. Various matrix decompositions are provided through optional integration with LAPACK and ATLAS libraries.  The 'RcppArmadillo' package includes the header files from the templated 'Armadillo' library. Thus users do not need to install 'Armadillo' itself in order to use 'RcppArmadillo'. From release 7.800.0 on, 'Armadillo' is licensed under Apache License 2; previous releases were under licensed as MPL 2.0 from version 3.800.0 onwards and LGPL-3 prior to that; 'RcppArmadillo' (the 'Rcpp' bindings/bridge to Armadillo) is licensed under the GNU GPL version 2 or later, as is the rest of 'Rcpp'.",
      "License": "GPL (>= 2)",
      "LazyLoad": "yes",
      "Depends": [
        "R (>= 3.3.0)"
      ],
      "LinkingTo": [
        "Rcpp"
      ],
      "Imports": [
        "Rcpp (>= 1.0.8)",
        "stats",
        "utils",
        "methods"
      ],
      "Suggests": [
        "tinytest",
        "Matrix (>= 1.3.0)",
        "pkgKitten",
        "reticulate",
        "slam"
      ],
      "URL": "https://github.com/RcppCore/RcppArmadillo, https://dirk.eddelbuettel.com/code/rcpp.armadillo.html",
      "BugReports": "https://github.com/RcppCore/RcppArmadillo/issues",
      "RoxygenNote": "6.0.1",
      "NeedsCompilation": "yes",
      "Repository": "CRAN"
    },
    "RcppEigen": {
      "Package": "RcppEigen",
      "Version": "0.3.4.0.0",
      "Source": "Repository",
      "Type": "Package",
      "Title": "'Rcpp' Integration for the 'Eigen' Templated Linear Algebra Library",
      "Date": "2024-02-28",
      "Author": "Douglas Bates, Dirk Eddelbuettel, Romain Francois, and Yixuan Qiu; the authors of Eigen for the included version of Eigen",
      "Maintainer": "Dirk Eddelbuettel <edd@debian.org>",
      "Copyright": "See the file COPYRIGHTS for various Eigen copyright details",
      "Description": "R and 'Eigen' integration using 'Rcpp'. 'Eigen' is a C++ template library for linear algebra: matrices, vectors, numerical solvers and related algorithms.  It supports dense and sparse matrices on integer, floating point and complex numbers, decompositions of such matrices, and solutions of linear systems. Its performance on many algorithms is comparable with some of the best implementations based on 'Lapack' and level-3 'BLAS'. The 'RcppEigen' package includes the header files from the 'Eigen' C++ template library. Thus users do not need to install 'Eigen' itself in order to use 'RcppEigen'. Since version 3.1.1, 'Eigen' is licensed under the Mozilla Public License (version 2); earlier version were licensed under the GNU LGPL version 3 or later. 'RcppEigen' (the 'Rcpp' bindings/bridge to 'Eigen') is licensed under the GNU GPL version 2 or later, as is the rest of 'Rcpp'.",
      "License": "GPL (>= 2) | file LICENSE",
      "LazyLoad": "yes",
      "Depends": [
        "R (>= 3.6.0)"
      ],
      "LinkingTo": [
        "Rcpp"
      ],
      "Imports": [
        "Rcpp (>= 0.11.0)",
        "stats",
        "utils"
      ],
      "Suggests": [
        "Matrix",
        "inline",
        "tinytest",
        "pkgKitten",
        "microbenchmark"
      ],
      "URL": "https://github.com/RcppCore/RcppEigen, https://dirk.eddelbuettel.com/code/rcpp.eigen.html",
      "BugReports": "https://github.com/RcppCore/RcppEigen/issues",
      "NeedsCompilation": "yes",
      "Repository": "CRAN"
    },
    "SuperLearner": {
      "Package": "SuperLearner",
      "Version": "2.0-29",
      "Source": "Repository",
      "Type": "Package",
      "Title": "Super Learner Prediction",
      "Date": "2024-02-06",
      "Authors@R": "c(person(\"Eric\", \"Polley\", email = \"epolley@uchicago.edu\", role = c(\"aut\", \"cre\")), person(\"Erin\", \"LeDell\", role = c(\"aut\")), person(\"Chris\", \"Kennedy\", role = c(\"aut\")), person(\"Sam\", \"Lendle\", role = c(\"ctb\")), person(\"Mark\", \"van der Laan\", role = c(\"aut\", \"ths\")))",
      "Maintainer": "Eric Polley <epolley@uchicago.edu>",
      "Description": "Implements the super learner prediction method and contains a library of prediction algorithms to be used in the super learner.",
      "License": "GPL-3",
      "URL": "https://github.com/ecpolley/SuperLearner",
      "Depends": [
        "R (>= 2.14.0)",
        "nnls",
        "gam (>= 1.15)"
      ],
      "Imports": [
        "cvAUC",
        "methods"
      ],
      "Suggests": [
        "arm",
        "bartMachine",
        "biglasso",
        "bigmemory",
        "caret",
        "class",
        "devtools",
        "e1071",
        "earth",
        "gbm",
        "genefilter",
        "ggplot2",
        "glmnet",
        "ipred",
        "KernelKnn",
        "kernlab",
        "knitr",
        "lattice",
        "LogicReg",
        "MASS",
        "mlbench",
        "nloptr",
        "nnet",
        "party",
        "polspline",
        "prettydoc",
        "quadprog",
        "randomForest",
        "ranger",
        "RhpcBLASctl",
        "ROCR",
        "rmarkdown",
        "rpart",
        "SIS",
        "speedglm",
        "spls",
        "sva",
        "testthat",
        "xgboost (>= 0.6)"
      ],
      "LazyLoad": "yes",
      "VignetteBuilder": "knitr, rmarkdown",
      "RoxygenNote": "6.0.1",
      "NeedsCompilation": "no",
      "Author": "Eric Polley [aut, cre], Erin LeDell [aut], Chris Kennedy [aut], Sam Lendle [ctb], Mark van der Laan [aut, ths]",
      "Repository": "CRAN"
    },
    "abind": {
      "Package": "abind",
      "Version": "1.4-5",
      "Source": "Repository",
      "Date": "2016-06-19",
      "Title": "Combine Multidimensional Arrays",
      "Author": "Tony Plate <tplate@acm.org> and Richard Heiberger",
      "Maintainer": "Tony Plate <tplate@acm.org>",
      "Description": "Combine multidimensional arrays into a single array. This is a generalization of 'cbind' and 'rbind'.  Works with vectors, matrices, and higher-dimensional arrays.  Also provides functions 'adrop', 'asub', and 'afill' for manipulating, extracting and replacing data in arrays.",
      "Depends": [
        "R (>= 1.5.0)"
      ],
      "Imports": [
        "methods",
        "utils"
      ],
      "License": "LGPL (>= 2)",
      "NeedsCompilation": "no",
      "Repository": "CRAN"
    },
    "arm": {
      "Package": "arm",
      "Version": "1.14-4",
      "Source": "Repository",
      "Date": "2024-4-1",
      "Title": "Data Analysis Using Regression and Multilevel/Hierarchical Models",
      "Authors@R": "c(person(\"Andrew\", \"Gelman\", role = \"aut\", email = \"gelman@stat.columbia.edu\"), person(\"Yu-Sung\", \"Su\", role =  c(\"aut\", \"cre\"),  email = \"suyusung@tsinghua.edu.cn\",  comment = c(ORCID = \"0000-0001-5021-8209\")), person(\"Masanao\", \"Yajima\", role =  \"ctb\", email = \"yajima@bu.edu\"), person(\"Jennifer\", \"Hill\", role =  \"ctb\", email = \"jennifer.hill@nyu.edu\"), person(\"Maria Grazia\", \"Pittau\", role =  \"ctb\", email = \"grazia@stat.columbia.edu\"), person(\"Jouni\", \"Kerman\", role =  \"ctb\", email = \"jouni@kerman.com\"), person(\"Tian\", \"Zheng\", role =  \"ctb\", email = \"tzheng@stat.columbia.edu\"), person(\"Vincent\", \"Dorie\", role =  \"ctb\", email = \"vjd4@nyu.edu\") )",
      "Author": "Andrew Gelman [aut], Yu-Sung Su [aut, cre] (<https://orcid.org/0000-0001-5021-8209>), Masanao Yajima [ctb], Jennifer Hill [ctb], Maria Grazia Pittau [ctb], Jouni Kerman [ctb], Tian Zheng [ctb], Vincent Dorie [ctb]",
      "Maintainer": "Yu-Sung Su <suyusung@tsinghua.edu.cn>",
      "BugReports": "https://github.com/suyusung/arm/issues/",
      "Depends": [
        "R (>= 3.1.0)",
        "MASS",
        "Matrix (>= 1.0)",
        "stats",
        "lme4 (>= 1.0)"
      ],
      "Imports": [
        "abind",
        "coda",
        "graphics",
        "grDevices",
        "methods",
        "nlme",
        "utils"
      ],
      "Description": "Functions to accompany A. Gelman and J. Hill, Data Analysis Using Regression and Multilevel/Hierarchical Models, Cambridge University Press, 2007.",
      "License": "GPL (> 2)",
      "URL": "https://CRAN.R-project.org/package=arm",
      "NeedsCompilation": "no",
      "Repository": "CRAN",
      "Encoding": "UTF-8"
    },
    "askpass": {
      "Package": "askpass",
      "Version": "1.2.0",
      "Source": "Repository",
      "Type": "Package",
      "Title": "Password Entry Utilities for R, Git, and SSH",
      "Authors@R": "person(\"Jeroen\", \"Ooms\", role = c(\"aut\", \"cre\"),  email = \"jeroen@berkeley.edu\", comment = c(ORCID = \"0000-0002-4035-0289\"))",
      "Description": "Cross-platform utilities for prompting the user for credentials or a  passphrase, for example to authenticate with a server or read a protected key. Includes native programs for MacOS and Windows, hence no 'tcltk' is required.  Password entry can be invoked in two different ways: directly from R via the  askpass() function, or indirectly as password-entry back-end for 'ssh-agent'  or 'git-credential' via the SSH_ASKPASS and GIT_ASKPASS environment variables. Thereby the user can be prompted for credentials or a passphrase if needed  when R calls out to git or ssh.",
      "License": "MIT + file LICENSE",
      "URL": "https://github.com/r-lib/askpass",
      "BugReports": "https://github.com/r-lib/askpass/issues",
      "Encoding": "UTF-8",
      "Imports": [
        "sys (>= 2.1)"
      ],
      "RoxygenNote": "7.2.3",
      "Suggests": [
        "testthat"
      ],
      "Language": "en-US",
      "NeedsCompilation": "yes",
      "Author": "Jeroen Ooms [aut, cre] (<https://orcid.org/0000-0002-4035-0289>)",
      "Maintainer": "Jeroen Ooms <jeroen@berkeley.edu>",
      "Repository": "CRAN"
    },
    "assertthat": {
      "Package": "assertthat",
      "Version": "0.2.1",
      "Source": "Repository",
      "Title": "Easy Pre and Post Assertions",
      "Authors@R": "person(\"Hadley\", \"Wickham\", , \"hadley@rstudio.com\", c(\"aut\", \"cre\"))",
      "Description": "An extension to stopifnot() that makes it easy to declare  the pre and post conditions that you code should satisfy, while also  producing friendly error messages so that your users know what's gone wrong.",
      "License": "GPL-3",
      "Imports": [
        "tools"
      ],
      "Suggests": [
        "testthat",
        "covr"
      ],
      "RoxygenNote": "6.0.1",
      "Collate": "'assert-that.r' 'on-failure.r' 'assertions-file.r' 'assertions-scalar.R' 'assertions.r' 'base.r' 'base-comparison.r' 'base-is.r' 'base-logical.r' 'base-misc.r' 'utils.r' 'validate-that.R'",
      "NeedsCompilation": "no",
      "Author": "Hadley Wickham [aut, cre]",
      "Maintainer": "Hadley Wickham <hadley@rstudio.com>",
      "Repository": "CRAN",
      "Encoding": "UTF-8"
    },
    "backports": {
      "Package": "backports",
      "Version": "1.5.0",
      "Source": "Repository",
      "Type": "Package",
      "Title": "Reimplementations of Functions Introduced Since R-3.0.0",
      "Authors@R": "c( person(\"Michel\", \"Lang\", NULL, \"michellang@gmail.com\", role = c(\"cre\", \"aut\"), comment = c(ORCID = \"0000-0001-9754-0393\")), person(\"Duncan\", \"Murdoch\", NULL, \"murdoch.duncan@gmail.com\", role = c(\"aut\")), person(\"R Core Team\", role = \"aut\"))",
      "Maintainer": "Michel Lang <michellang@gmail.com>",
      "Description": "Functions introduced or changed since R v3.0.0 are re-implemented in this package. The backports are conditionally exported in order to let R resolve the function name to either the implemented backport, or the respective base version, if available. Package developers can make use of new functions or arguments by selectively importing specific backports to support older installations.",
      "URL": "https://github.com/r-lib/backports",
      "BugReports": "https://github.com/r-lib/backports/issues",
      "License": "GPL-2 | GPL-3",
      "NeedsCompilation": "yes",
      "ByteCompile": "yes",
      "Depends": [
        "R (>= 3.0.0)"
      ],
      "Encoding": "UTF-8",
      "RoxygenNote": "7.3.1",
      "Author": "Michel Lang [cre, aut] (<https://orcid.org/0000-0001-9754-0393>), Duncan Murdoch [aut], R Core Team [aut]",
      "Repository": "CRAN"
    },
    "base64enc": {
      "Package": "base64enc",
      "Version": "0.1-3",
      "Source": "Repository",
      "Title": "Tools for base64 encoding",
      "Author": "Simon Urbanek <Simon.Urbanek@r-project.org>",
      "Maintainer": "Simon Urbanek <Simon.Urbanek@r-project.org>",
      "Depends": [
        "R (>= 2.9.0)"
      ],
      "Enhances": [
        "png"
      ],
      "Description": "This package provides tools for handling base64 encoding. It is more flexible than the orphaned base64 package.",
      "License": "GPL-2 | GPL-3",
      "URL": "http://www.rforge.net/base64enc",
      "NeedsCompilation": "yes",
      "Repository": "CRAN"
    },
    "bit": {
      "Package": "bit",
      "Version": "4.0.5",
      "Source": "Repository",
      "Type": "Package",
      "Title": "Classes and Methods for Fast Memory-Efficient Boolean Selections",
      "Date": "2022-11-13",
      "Author": "Jens Oehlschlägel [aut, cre], Brian Ripley [ctb]",
      "Maintainer": "Jens Oehlschlägel <Jens.Oehlschlaegel@truecluster.com>",
      "Depends": [
        "R (>= 2.9.2)"
      ],
      "Suggests": [
        "testthat (>= 0.11.0)",
        "roxygen2",
        "knitr",
        "rmarkdown",
        "microbenchmark",
        "bit64 (>= 4.0.0)",
        "ff (>= 4.0.0)"
      ],
      "Description": "Provided are classes for boolean and skewed boolean vectors, fast boolean methods, fast unique and non-unique integer sorting, fast set operations on sorted and unsorted sets of integers, and foundations for ff (range index, compression, chunked processing).",
      "License": "GPL-2 | GPL-3",
      "LazyLoad": "yes",
      "ByteCompile": "yes",
      "Encoding": "UTF-8",
      "URL": "https://github.com/truecluster/bit",
      "VignetteBuilder": "knitr, rmarkdown",
      "RoxygenNote": "7.2.0",
      "NeedsCompilation": "yes",
      "Repository": "CRAN"
    },
    "bit64": {
      "Package": "bit64",
      "Version": "4.0.5",
      "Source": "Repository",
      "Type": "Package",
      "Title": "A S3 Class for Vectors of 64bit Integers",
      "Date": "2020-08-29",
      "Author": "Jens Oehlschlägel [aut, cre], Leonardo Silvestri [ctb]",
      "Maintainer": "Jens Oehlschlägel <Jens.Oehlschlaegel@truecluster.com>",
      "Depends": [
        "R (>= 3.0.1)",
        "bit (>= 4.0.0)",
        "utils",
        "methods",
        "stats"
      ],
      "Description": "Package 'bit64' provides serializable S3 atomic 64bit (signed) integers.  These are useful for handling database keys and exact counting in +-2^63. WARNING: do not use them as replacement for 32bit integers, integer64 are not supported for subscripting by R-core and they have different semantics when  combined with double, e.g. integer64 + double => integer64.  Class integer64 can be used in vectors, matrices, arrays and data.frames.  Methods are available for coercion from and to logicals, integers, doubles,  characters and factors as well as many elementwise and summary functions.  Many fast algorithmic operations such as 'match' and 'order' support inter- active data exploration and manipulation and optionally leverage caching.",
      "License": "GPL-2 | GPL-3",
      "LazyLoad": "yes",
      "ByteCompile": "yes",
      "URL": "https://github.com/truecluster/bit64",
      "Encoding": "UTF-8",
      "Repository": "CRAN",
      "Repository/R-Forge/Project": "ff",
      "Repository/R-Forge/Revision": "177",
      "Repository/R-Forge/DateTimeStamp": "2018-08-17 17:45:18",
      "NeedsCompilation": "yes"
    },
    "bitops": {
      "Package": "bitops",
      "Version": "1.0-7",
      "Source": "Repository",
      "Date": "2021-04-13",
      "Author": "S original by Steve Dutky <sdutky@terpalum.umd.edu> initial R port and extensions by Martin Maechler; revised and modified by Steve Dutky",
      "Maintainer": "Martin Maechler <maechler@stat.math.ethz.ch>",
      "Title": "Bitwise Operations",
      "Description": "Functions for bitwise operations on integer vectors.",
      "License": "GPL (>= 2)",
      "URL": "https://github.com/mmaechler/R-bitops",
      "BugReports": "https://github.com/mmaechler/R-bitops/issues",
      "NeedsCompilation": "yes",
      "Repository": "CRAN"
    },
    "blob": {
      "Package": "blob",
      "Version": "1.2.4",
      "Source": "Repository",
      "Title": "A Simple S3 Class for Representing Vectors of Binary Data ('BLOBS')",
      "Authors@R": "c( person(\"Hadley\", \"Wickham\", role = \"aut\"), person(\"Kirill\", \"Müller\", , \"kirill@cynkra.com\", role = \"cre\"), person(\"RStudio\", role = c(\"cph\", \"fnd\")) )",
      "Description": "R's raw vector is useful for storing a single binary object. What if you want to put a vector of them in a data frame? The 'blob' package provides the blob object, a list of raw vectors, suitable for use as a column in data frame.",
      "License": "MIT + file LICENSE",
      "URL": "https://blob.tidyverse.org, https://github.com/tidyverse/blob",
      "BugReports": "https://github.com/tidyverse/blob/issues",
      "Imports": [
        "methods",
        "rlang",
        "vctrs (>= 0.2.1)"
      ],
      "Suggests": [
        "covr",
        "crayon",
        "pillar (>= 1.2.1)",
        "testthat"
      ],
      "Config/autostyle/scope": "line_breaks",
      "Config/autostyle/strict": "false",
      "Config/Needs/website": "tidyverse/tidytemplate",
      "Encoding": "UTF-8",
      "RoxygenNote": "7.2.3",
      "NeedsCompilation": "no",
      "Author": "Hadley Wickham [aut], Kirill Müller [cre], RStudio [cph, fnd]",
      "Maintainer": "Kirill Müller <kirill@cynkra.com>",
      "Repository": "CRAN"
    },
    "boot": {
      "Package": "boot",
      "Version": "1.3-30",
      "Source": "Repository",
      "Priority": "recommended",
      "Date": "2024-02-19",
      "Authors@R": "c(person(\"Angelo\", \"Canty\", role = \"aut\", email = \"cantya@mcmaster.ca\",  comment = \"author of original code for S\"), person(\"Brian\", \"Ripley\", role = c(\"aut\", \"trl\"), email = \"ripley@stats.ox.ac.uk\", comment = \"conversion to R, maintainer 1999--2022, author of parallel support\"), person(\"Alessandra R.\", \"Brazzale\", role = c(\"ctb\", \"cre\"), email = \"brazzale@stat.unipd.it\", comment = \"minor bug fixes\"))",
      "Maintainer": "Alessandra R. Brazzale <brazzale@stat.unipd.it>",
      "Note": "Maintainers are not available to give advice on using a package they did not author.",
      "Description": "Functions and datasets for bootstrapping from the book \"Bootstrap Methods and Their Application\" by A. C. Davison and  D. V. Hinkley (1997, CUP), originally written by Angelo Canty for S.",
      "Title": "Bootstrap Functions (Originally by Angelo Canty for S)",
      "Depends": [
        "R (>= 3.0.0)",
        "graphics",
        "stats"
      ],
      "Suggests": [
        "MASS",
        "survival"
      ],
      "LazyData": "yes",
      "ByteCompile": "yes",
      "License": "Unlimited",
      "NeedsCompilation": "no",
      "Author": "Angelo Canty [aut] (author of original code for S), Brian Ripley [aut, trl] (conversion to R, maintainer 1999--2022, author of parallel support), Alessandra R. Brazzale [ctb, cre] (minor bug fixes)",
      "Repository": "CRAN"
    },
    "broom": {
      "Package": "broom",
      "Version": "1.0.6",
      "Source": "Repository",
      "Type": "Package",
      "Title": "Convert Statistical Objects into Tidy Tibbles",
      "Authors@R": "c(person(given = \"David\", family = \"Robinson\", role = \"aut\", email = \"admiral.david@gmail.com\"), person(given = \"Alex\", family = \"Hayes\", role = \"aut\", email = \"alexpghayes@gmail.com\", comment = c(ORCID = \"0000-0002-4985-5160\")), person(given = \"Simon\", family = \"Couch\", role = c(\"aut\", \"cre\"), email = \"simon.couch@posit.co\", comment = c(ORCID = \"0000-0001-5676-5107\")), person(given = \"Posit Software, PBC\", role = c(\"cph\", \"fnd\")), person(given = \"Indrajeet\", family = \"Patil\", role = \"ctb\", email = \"patilindrajeet.science@gmail.com\", comment = c(ORCID = \"0000-0003-1995-6531\")), person(given = \"Derek\", family = \"Chiu\", role = \"ctb\", email = \"dchiu@bccrc.ca\"), person(given = \"Matthieu\", family = \"Gomez\", role = \"ctb\", email = \"mattg@princeton.edu\"), person(given = \"Boris\", family = \"Demeshev\", role = \"ctb\", email = \"boris.demeshev@gmail.com\"), person(given = \"Dieter\", family = \"Menne\", role = \"ctb\", email = \"dieter.menne@menne-biomed.de\"), person(given = \"Benjamin\", family = \"Nutter\", role = \"ctb\", email = \"nutter@battelle.org\"), person(given = \"Luke\", family = \"Johnston\", role = \"ctb\", email = \"luke.johnston@mail.utoronto.ca\"), person(given = \"Ben\", family = \"Bolker\", role = \"ctb\", email = \"bolker@mcmaster.ca\"), person(given = \"Francois\", family = \"Briatte\", role = \"ctb\", email = \"f.briatte@gmail.com\"), person(given = \"Jeffrey\", family = \"Arnold\", role = \"ctb\", email = \"jeffrey.arnold@gmail.com\"), person(given = \"Jonah\", family = \"Gabry\", role = \"ctb\", email = \"jsg2201@columbia.edu\"), person(given = \"Luciano\", family = \"Selzer\", role = \"ctb\", email = \"luciano.selzer@gmail.com\"), person(given = \"Gavin\", family = \"Simpson\", role = \"ctb\", email = \"ucfagls@gmail.com\"), person(given = \"Jens\", family = \"Preussner\", role = \"ctb\", email = \" jens.preussner@mpi-bn.mpg.de\"), person(given = \"Jay\", family = \"Hesselberth\", role = \"ctb\", email = \"jay.hesselberth@gmail.com\"), person(given = \"Hadley\", family = \"Wickham\", role = \"ctb\", email = \"hadley@posit.co\"), person(given = \"Matthew\", family = \"Lincoln\", role = \"ctb\", email = \"matthew.d.lincoln@gmail.com\"), person(given = \"Alessandro\", family = \"Gasparini\", role = \"ctb\", email = \"ag475@leicester.ac.uk\"), person(given = \"Lukasz\", family = \"Komsta\", role = \"ctb\", email = \"lukasz.komsta@umlub.pl\"), person(given = \"Frederick\", family = \"Novometsky\", role = \"ctb\"), person(given = \"Wilson\", family = \"Freitas\", role = \"ctb\"), person(given = \"Michelle\", family = \"Evans\", role = \"ctb\"), person(given = \"Jason Cory\", family = \"Brunson\", role = \"ctb\", email = \"cornelioid@gmail.com\"), person(given = \"Simon\", family = \"Jackson\", role = \"ctb\", email = \"drsimonjackson@gmail.com\"), person(given = \"Ben\", family = \"Whalley\", role = \"ctb\", email = \"ben.whalley@plymouth.ac.uk\"), person(given = \"Karissa\", family = \"Whiting\", role = \"ctb\", email = \"karissa.whiting@gmail.com\"), person(given = \"Yves\", family = \"Rosseel\", role = \"ctb\", email = \"yrosseel@gmail.com\"), person(given = \"Michael\", family = \"Kuehn\", role = \"ctb\", email = \"mkuehn10@gmail.com\"), person(given = \"Jorge\", family = \"Cimentada\", role = \"ctb\", email = \"cimentadaj@gmail.com\"), person(given = \"Erle\", family = \"Holgersen\", role = \"ctb\", email = \"erle.holgersen@gmail.com\"), person(given = \"Karl\", family = \"Dunkle Werner\", role = \"ctb\", comment = c(ORCID = \"0000-0003-0523-7309\")), person(given = \"Ethan\", family = \"Christensen\", role = \"ctb\", email = \"christensen.ej@gmail.com\"), person(given = \"Steven\", family = \"Pav\", role = \"ctb\", email = \"shabbychef@gmail.com\"), person(given = \"Paul\", family = \"PJ\", role = \"ctb\", email = \"pjpaul.stephens@gmail.com\"), person(given = \"Ben\", family = \"Schneider\", role = \"ctb\", email = \"benjamin.julius.schneider@gmail.com\"), person(given = \"Patrick\", family = \"Kennedy\", role = \"ctb\", email = \"pkqstr@protonmail.com\"), person(given = \"Lily\", family = \"Medina\", role = \"ctb\", email = \"lilymiru@gmail.com\"), person(given = \"Brian\", family = \"Fannin\", role = \"ctb\", email = \"captain@pirategrunt.com\"), person(given = \"Jason\", family = \"Muhlenkamp\", role = \"ctb\", email = \"jason.muhlenkamp@gmail.com\"), person(given = \"Matt\", family = \"Lehman\", role = \"ctb\"), person(given = \"Bill\", family = \"Denney\", role = \"ctb\", email = \"wdenney@humanpredictions.com\", comment = c(ORCID = \"0000-0002-5759-428X\")), person(given = \"Nic\", family = \"Crane\", role = \"ctb\"), person(given = \"Andrew\", family = \"Bates\", role = \"ctb\"), person(given = \"Vincent\", family = \"Arel-Bundock\", role = \"ctb\", email = \"vincent.arel-bundock@umontreal.ca\", comment = c(ORCID = \"0000-0003-2042-7063\")), person(given = \"Hideaki\", family = \"Hayashi\", role = \"ctb\"), person(given = \"Luis\", family = \"Tobalina\", role = \"ctb\"), person(given = \"Annie\", family = \"Wang\", role = \"ctb\", email = \"anniewang.uc@gmail.com\"), person(given = \"Wei Yang\", family = \"Tham\", role = \"ctb\", email = \"weiyang.tham@gmail.com\"), person(given = \"Clara\", family = \"Wang\", role = \"ctb\", email = \"clara.wang.94@gmail.com\"), person(given = \"Abby\", family = \"Smith\", role = \"ctb\", email = \"als1@u.northwestern.edu\", comment = c(ORCID = \"0000-0002-3207-0375\")), person(given = \"Jasper\", family = \"Cooper\", role = \"ctb\", email = \"jaspercooper@gmail.com\", comment = c(ORCID = \"0000-0002-8639-3188\")), person(given = \"E Auden\", family = \"Krauska\", role = \"ctb\", email = \"krauskae@gmail.com\", comment = c(ORCID = \"0000-0002-1466-5850\")), person(given = \"Alex\", family = \"Wang\", role = \"ctb\", email = \"x249wang@uwaterloo.ca\"), person(given = \"Malcolm\", family = \"Barrett\", role = \"ctb\", email = \"malcolmbarrett@gmail.com\", comment = c(ORCID = \"0000-0003-0299-5825\")), person(given = \"Charles\", family = \"Gray\", role = \"ctb\", email = \"charlestigray@gmail.com\", comment = c(ORCID = \"0000-0002-9978-011X\")), person(given = \"Jared\", family = \"Wilber\", role = \"ctb\"), person(given = \"Vilmantas\", family = \"Gegzna\", role = \"ctb\", email = \"GegznaV@gmail.com\", comment = c(ORCID = \"0000-0002-9500-5167\")), person(given = \"Eduard\", family = \"Szoecs\", role = \"ctb\", email = \"eduardszoecs@gmail.com\"), person(given = \"Frederik\", family = \"Aust\", role = \"ctb\", email = \"frederik.aust@uni-koeln.de\", comment = c(ORCID = \"0000-0003-4900-788X\")), person(given = \"Angus\", family = \"Moore\", role = \"ctb\", email = \"angusmoore9@gmail.com\"), person(given = \"Nick\", family = \"Williams\", role = \"ctb\", email = \"ntwilliams.personal@gmail.com\"), person(given = \"Marius\", family = \"Barth\", role = \"ctb\", email = \"marius.barth.uni.koeln@gmail.com\", comment = c(ORCID = \"0000-0002-3421-6665\")), person(given = \"Bruna\", family = \"Wundervald\", role = \"ctb\", email = \"brunadaviesw@gmail.com\", comment = c(ORCID = \"0000-0001-8163-220X\")), person(given = \"Joyce\", family = \"Cahoon\", role = \"ctb\", email = \"joyceyu48@gmail.com\", comment = c(ORCID = \"0000-0001-7217-4702\")), person(given = \"Grant\", family = \"McDermott\", role = \"ctb\", email = \"grantmcd@uoregon.edu\", comment = c(ORCID = \"0000-0001-7883-8573\")), person(given = \"Kevin\", family = \"Zarca\", role = \"ctb\", email = \"kevin.zarca@gmail.com\"), person(given = \"Shiro\", family = \"Kuriwaki\", role = \"ctb\", email = \"shirokuriwaki@gmail.com\", comment = c(ORCID = \"0000-0002-5687-2647\")), person(given = \"Lukas\", family = \"Wallrich\", role = \"ctb\", email = \"lukas.wallrich@gmail.com\", comment = c(ORCID = \"0000-0003-2121-5177\")), person(given = \"James\", family = \"Martherus\", role = \"ctb\", email = \"james@martherus.com\", comment = c(ORCID = \"0000-0002-8285-3300\")), person(given = \"Chuliang\", family = \"Xiao\", role = \"ctb\", email = \"cxiao@umich.edu\", comment = c(ORCID = \"0000-0002-8466-9398\")), person(given = \"Joseph\", family = \"Larmarange\", role = \"ctb\", email = \"joseph@larmarange.net\"), person(given = \"Max\", family = \"Kuhn\", role = \"ctb\", email = \"max@posit.co\"), person(given = \"Michal\", family = \"Bojanowski\", role = \"ctb\", email = \"michal2992@gmail.com\"), person(given = \"Hakon\", family = \"Malmedal\", role = \"ctb\", email = \"hmalmedal@gmail.com\"), person(given = \"Clara\", family = \"Wang\", role = \"ctb\"), person(given = \"Sergio\", family = \"Oller\", role = \"ctb\", email = \"sergioller@gmail.com\"), person(given = \"Luke\", family = \"Sonnet\", role = \"ctb\", email = \"luke.sonnet@gmail.com\"), person(given = \"Jim\", family = \"Hester\", role = \"ctb\", email = \"jim.hester@posit.co\"), person(given = \"Ben\", family = \"Schneider\", role = \"ctb\", email = \"benjamin.julius.schneider@gmail.com\"), person(given = \"Bernie\", family = \"Gray\", role = \"ctb\", email = \"bfgray3@gmail.com\", comment = c(ORCID = \"0000-0001-9190-6032\")), person(given = \"Mara\", family = \"Averick\", role = \"ctb\", email = \"mara@posit.co\"), person(given = \"Aaron\", family = \"Jacobs\", role = \"ctb\", email = \"atheriel@gmail.com\"), person(given = \"Andreas\", family = \"Bender\", role = \"ctb\", email = \"bender.at.R@gmail.com\"), person(given = \"Sven\", family = \"Templer\", role = \"ctb\", email = \"sven.templer@gmail.com\"), person(given = \"Paul-Christian\", family = \"Buerkner\", role = \"ctb\", email = \"paul.buerkner@gmail.com\"), person(given = \"Matthew\", family = \"Kay\", role = \"ctb\", email = \"mjskay@umich.edu\"), person(given = \"Erwan\", family = \"Le Pennec\", role = \"ctb\", email = \"lepennec@gmail.com\"), person(given = \"Johan\", family = \"Junkka\", role = \"ctb\", email = \"johan.junkka@umu.se\"), person(given = \"Hao\", family = \"Zhu\", role = \"ctb\", email = \"haozhu233@gmail.com\"), person(given = \"Benjamin\", family = \"Soltoff\", role = \"ctb\", email = \"soltoffbc@uchicago.edu\"), person(given = \"Zoe\", family = \"Wilkinson Saldana\", role = \"ctb\", email = \"zoewsaldana@gmail.com\"), person(given = \"Tyler\", family = \"Littlefield\", role = \"ctb\", email = \"tylurp1@gmail.com\"), person(given = \"Charles T.\", family = \"Gray\", role = \"ctb\", email = \"charlestigray@gmail.com\"), person(given = \"Shabbh E.\", family = \"Banks\", role = \"ctb\"), person(given = \"Serina\", family = \"Robinson\", role = \"ctb\", email = \"robi0916@umn.edu\"), person(given = \"Roger\", family = \"Bivand\", role = \"ctb\", email = \"Roger.Bivand@nhh.no\"), person(given = \"Riinu\", family = \"Ots\", role = \"ctb\", email = \"riinuots@gmail.com\"), person(given = \"Nicholas\", family = \"Williams\", role = \"ctb\", email = \"ntwilliams.personal@gmail.com\"), person(given = \"Nina\", family = \"Jakobsen\", role = \"ctb\"), person(given = \"Michael\", family = \"Weylandt\", role = \"ctb\", email = \"michael.weylandt@gmail.com\"), person(given = \"Lisa\", family = \"Lendway\", role = \"ctb\", email = \"llendway@macalester.edu\"), person(given = \"Karl\", family = \"Hailperin\", role = \"ctb\", email = \"khailper@gmail.com\"), person(given = \"Josue\", family = \"Rodriguez\", role = \"ctb\", email = \"jerrodriguez@ucdavis.edu\"), person(given = \"Jenny\", family = \"Bryan\", role = \"ctb\", email = \"jenny@posit.co\"), person(given = \"Chris\", family = \"Jarvis\", role = \"ctb\", email = \"Christopher1.jarvis@gmail.com\"), person(given = \"Greg\", family = \"Macfarlane\", role = \"ctb\", email = \"gregmacfarlane@gmail.com\"), person(given = \"Brian\", family = \"Mannakee\", role = \"ctb\", email = \"bmannakee@gmail.com\"), person(given = \"Drew\", family = \"Tyre\", role = \"ctb\", email = \"atyre2@unl.edu\"), person(given = \"Shreyas\", family = \"Singh\", role = \"ctb\", email = \"shreyas.singh.298@gmail.com\"), person(given = \"Laurens\", family = \"Geffert\", role = \"ctb\", email = \"laurensgeffert@gmail.com\"), person(given = \"Hong\", family = \"Ooi\", role = \"ctb\", email = \"hongooi@microsoft.com\"), person(given = \"Henrik\", family = \"Bengtsson\", role = \"ctb\", email = \"henrikb@braju.com\"), person(given = \"Eduard\", family = \"Szocs\", role = \"ctb\", email = \"eduardszoecs@gmail.com\"), person(given = \"David\", family = \"Hugh-Jones\", role = \"ctb\", email = \"davidhughjones@gmail.com\"), person(given = \"Matthieu\", family = \"Stigler\", role = \"ctb\", email = \"Matthieu.Stigler@gmail.com\"), person(given = \"Hugo\", family = \"Tavares\", role = \"ctb\", email = \"hm533@cam.ac.uk\", comment = c(ORCID = \"0000-0001-9373-2726\")), person(given = \"R. Willem\", family = \"Vervoort\", role = \"ctb\", email = \"Willemvervoort@gmail.com\"), person(given = \"Brenton M.\", family = \"Wiernik\", role = \"ctb\", email = \"brenton@wiernik.org\"), person(given = \"Josh\", family = \"Yamamoto\", role = \"ctb\", email = \"joshuayamamoto5@gmail.com\"), person(given = \"Jasme\", family = \"Lee\", role = \"ctb\"), person(given = \"Taren\", family = \"Sanders\", role = \"ctb\", email = \"taren.sanders@acu.edu.au\", comment = c(ORCID = \"0000-0002-4504-6008\")), person(given = \"Ilaria\", family = \"Prosdocimi\", role = \"ctb\", email = \"prosdocimi.ilaria@gmail.com\", comment = c(ORCID = \"0000-0001-8565-094X\")), person(given = \"Daniel D.\", family = \"Sjoberg\", role = \"ctb\", email = \"danield.sjoberg@gmail.com\", comment = c(ORCID = \"0000-0003-0862-2018\")), person(given = \"Alex\", family = \"Reinhart\", role = \"ctb\", email = \"areinhar@stat.cmu.edu\", comment = c(ORCID = \"0000-0002-6658-514X\")))",
      "Description": "Summarizes key information about statistical objects in tidy tibbles. This makes it easy to report results, create plots and consistently work with large numbers of models at once. Broom provides three verbs that each provide different types of information about a model. tidy() summarizes information about model components such as coefficients of a regression. glance() reports information about an entire model, such as goodness of fit measures like AIC and BIC. augment() adds information about individual observations to a dataset, such as fitted values or influence measures.",
      "License": "MIT + file LICENSE",
      "URL": "https://broom.tidymodels.org/, https://github.com/tidymodels/broom",
      "BugReports": "https://github.com/tidymodels/broom/issues",
      "Depends": [
        "R (>= 3.5)"
      ],
      "Imports": [
        "backports",
        "dplyr (>= 1.0.0)",
        "generics (>= 0.0.2)",
        "glue",
        "lifecycle",
        "purrr",
        "rlang",
        "stringr",
        "tibble (>= 3.0.0)",
        "tidyr (>= 1.0.0)"
      ],
      "Suggests": [
        "AER",
        "AUC",
        "bbmle",
        "betareg",
        "biglm",
        "binGroup",
        "boot",
        "btergm (>= 1.10.6)",
        "car",
        "carData",
        "caret",
        "cluster",
        "cmprsk",
        "coda",
        "covr",
        "drc",
        "e1071",
        "emmeans",
        "epiR",
        "ergm (>= 3.10.4)",
        "fixest (>= 0.9.0)",
        "gam (>= 1.15)",
        "gee",
        "geepack",
        "ggplot2",
        "glmnet",
        "glmnetUtils",
        "gmm",
        "Hmisc",
        "irlba",
        "interp",
        "joineRML",
        "Kendall",
        "knitr",
        "ks",
        "Lahman",
        "lavaan",
        "leaps",
        "lfe",
        "lm.beta",
        "lme4",
        "lmodel2",
        "lmtest (>= 0.9.38)",
        "lsmeans",
        "maps",
        "MASS",
        "mclust",
        "mediation",
        "metafor",
        "mfx",
        "mgcv",
        "mlogit",
        "modeldata",
        "modeltests (>= 0.1.6)",
        "muhaz",
        "multcomp",
        "network",
        "nnet",
        "orcutt (>= 2.2)",
        "ordinal",
        "plm",
        "poLCA",
        "psych",
        "quantreg",
        "rmarkdown",
        "robust",
        "robustbase",
        "rsample",
        "sandwich",
        "spdep (>= 1.1)",
        "spatialreg",
        "speedglm",
        "spelling",
        "survey",
        "survival (>= 3.6-4)",
        "systemfit",
        "testthat (>= 2.1.0)",
        "tseries",
        "vars",
        "zoo"
      ],
      "VignetteBuilder": "knitr",
      "Config/Needs/website": "tidyverse/tidytemplate",
      "Encoding": "UTF-8",
      "RoxygenNote": "7.2.3",
      "Language": "en-US",
      "Collate": "'aaa-documentation-helper.R' 'null-and-default-tidiers.R' 'aer-tidiers.R' 'auc-tidiers.R' 'base-tidiers.R' 'bbmle-tidiers.R' 'betareg-tidiers.R' 'biglm-tidiers.R' 'bingroup-tidiers.R' 'boot-tidiers.R' 'broom-package.R' 'broom.R' 'btergm-tidiers.R' 'car-tidiers.R' 'caret-tidiers.R' 'cluster-tidiers.R' 'cmprsk-tidiers.R' 'data-frame-tidiers.R' 'deprecated-0-7-0.R' 'drc-tidiers.R' 'emmeans-tidiers.R' 'epiR-tidiers.R' 'ergm-tidiers.R' 'fixest-tidiers.R' 'gam-tidiers.R' 'geepack-tidiers.R' 'glmnet-cv-glmnet-tidiers.R' 'glmnet-glmnet-tidiers.R' 'gmm-tidiers.R' 'hmisc-tidiers.R' 'joinerml-tidiers.R' 'kendall-tidiers.R' 'ks-tidiers.R' 'lavaan-tidiers.R' 'leaps-tidiers.R' 'lfe-tidiers.R' 'list-irlba.R' 'list-optim-tidiers.R' 'list-svd-tidiers.R' 'list-tidiers.R' 'list-xyz-tidiers.R' 'lm-beta-tidiers.R' 'lmodel2-tidiers.R' 'lmtest-tidiers.R' 'maps-tidiers.R' 'margins-tidiers.R' 'mass-fitdistr-tidiers.R' 'mass-negbin-tidiers.R' 'mass-polr-tidiers.R' 'mass-ridgelm-tidiers.R' 'stats-lm-tidiers.R' 'mass-rlm-tidiers.R' 'mclust-tidiers.R' 'mediation-tidiers.R' 'metafor-tidiers.R' 'mfx-tidiers.R' 'mgcv-tidiers.R' 'mlogit-tidiers.R' 'muhaz-tidiers.R' 'multcomp-tidiers.R' 'nnet-tidiers.R' 'nobs.R' 'orcutt-tidiers.R' 'ordinal-clm-tidiers.R' 'ordinal-clmm-tidiers.R' 'plm-tidiers.R' 'polca-tidiers.R' 'psych-tidiers.R' 'stats-nls-tidiers.R' 'quantreg-nlrq-tidiers.R' 'quantreg-rq-tidiers.R' 'quantreg-rqs-tidiers.R' 'robust-glmrob-tidiers.R' 'robust-lmrob-tidiers.R' 'robustbase-glmrob-tidiers.R' 'robustbase-lmrob-tidiers.R' 'sp-tidiers.R' 'spdep-tidiers.R' 'speedglm-speedglm-tidiers.R' 'speedglm-speedlm-tidiers.R' 'stats-anova-tidiers.R' 'stats-arima-tidiers.R' 'stats-decompose-tidiers.R' 'stats-factanal-tidiers.R' 'stats-glm-tidiers.R' 'stats-htest-tidiers.R' 'stats-kmeans-tidiers.R' 'stats-loess-tidiers.R' 'stats-mlm-tidiers.R' 'stats-prcomp-tidiers.R' 'stats-smooth.spline-tidiers.R' 'stats-summary-lm-tidiers.R' 'stats-time-series-tidiers.R' 'survey-tidiers.R' 'survival-aareg-tidiers.R' 'survival-cch-tidiers.R' 'survival-coxph-tidiers.R' 'survival-pyears-tidiers.R' 'survival-survdiff-tidiers.R' 'survival-survexp-tidiers.R' 'survival-survfit-tidiers.R' 'survival-survreg-tidiers.R' 'systemfit-tidiers.R' 'tseries-tidiers.R' 'utilities.R' 'vars-tidiers.R' 'zoo-tidiers.R' 'zzz.R'",
      "NeedsCompilation": "no",
      "Author": "David Robinson [aut], Alex Hayes [aut] (<https://orcid.org/0000-0002-4985-5160>), Simon Couch [aut, cre] (<https://orcid.org/0000-0001-5676-5107>), Posit Software, PBC [cph, fnd], Indrajeet Patil [ctb] (<https://orcid.org/0000-0003-1995-6531>), Derek Chiu [ctb], Matthieu Gomez [ctb], Boris Demeshev [ctb], Dieter Menne [ctb], Benjamin Nutter [ctb], Luke Johnston [ctb], Ben Bolker [ctb], Francois Briatte [ctb], Jeffrey Arnold [ctb], Jonah Gabry [ctb], Luciano Selzer [ctb], Gavin Simpson [ctb], Jens Preussner [ctb], Jay Hesselberth [ctb], Hadley Wickham [ctb], Matthew Lincoln [ctb], Alessandro Gasparini [ctb], Lukasz Komsta [ctb], Frederick Novometsky [ctb], Wilson Freitas [ctb], Michelle Evans [ctb], Jason Cory Brunson [ctb], Simon Jackson [ctb], Ben Whalley [ctb], Karissa Whiting [ctb], Yves Rosseel [ctb], Michael Kuehn [ctb], Jorge Cimentada [ctb], Erle Holgersen [ctb], Karl Dunkle Werner [ctb] (<https://orcid.org/0000-0003-0523-7309>), Ethan Christensen [ctb], Steven Pav [ctb], Paul PJ [ctb], Ben Schneider [ctb], Patrick Kennedy [ctb], Lily Medina [ctb], Brian Fannin [ctb], Jason Muhlenkamp [ctb], Matt Lehman [ctb], Bill Denney [ctb] (<https://orcid.org/0000-0002-5759-428X>), Nic Crane [ctb], Andrew Bates [ctb], Vincent Arel-Bundock [ctb] (<https://orcid.org/0000-0003-2042-7063>), Hideaki Hayashi [ctb], Luis Tobalina [ctb], Annie Wang [ctb], Wei Yang Tham [ctb], Clara Wang [ctb], Abby Smith [ctb] (<https://orcid.org/0000-0002-3207-0375>), Jasper Cooper [ctb] (<https://orcid.org/0000-0002-8639-3188>), E Auden Krauska [ctb] (<https://orcid.org/0000-0002-1466-5850>), Alex Wang [ctb], Malcolm Barrett [ctb] (<https://orcid.org/0000-0003-0299-5825>), Charles Gray [ctb] (<https://orcid.org/0000-0002-9978-011X>), Jared Wilber [ctb], Vilmantas Gegzna [ctb] (<https://orcid.org/0000-0002-9500-5167>), Eduard Szoecs [ctb], Frederik Aust [ctb] (<https://orcid.org/0000-0003-4900-788X>), Angus Moore [ctb], Nick Williams [ctb], Marius Barth [ctb] (<https://orcid.org/0000-0002-3421-6665>), Bruna Wundervald [ctb] (<https://orcid.org/0000-0001-8163-220X>), Joyce Cahoon [ctb] (<https://orcid.org/0000-0001-7217-4702>), Grant McDermott [ctb] (<https://orcid.org/0000-0001-7883-8573>), Kevin Zarca [ctb], Shiro Kuriwaki [ctb] (<https://orcid.org/0000-0002-5687-2647>), Lukas Wallrich [ctb] (<https://orcid.org/0000-0003-2121-5177>), James Martherus [ctb] (<https://orcid.org/0000-0002-8285-3300>), Chuliang Xiao [ctb] (<https://orcid.org/0000-0002-8466-9398>), Joseph Larmarange [ctb], Max Kuhn [ctb], Michal Bojanowski [ctb], Hakon Malmedal [ctb], Clara Wang [ctb], Sergio Oller [ctb], Luke Sonnet [ctb], Jim Hester [ctb], Ben Schneider [ctb], Bernie Gray [ctb] (<https://orcid.org/0000-0001-9190-6032>), Mara Averick [ctb], Aaron Jacobs [ctb], Andreas Bender [ctb], Sven Templer [ctb], Paul-Christian Buerkner [ctb], Matthew Kay [ctb], Erwan Le Pennec [ctb], Johan Junkka [ctb], Hao Zhu [ctb], Benjamin Soltoff [ctb], Zoe Wilkinson Saldana [ctb], Tyler Littlefield [ctb], Charles T. Gray [ctb], Shabbh E. Banks [ctb], Serina Robinson [ctb], Roger Bivand [ctb], Riinu Ots [ctb], Nicholas Williams [ctb], Nina Jakobsen [ctb], Michael Weylandt [ctb], Lisa Lendway [ctb], Karl Hailperin [ctb], Josue Rodriguez [ctb], Jenny Bryan [ctb], Chris Jarvis [ctb], Greg Macfarlane [ctb], Brian Mannakee [ctb], Drew Tyre [ctb], Shreyas Singh [ctb], Laurens Geffert [ctb], Hong Ooi [ctb], Henrik Bengtsson [ctb], Eduard Szocs [ctb], David Hugh-Jones [ctb], Matthieu Stigler [ctb], Hugo Tavares [ctb] (<https://orcid.org/0000-0001-9373-2726>), R. Willem Vervoort [ctb], Brenton M. Wiernik [ctb], Josh Yamamoto [ctb], Jasme Lee [ctb], Taren Sanders [ctb] (<https://orcid.org/0000-0002-4504-6008>), Ilaria Prosdocimi [ctb] (<https://orcid.org/0000-0001-8565-094X>), Daniel D. Sjoberg [ctb] (<https://orcid.org/0000-0003-0862-2018>), Alex Reinhart [ctb] (<https://orcid.org/0000-0002-6658-514X>)",
      "Maintainer": "Simon Couch <simon.couch@posit.co>",
      "Repository": "CRAN"
    },
    "bslib": {
      "Package": "bslib",
      "Version": "0.7.0",
      "Source": "Repository",
      "Title": "Custom 'Bootstrap' 'Sass' Themes for 'shiny' and 'rmarkdown'",
      "Authors@R": "c( person(\"Carson\", \"Sievert\", , \"carson@posit.co\", role = c(\"aut\", \"cre\"), comment = c(ORCID = \"0000-0002-4958-2844\")), person(\"Joe\", \"Cheng\", , \"joe@posit.co\", role = \"aut\"), person(\"Garrick\", \"Aden-Buie\", , \"garrick@posit.co\", role = \"aut\", comment = c(ORCID = \"0000-0002-7111-0077\")), person(\"Posit Software, PBC\", role = c(\"cph\", \"fnd\")), person(, \"Bootstrap contributors\", role = \"ctb\", comment = \"Bootstrap library\"), person(, \"Twitter, Inc\", role = \"cph\", comment = \"Bootstrap library\"), person(\"Javi\", \"Aguilar\", role = c(\"ctb\", \"cph\"), comment = \"Bootstrap colorpicker library\"), person(\"Thomas\", \"Park\", role = c(\"ctb\", \"cph\"), comment = \"Bootswatch library\"), person(, \"PayPal\", role = c(\"ctb\", \"cph\"), comment = \"Bootstrap accessibility plugin\") )",
      "Description": "Simplifies custom 'CSS' styling of both 'shiny' and 'rmarkdown' via 'Bootstrap' 'Sass'. Supports 'Bootstrap' 3, 4 and 5 as well as their various 'Bootswatch' themes. An interactive widget is also provided for previewing themes in real time.",
      "License": "MIT + file LICENSE",
      "URL": "https://rstudio.github.io/bslib/, https://github.com/rstudio/bslib",
      "BugReports": "https://github.com/rstudio/bslib/issues",
      "Depends": [
        "R (>= 2.10)"
      ],
      "Imports": [
        "base64enc",
        "cachem",
        "fastmap (>= 1.1.1)",
        "grDevices",
        "htmltools (>= 0.5.8)",
        "jquerylib (>= 0.1.3)",
        "jsonlite",
        "lifecycle",
        "memoise (>= 2.0.1)",
        "mime",
        "rlang",
        "sass (>= 0.4.9)"
      ],
      "Suggests": [
        "bsicons",
        "curl",
        "fontawesome",
        "future",
        "ggplot2",
        "knitr",
        "magrittr",
        "rappdirs",
        "rmarkdown (>= 2.7)",
        "shiny (>= 1.8.1)",
        "testthat",
        "thematic",
        "withr"
      ],
      "Config/Needs/deploy": "BH, chiflights22, colourpicker, commonmark, cpp11, cpsievert/chiflights22, cpsievert/histoslider, dplyr, DT, ggplot2, ggridges, gt, hexbin, histoslider, htmlwidgets, lattice, leaflet, lubridate, modelr, plotly, reactable, reshape2, rprojroot, rsconnect, rstudio/shiny, scales, styler, tibble",
      "Config/Needs/routine": "chromote, desc, renv",
      "Config/Needs/website": "brio, crosstalk, dplyr, DT, ggplot2, glue, htmlwidgets, leaflet, lorem, palmerpenguins, plotly, purrr, rprojroot, rstudio/htmltools, scales, stringr, tidyr, webshot2",
      "Config/testthat/edition": "3",
      "Config/testthat/parallel": "true",
      "Config/testthat/start-first": "zzzz-bs-sass, fonts, zzz-precompile, theme-*, rmd-*",
      "Encoding": "UTF-8",
      "RoxygenNote": "7.3.1",
      "Collate": "'accordion.R' 'breakpoints.R' 'bs-current-theme.R' 'bs-dependencies.R' 'bs-global.R' 'bs-remove.R' 'bs-theme-layers.R' 'bs-theme-preset-bootswatch.R' 'bs-theme-preset-builtin.R' 'bs-theme-preset.R' 'utils.R' 'bs-theme-preview.R' 'bs-theme-update.R' 'bs-theme.R' 'bslib-package.R' 'buttons.R' 'card.R' 'deprecated.R' 'files.R' 'fill.R' 'imports.R' 'input-dark-mode.R' 'input-switch.R' 'layout.R' 'nav-items.R' 'nav-update.R' 'navs-legacy.R' 'navs.R' 'onLoad.R' 'page.R' 'popover.R' 'precompiled.R' 'print.R' 'shiny-devmode.R' 'sidebar.R' 'staticimports.R' 'tooltip.R' 'utils-deps.R' 'utils-shiny.R' 'utils-tags.R' 'value-box.R' 'version-default.R' 'versions.R'",
      "NeedsCompilation": "no",
      "Author": "Carson Sievert [aut, cre] (<https://orcid.org/0000-0002-4958-2844>), Joe Cheng [aut], Garrick Aden-Buie [aut] (<https://orcid.org/0000-0002-7111-0077>), Posit Software, PBC [cph, fnd], Bootstrap contributors [ctb] (Bootstrap library), Twitter, Inc [cph] (Bootstrap library), Javi Aguilar [ctb, cph] (Bootstrap colorpicker library), Thomas Park [ctb, cph] (Bootswatch library), PayPal [ctb, cph] (Bootstrap accessibility plugin)",
      "Maintainer": "Carson Sievert <carson@posit.co>",
      "Repository": "CRAN"
    },
    "caTools": {
      "Package": "caTools",
      "Version": "1.18.2",
      "Source": "Repository",
      "Type": "Package",
      "Title": "Tools: Moving Window Statistics, GIF, Base64, ROC AUC, etc",
      "Date": "2021-03-26",
      "Author": "Jarek Tuszynski <jaroslaw.w.tuszynski@saic.com>",
      "Maintainer": "Michael Dietze <mdietze@gfz-potsdam.de>",
      "Depends": [
        "R (>= 3.6.0)"
      ],
      "Imports": [
        "bitops"
      ],
      "Suggests": [
        "MASS",
        "rpart"
      ],
      "Description": "Contains several basic utility functions including: moving (rolling, running) window statistic functions, read/write for GIF and ENVI binary files, fast calculation of AUC, LogitBoost classifier, base64 encoder/decoder, round-off-error-free sum and cumsum, etc.",
      "License": "GPL-3",
      "NeedsCompilation": "yes",
      "Repository": "CRAN"
    },
    "cachem": {
      "Package": "cachem",
      "Version": "1.1.0",
      "Source": "Repository",
      "Title": "Cache R Objects with Automatic Pruning",
      "Description": "Key-value stores with automatic pruning. Caches can limit either their total size or the age of the oldest object (or both), automatically pruning objects to maintain the constraints.",
      "Authors@R": "c( person(\"Winston\", \"Chang\", , \"winston@posit.co\", c(\"aut\", \"cre\")), person(family = \"Posit Software, PBC\", role = c(\"cph\", \"fnd\")))",
      "License": "MIT + file LICENSE",
      "Encoding": "UTF-8",
      "ByteCompile": "true",
      "URL": "https://cachem.r-lib.org/, https://github.com/r-lib/cachem",
      "Imports": [
        "rlang",
        "fastmap (>= 1.2.0)"
      ],
      "Suggests": [
        "testthat"
      ],
      "RoxygenNote": "7.2.3",
      "Config/Needs/routine": "lobstr",
      "Config/Needs/website": "pkgdown",
      "NeedsCompilation": "yes",
      "Author": "Winston Chang [aut, cre], Posit Software, PBC [cph, fnd]",
      "Maintainer": "Winston Chang <winston@posit.co>",
      "Repository": "CRAN"
    },
    "callr": {
      "Package": "callr",
      "Version": "3.7.6",
      "Source": "Repository",
      "Title": "Call R from R",
      "Authors@R": "c( person(\"Gábor\", \"Csárdi\", , \"csardi.gabor@gmail.com\", role = c(\"aut\", \"cre\", \"cph\"), comment = c(ORCID = \"0000-0001-7098-9676\")), person(\"Winston\", \"Chang\", role = \"aut\"), person(\"Posit Software, PBC\", role = c(\"cph\", \"fnd\")), person(\"Ascent Digital Services\", role = c(\"cph\", \"fnd\")) )",
      "Description": "It is sometimes useful to perform a computation in a separate R process, without affecting the current R process at all.  This packages does exactly that.",
      "License": "MIT + file LICENSE",
      "URL": "https://callr.r-lib.org, https://github.com/r-lib/callr",
      "BugReports": "https://github.com/r-lib/callr/issues",
      "Depends": [
        "R (>= 3.4)"
      ],
      "Imports": [
        "processx (>= 3.6.1)",
        "R6",
        "utils"
      ],
      "Suggests": [
        "asciicast (>= 2.3.1)",
        "cli (>= 1.1.0)",
        "mockery",
        "ps",
        "rprojroot",
        "spelling",
        "testthat (>= 3.2.0)",
        "withr (>= 2.3.0)"
      ],
      "Config/Needs/website": "r-lib/asciicast, glue, htmlwidgets, igraph, tibble, tidyverse/tidytemplate",
      "Config/testthat/edition": "3",
      "Encoding": "UTF-8",
      "Language": "en-US",
      "RoxygenNote": "7.3.1.9000",
      "NeedsCompilation": "no",
      "Author": "Gábor Csárdi [aut, cre, cph] (<https://orcid.org/0000-0001-7098-9676>), Winston Chang [aut], Posit Software, PBC [cph, fnd], Ascent Digital Services [cph, fnd]",
      "Maintainer": "Gábor Csárdi <csardi.gabor@gmail.com>",
      "Repository": "CRAN"
    },
    "cellranger": {
      "Package": "cellranger",
      "Version": "1.1.0",
      "Source": "Repository",
      "Title": "Translate Spreadsheet Cell Ranges to Rows and Columns",
      "Authors@R": "c( person(\"Jennifer\", \"Bryan\", , \"jenny@stat.ubc.ca\", c(\"cre\", \"aut\")), person(\"Hadley\", \"Wickham\", , \"hadley@rstudio.com\", \"ctb\") )",
      "Description": "Helper functions to work with spreadsheets and the \"A1:D10\" style of cell range specification.",
      "Depends": [
        "R (>= 3.0.0)"
      ],
      "License": "MIT + file LICENSE",
      "LazyData": "true",
      "URL": "https://github.com/rsheets/cellranger",
      "BugReports": "https://github.com/rsheets/cellranger/issues",
      "Suggests": [
        "covr",
        "testthat (>= 1.0.0)",
        "knitr",
        "rmarkdown"
      ],
      "RoxygenNote": "5.0.1.9000",
      "VignetteBuilder": "knitr",
      "Imports": [
        "rematch",
        "tibble"
      ],
      "NeedsCompilation": "no",
      "Author": "Jennifer Bryan [cre, aut], Hadley Wickham [ctb]",
      "Maintainer": "Jennifer Bryan <jenny@stat.ubc.ca>",
      "Repository": "CRAN",
      "Encoding": "UTF-8"
    },
    "cli": {
      "Package": "cli",
      "Version": "3.6.3",
      "Source": "Repository",
      "Title": "Helpers for Developing Command Line Interfaces",
      "Authors@R": "c( person(\"Gábor\", \"Csárdi\", , \"csardi.gabor@gmail.com\", role = c(\"aut\", \"cre\")), person(\"Hadley\", \"Wickham\", role = \"ctb\"), person(\"Kirill\", \"Müller\", role = \"ctb\"), person(\"Salim\", \"Brüggemann\", , \"salim-b@pm.me\", role = \"ctb\", comment = c(ORCID = \"0000-0002-5329-5987\")), person(\"Posit Software, PBC\", role = c(\"cph\", \"fnd\")) )",
      "Description": "A suite of tools to build attractive command line interfaces ('CLIs'), from semantic elements: headings, lists, alerts, paragraphs, etc. Supports custom themes via a 'CSS'-like language. It also contains a number of lower level 'CLI' elements: rules, boxes, trees, and 'Unicode' symbols with 'ASCII' alternatives. It support ANSI colors and text styles as well.",
      "License": "MIT + file LICENSE",
      "URL": "https://cli.r-lib.org, https://github.com/r-lib/cli",
      "BugReports": "https://github.com/r-lib/cli/issues",
      "Depends": [
        "R (>= 3.4)"
      ],
      "Imports": [
        "utils"
      ],
      "Suggests": [
        "callr",
        "covr",
        "crayon",
        "digest",
        "glue (>= 1.6.0)",
        "grDevices",
        "htmltools",
        "htmlwidgets",
        "knitr",
        "methods",
        "mockery",
        "processx",
        "ps (>= 1.3.4.9000)",
        "rlang (>= 1.0.2.9003)",
        "rmarkdown",
        "rprojroot",
        "rstudioapi",
        "testthat",
        "tibble",
        "whoami",
        "withr"
      ],
      "Config/Needs/website": "r-lib/asciicast, bench, brio, cpp11, decor, desc, fansi, prettyunits, sessioninfo, tidyverse/tidytemplate, usethis, vctrs",
      "Config/testthat/edition": "3",
      "Encoding": "UTF-8",
      "RoxygenNote": "7.2.3",
      "NeedsCompilation": "yes",
      "Author": "Gábor Csárdi [aut, cre], Hadley Wickham [ctb], Kirill Müller [ctb], Salim Brüggemann [ctb] (<https://orcid.org/0000-0002-5329-5987>), Posit Software, PBC [cph, fnd]",
      "Maintainer": "Gábor Csárdi <csardi.gabor@gmail.com>",
      "Repository": "CRAN"
    },
    "clipr": {
      "Package": "clipr",
      "Version": "0.8.0",
      "Source": "Repository",
      "Type": "Package",
      "Title": "Read and Write from the System Clipboard",
      "Authors@R": "c( person(\"Matthew\", \"Lincoln\", , \"matthew.d.lincoln@gmail.com\", role = c(\"aut\", \"cre\"), comment = c(ORCID = \"0000-0002-4387-3384\")), person(\"Louis\", \"Maddox\", role = \"ctb\"), person(\"Steve\", \"Simpson\", role = \"ctb\"), person(\"Jennifer\", \"Bryan\", role = \"ctb\") )",
      "Description": "Simple utility functions to read from and write to the Windows, OS X, and X11 clipboards.",
      "License": "GPL-3",
      "URL": "https://github.com/mdlincoln/clipr, http://matthewlincoln.net/clipr/",
      "BugReports": "https://github.com/mdlincoln/clipr/issues",
      "Imports": [
        "utils"
      ],
      "Suggests": [
        "covr",
        "knitr",
        "rmarkdown",
        "rstudioapi (>= 0.5)",
        "testthat (>= 2.0.0)"
      ],
      "VignetteBuilder": "knitr",
      "Encoding": "UTF-8",
      "Language": "en-US",
      "RoxygenNote": "7.1.2",
      "SystemRequirements": "xclip (https://github.com/astrand/xclip) or xsel (http://www.vergenet.net/~conrad/software/xsel/) for accessing the X11 clipboard, or wl-clipboard (https://github.com/bugaevc/wl-clipboard) for systems using Wayland.",
      "NeedsCompilation": "no",
      "Author": "Matthew Lincoln [aut, cre] (<https://orcid.org/0000-0002-4387-3384>), Louis Maddox [ctb], Steve Simpson [ctb], Jennifer Bryan [ctb]",
      "Maintainer": "Matthew Lincoln <matthew.d.lincoln@gmail.com>",
      "Repository": "CRAN"
    },
    "coda": {
      "Package": "coda",
      "Version": "0.19-4.1",
      "Source": "Repository",
      "Date": "2020-09-30",
      "Title": "Output Analysis and Diagnostics for MCMC",
      "Authors@R": "c(person(\"Martyn\", \"Plummer\", role=c(\"aut\",\"cre\",\"trl\"), email=\"martyn.plummer@gmail.com\"), person(\"Nicky\", \"Best\", role=\"aut\"), person(\"Kate\", \"Cowles\", role=\"aut\"), person(\"Karen\", \"Vines\", role=\"aut\"), person(\"Deepayan\", \"Sarkar\", role=\"aut\"), person(\"Douglas\", \"Bates\", role=\"aut\"), person(\"Russell\", \"Almond\", role=\"aut\"), person(\"Arni\", \"Magnusson\", role=\"aut\"))",
      "Depends": [
        "R (>= 2.14.0)"
      ],
      "Imports": [
        "lattice"
      ],
      "Description": "Provides functions for summarizing and plotting the output from Markov Chain Monte Carlo (MCMC) simulations, as well as diagnostic tests of convergence to the equilibrium distribution of the Markov chain.",
      "License": "GPL (>= 2)",
      "NeedsCompilation": "no",
      "Author": "Martyn Plummer [aut, cre, trl], Nicky Best [aut], Kate Cowles [aut], Karen Vines [aut], Deepayan Sarkar [aut], Douglas Bates [aut], Russell Almond [aut], Arni Magnusson [aut]",
      "Maintainer": "Martyn Plummer <martyn.plummer@gmail.com>",
      "Repository": "CRAN",
      "Encoding": "UTF-8"
    },
    "codetools": {
      "Package": "codetools",
      "Version": "0.2-20",
      "Source": "Repository",
      "Priority": "recommended",
      "Author": "Luke Tierney <luke-tierney@uiowa.edu>",
      "Description": "Code analysis tools for R.",
      "Title": "Code Analysis Tools for R",
      "Depends": [
        "R (>= 2.1)"
      ],
      "Maintainer": "Luke Tierney <luke-tierney@uiowa.edu>",
      "URL": "https://gitlab.com/luke-tierney/codetools",
      "License": "GPL",
      "NeedsCompilation": "no",
      "Repository": "CRAN"
    },
    "colorspace": {
      "Package": "colorspace",
      "Version": "2.1-0",
      "Source": "Repository",
      "Date": "2023-01-23",
      "Title": "A Toolbox for Manipulating and Assessing Colors and Palettes",
      "Authors@R": "c(person(given = \"Ross\", family = \"Ihaka\", role = \"aut\", email = \"ihaka@stat.auckland.ac.nz\"), person(given = \"Paul\", family = \"Murrell\", role = \"aut\", email = \"paul@stat.auckland.ac.nz\", comment = c(ORCID = \"0000-0002-3224-8858\")), person(given = \"Kurt\", family = \"Hornik\", role = \"aut\", email = \"Kurt.Hornik@R-project.org\", comment = c(ORCID = \"0000-0003-4198-9911\")), person(given = c(\"Jason\", \"C.\"), family = \"Fisher\", role = \"aut\", email = \"jfisher@usgs.gov\", comment = c(ORCID = \"0000-0001-9032-8912\")), person(given = \"Reto\", family = \"Stauffer\", role = \"aut\", email = \"Reto.Stauffer@uibk.ac.at\", comment = c(ORCID = \"0000-0002-3798-5507\")), person(given = c(\"Claus\", \"O.\"), family = \"Wilke\", role = \"aut\", email = \"wilke@austin.utexas.edu\", comment = c(ORCID = \"0000-0002-7470-9261\")), person(given = c(\"Claire\", \"D.\"), family = \"McWhite\", role = \"aut\", email = \"claire.mcwhite@utmail.utexas.edu\", comment = c(ORCID = \"0000-0001-7346-3047\")), person(given = \"Achim\", family = \"Zeileis\", role = c(\"aut\", \"cre\"), email = \"Achim.Zeileis@R-project.org\", comment = c(ORCID = \"0000-0003-0918-3766\")))",
      "Description": "Carries out mapping between assorted color spaces including RGB, HSV, HLS, CIEXYZ, CIELUV, HCL (polar CIELUV), CIELAB, and polar CIELAB. Qualitative, sequential, and diverging color palettes based on HCL colors are provided along with corresponding ggplot2 color scales. Color palette choice is aided by an interactive app (with either a Tcl/Tk or a shiny graphical user interface) and shiny apps with an HCL color picker and a color vision deficiency emulator. Plotting functions for displaying and assessing palettes include color swatches, visualizations of the HCL space, and trajectories in HCL and/or RGB spectrum. Color manipulation functions include: desaturation, lightening/darkening, mixing, and simulation of color vision deficiencies (deutanomaly, protanomaly, tritanomaly). Details can be found on the project web page at <https://colorspace.R-Forge.R-project.org/> and in the accompanying scientific paper: Zeileis et al. (2020, Journal of Statistical Software, <doi:10.18637/jss.v096.i01>).",
      "Depends": [
        "R (>= 3.0.0)",
        "methods"
      ],
      "Imports": [
        "graphics",
        "grDevices",
        "stats"
      ],
      "Suggests": [
        "datasets",
        "utils",
        "KernSmooth",
        "MASS",
        "kernlab",
        "mvtnorm",
        "vcd",
        "tcltk",
        "shiny",
        "shinyjs",
        "ggplot2",
        "dplyr",
        "scales",
        "grid",
        "png",
        "jpeg",
        "knitr",
        "rmarkdown",
        "RColorBrewer",
        "rcartocolor",
        "scico",
        "viridis",
        "wesanderson"
      ],
      "VignetteBuilder": "knitr",
      "License": "BSD_3_clause + file LICENSE",
      "URL": "https://colorspace.R-Forge.R-project.org/, https://hclwizard.org/",
      "BugReports": "https://colorspace.R-Forge.R-project.org/contact.html",
      "LazyData": "yes",
      "Encoding": "UTF-8",
      "RoxygenNote": "7.2.3",
      "NeedsCompilation": "yes",
      "Author": "Ross Ihaka [aut], Paul Murrell [aut] (<https://orcid.org/0000-0002-3224-8858>), Kurt Hornik [aut] (<https://orcid.org/0000-0003-4198-9911>), Jason C. Fisher [aut] (<https://orcid.org/0000-0001-9032-8912>), Reto Stauffer [aut] (<https://orcid.org/0000-0002-3798-5507>), Claus O. Wilke [aut] (<https://orcid.org/0000-0002-7470-9261>), Claire D. McWhite [aut] (<https://orcid.org/0000-0001-7346-3047>), Achim Zeileis [aut, cre] (<https://orcid.org/0000-0003-0918-3766>)",
      "Maintainer": "Achim Zeileis <Achim.Zeileis@R-project.org>",
      "Repository": "CRAN"
    },
    "conflicted": {
      "Package": "conflicted",
      "Version": "1.2.0",
      "Source": "Repository",
      "Title": "An Alternative Conflict Resolution Strategy",
      "Authors@R": "c( person(\"Hadley\", \"Wickham\", , \"hadley@rstudio.com\", role = c(\"aut\", \"cre\")), person(\"RStudio\", role = c(\"cph\", \"fnd\")) )",
      "Description": "R's default conflict management system gives the most recently loaded package precedence. This can make it hard to detect conflicts, particularly when they arise because a package update creates ambiguity that did not previously exist. 'conflicted' takes a different approach, making every conflict an error and forcing you to choose which function to use.",
      "License": "MIT + file LICENSE",
      "URL": "https://conflicted.r-lib.org/, https://github.com/r-lib/conflicted",
      "BugReports": "https://github.com/r-lib/conflicted/issues",
      "Depends": [
        "R (>= 3.2)"
      ],
      "Imports": [
        "cli (>= 3.4.0)",
        "memoise",
        "rlang (>= 1.0.0)"
      ],
      "Suggests": [
        "callr",
        "covr",
        "dplyr",
        "Matrix",
        "methods",
        "pkgload",
        "testthat (>= 3.0.0)",
        "withr"
      ],
      "Config/Needs/website": "tidyverse/tidytemplate",
      "Config/testthat/edition": "3",
      "Encoding": "UTF-8",
      "RoxygenNote": "7.2.3",
      "NeedsCompilation": "no",
      "Author": "Hadley Wickham [aut, cre], RStudio [cph, fnd]",
      "Maintainer": "Hadley Wickham <hadley@rstudio.com>",
      "Repository": "CRAN"
    },
    "copula": {
      "Package": "copula",
      "Version": "1.1-3",
      "Source": "Repository",
      "VersionNote": "Last CRAN: 1.1-2 on 2023-01-20",
      "Date": "2023-12-07",
      "Title": "Multivariate Dependence with Copulas",
      "Authors@R": "c(person(\"Marius\", \"Hofert\", role = \"aut\", email = \"marius.hofert@uwaterloo.ca\",       comment = c(ORCID = \"0000-0001-8009-4665\")) , person(\"Ivan\", \"Kojadinovic\", role = \"aut\", email = \"ivan.kojadinovic@univ-pau.fr\",  comment = c(ORCID = \"0000-0002-2903-1543\")) , person(\"Martin\",\"Maechler\", role=c(\"aut\",\"cre\"), email=\"maechler@stat.math.ethz.ch\", comment = c(ORCID = \"0000-0002-8685-9910\")) , person(\"Jun\", \"Yan\", role = \"aut\", email = \"jun.yan@uconn.edu\",                      comment = c(ORCID = \"0000-0003-4401-7296\")) , person(c(\"Johanna\", \"G.\"), \"Nešlehová\", role = \"ctb\", comment = c(\"evTestK()\", ORCID = \"0000-0001-9634-4796\")) , person(\"Rebecca\", \"Morger\", role = \"ctb\", comment = \"fitCopula.ml(): code for free mixCopula weight parameters\") )",
      "Depends": [
        "R (>= 3.5.0)"
      ],
      "Imports": [
        "stats",
        "graphics",
        "methods",
        "stats4",
        "Matrix (>= 1.5-0)",
        "lattice",
        "colorspace",
        "gsl",
        "ADGofTest",
        "stabledist (>= 0.6-4)",
        "mvtnorm",
        "pcaPP",
        "pspline",
        "numDeriv"
      ],
      "Suggests": [
        "MASS",
        "KernSmooth",
        "sfsmisc",
        "scatterplot3d",
        "Rmpfr",
        "bbmle",
        "knitr",
        "rmarkdown",
        "abind",
        "crop",
        "gridExtra",
        "lcopula",
        "mev",
        "mvnormtest",
        "parallel",
        "partitions",
        "polynom",
        "qrng",
        "randtoolbox",
        "rugarch",
        "Runuran",
        "tseries",
        "VGAM",
        "VineCopula",
        "zoo"
      ],
      "SuggestsNote": "packages {abind, ..., zoo} (last lines above) are only used in vignettes, demos and a few tests.",
      "VignetteBuilder": "knitr",
      "Enhances": [
        "nor1mix",
        "copulaData"
      ],
      "SystemRequirements": "pdfcrop (part of TexLive) is required to rebuild the vignettes.",
      "Description": "Classes (S4) of commonly used elliptical, Archimedean, extreme-value and other copula families, as well as their rotations, mixtures and asymmetrizations. Nested Archimedean copulas, related tools and special functions. Methods for density, distribution, random number generation, bivariate dependence measures, Rosenblatt transform, Kendall distribution function, perspective and contour plots. Fitting of copula models with potentially partly fixed parameters, including standard errors. Serial independence tests, copula specification tests (independence, exchangeability, radial symmetry, extreme-value dependence, goodness-of-fit) and model selection based on cross-validation. Empirical copula, smoothed versions, and non-parametric estimators of the Pickands dependence function.",
      "License": "GPL (>= 3) | file LICENCE",
      "Collate": "AllClass.R Classes.R AllGeneric.R Auxiliaries.R aux-acopula.R asymCopula.R mixCopula.R rotCopula.R Copula.R special-func.R amhCopula.R claytonCopula.R frankCopula.R cop_objects.R nacopula.R dC-dc.R amhExpr.R An.R archmCopula.R cCopula.R claytonExpr.R ellipCopula.R empCopula.R empPsi.R acR.R estimation.R evCopula.R evTests.R exchTests.R fgmCopula.R fitCopula.R fitLambda.R fitMvdc.R fixedPar.R frankExpr.R galambosCopula.R galambosExpr-math.R galambosExpr.R ggraph-tools.R pairsRosenblatt.R prob.R gofTrafos.R gofEVTests.R gofCopula.R graphics.R gumbelCopula.R gumbelExpr.R huslerReissCopula.R huslerReissExpr.R indepCopula.R fhCopula.R lowfhCopula.R upfhCopula.R indepTests.R joeCopula.R K.R logseries.R mvdc.R margCopula.R matrix_tools.R normalCopula.R obs.R opower.R plackettCopula.R plackettExpr.R moCopula.R rstable1.R safeUroot.R schlatherCopula.R stable.R timing.R tCopula.R tawnCopula.R tawnExpr.R tevCopula.R varianceReduction.R wrapper.R xvCopula.R zzz.R",
      "Encoding": "UTF-8",
      "URL": "https://copula.r-forge.r-project.org/, https://r-forge.r-project.org/projects/copula/, https://CRAN.r-project.org/package=copula",
      "BugReports": "https://r-forge.r-project.org/tracker/?func=add&group_id=2140&atid=5417",
      "NeedsCompilation": "yes",
      "Author": "Marius Hofert [aut] (<https://orcid.org/0000-0001-8009-4665>), Ivan Kojadinovic [aut] (<https://orcid.org/0000-0002-2903-1543>), Martin Maechler [aut, cre] (<https://orcid.org/0000-0002-8685-9910>), Jun Yan [aut] (<https://orcid.org/0000-0003-4401-7296>), Johanna G. Nešlehová [ctb] (evTestK(), <https://orcid.org/0000-0001-9634-4796>), Rebecca Morger [ctb] (fitCopula.ml(): code for free mixCopula weight parameters)",
      "Maintainer": "Martin Maechler <maechler@stat.math.ethz.ch>",
      "Repository": "CRAN"
    },
    "cpp11": {
      "Package": "cpp11",
      "Version": "0.5.3",
      "Source": "Repository",
      "Title": "A C++11 Interface for R's C Interface",
      "Authors@R": "c( person(\"Davis\", \"Vaughan\", email = \"davis@posit.co\", role = c(\"aut\", \"cre\"), comment = c(ORCID = \"0000-0003-4777-038X\")), person(\"Jim\",\"Hester\", role = \"aut\", comment = c(ORCID = \"0000-0002-2739-7082\")), person(\"Romain\", \"François\", role = \"aut\", comment = c(ORCID = \"0000-0002-2444-4226\")), person(\"Benjamin\", \"Kietzman\", role = \"ctb\"), person(\"Posit Software, PBC\", role = c(\"cph\", \"fnd\")) )",
      "Description": "Provides a header only, C++11 interface to R's C interface.  Compared to other approaches 'cpp11' strives to be safe against long jumps from the C API as well as C++ exceptions, conform to normal R function semantics and supports interaction with 'ALTREP' vectors.",
      "License": "MIT + file LICENSE",
      "URL": "https://cpp11.r-lib.org, https://github.com/r-lib/cpp11",
      "BugReports": "https://github.com/r-lib/cpp11/issues",
      "Depends": [
        "R (>= 4.0.0)"
      ],
      "Suggests": [
        "bench",
        "brio",
        "callr",
        "cli",
        "covr",
        "decor",
        "desc",
        "ggplot2",
        "glue",
        "knitr",
        "lobstr",
        "mockery",
        "progress",
        "rmarkdown",
        "scales",
        "Rcpp",
        "testthat (>= 3.2.0)",
        "tibble",
        "utils",
        "vctrs",
        "withr"
      ],
      "VignetteBuilder": "knitr",
      "Config/Needs/website": "tidyverse/tidytemplate",
      "Config/testthat/edition": "3",
      "Config/Needs/cpp11/cpp_register": "brio, cli, decor, desc, glue, tibble, vctrs",
      "Encoding": "UTF-8",
      "RoxygenNote": "7.3.2",
      "NeedsCompilation": "no",
      "Author": "Davis Vaughan [aut, cre] (ORCID: <https://orcid.org/0000-0003-4777-038X>), Jim Hester [aut] (ORCID: <https://orcid.org/0000-0002-2739-7082>), Romain François [aut] (ORCID: <https://orcid.org/0000-0002-2444-4226>), Benjamin Kietzman [ctb], Posit Software, PBC [cph, fnd]",
      "Maintainer": "Davis Vaughan <davis@posit.co>",
      "Repository": "CRAN"
    },
    "crayon": {
      "Package": "crayon",
      "Version": "1.5.3",
      "Source": "Repository",
      "Title": "Colored Terminal Output",
      "Authors@R": "c( person(\"Gábor\", \"Csárdi\", , \"csardi.gabor@gmail.com\", role = c(\"aut\", \"cre\")), person(\"Brodie\", \"Gaslam\", , \"brodie.gaslam@yahoo.com\", role = \"ctb\"), person(\"Posit Software, PBC\", role = c(\"cph\", \"fnd\")) )",
      "Description": "The crayon package is now superseded. Please use the 'cli' package for new projects.  Colored terminal output on terminals that support 'ANSI' color and highlight codes. It also works in 'Emacs' 'ESS'. 'ANSI' color support is automatically detected. Colors and highlighting can be combined and nested. New styles can also be created easily.  This package was inspired by the 'chalk' 'JavaScript' project.",
      "License": "MIT + file LICENSE",
      "URL": "https://r-lib.github.io/crayon/, https://github.com/r-lib/crayon",
      "BugReports": "https://github.com/r-lib/crayon/issues",
      "Imports": [
        "grDevices",
        "methods",
        "utils"
      ],
      "Suggests": [
        "mockery",
        "rstudioapi",
        "testthat",
        "withr"
      ],
      "Config/Needs/website": "tidyverse/tidytemplate",
      "Encoding": "UTF-8",
      "RoxygenNote": "7.3.1",
      "Collate": "'aaa-rstudio-detect.R' 'aaaa-rematch2.R' 'aab-num-ansi-colors.R' 'aac-num-ansi-colors.R' 'ansi-256.R' 'ansi-palette.R' 'combine.R' 'string.R' 'utils.R' 'crayon-package.R' 'disposable.R' 'enc-utils.R' 'has_ansi.R' 'has_color.R' 'link.R' 'styles.R' 'machinery.R' 'parts.R' 'print.R' 'style-var.R' 'show.R' 'string_operations.R'",
      "NeedsCompilation": "no",
      "Author": "Gábor Csárdi [aut, cre], Brodie Gaslam [ctb], Posit Software, PBC [cph, fnd]",
      "Maintainer": "Gábor Csárdi <csardi.gabor@gmail.com>",
      "Repository": "CRAN"
    },
    "curl": {
      "Package": "curl",
      "Version": "5.2.1",
      "Source": "Repository",
      "Type": "Package",
      "Title": "A Modern and Flexible Web Client for R",
      "Authors@R": "c( person(\"Jeroen\", \"Ooms\", role = c(\"aut\", \"cre\"), email = \"jeroen@berkeley.edu\", comment = c(ORCID = \"0000-0002-4035-0289\")), person(\"Hadley\", \"Wickham\", , \"hadley@rstudio.com\", role = \"ctb\"), person(\"RStudio\", role = \"cph\") )",
      "Description": "The curl() and curl_download() functions provide highly configurable drop-in replacements for base url() and download.file() with better performance, support for encryption (https, ftps), gzip compression, authentication, and other 'libcurl' goodies. The core of the package implements a framework for performing fully customized requests where data can be processed either in memory, on disk, or streaming via the callback or connection interfaces. Some knowledge of 'libcurl' is recommended; for a more-user-friendly web client see the 'httr' package which builds on this package with http specific tools and logic.",
      "License": "MIT + file LICENSE",
      "SystemRequirements": "libcurl: libcurl-devel (rpm) or libcurl4-openssl-dev (deb).",
      "URL": "https://jeroen.r-universe.dev/curl https://curl.se/libcurl/",
      "BugReports": "https://github.com/jeroen/curl/issues",
      "Suggests": [
        "spelling",
        "testthat (>= 1.0.0)",
        "knitr",
        "jsonlite",
        "later",
        "rmarkdown",
        "httpuv (>= 1.4.4)",
        "webutils"
      ],
      "VignetteBuilder": "knitr",
      "Depends": [
        "R (>= 3.0.0)"
      ],
      "RoxygenNote": "7.3.0",
      "Encoding": "UTF-8",
      "Language": "en-US",
      "NeedsCompilation": "yes",
      "Author": "Jeroen Ooms [aut, cre] (<https://orcid.org/0000-0002-4035-0289>), Hadley Wickham [ctb], RStudio [cph]",
      "Maintainer": "Jeroen Ooms <jeroen@berkeley.edu>",
      "Repository": "CRAN"
    },
    "cvAUC": {
      "Package": "cvAUC",
      "Version": "1.1.4",
      "Source": "Repository",
      "Type": "Package",
      "Title": "Cross-Validated Area Under the ROC Curve Confidence Intervals",
      "Date": "2022-01-17",
      "Author": "Erin LeDell, Maya Petersen, Mark van der Laan",
      "Maintainer": "Erin LeDell <oss@ledell.org>",
      "Description": "Tools for working with and evaluating cross-validated area under the ROC curve (AUC) estimators.  The primary functions of the package are ci.cvAUC and ci.pooled.cvAUC, which report cross-validated AUC and compute confidence intervals for cross-validated AUC estimates based on influence curves for i.i.d. and pooled repeated measures data, respectively.  One benefit to using influence curve based confidence intervals is that they require much less computation time than bootstrapping methods.  The utility functions, AUC and cvAUC, are simple wrappers for functions from the ROCR package.",
      "License": "Apache License (== 2.0)",
      "Imports": [
        "ROCR",
        "data.table"
      ],
      "URL": "https://github.com/ledell/cvAUC",
      "BugReports": "https://github.com/ledell/cvAUC/issues",
      "LazyLoad": "yes",
      "NeedsCompilation": "no",
      "Repository": "CRAN"
    },
    "data.table": {
      "Package": "data.table",
      "Version": "1.15.4",
      "Source": "Repository",
      "Title": "Extension of `data.frame`",
      "Depends": [
        "R (>= 3.1.0)"
      ],
      "Imports": [
        "methods"
      ],
      "Suggests": [
        "bit64 (>= 4.0.0)",
        "bit (>= 4.0.4)",
        "R.utils",
        "xts",
        "zoo (>= 1.8-1)",
        "yaml",
        "knitr",
        "markdown"
      ],
      "Description": "Fast aggregation of large data (e.g. 100GB in RAM), fast ordered joins, fast add/modify/delete of columns by group using no copies at all, list columns, friendly and fast character-separated-value read/write. Offers a natural and flexible syntax, for faster development.",
      "License": "MPL-2.0 | file LICENSE",
      "URL": "https://r-datatable.com, https://Rdatatable.gitlab.io/data.table, https://github.com/Rdatatable/data.table",
      "BugReports": "https://github.com/Rdatatable/data.table/issues",
      "VignetteBuilder": "knitr",
      "ByteCompile": "TRUE",
      "Authors@R": "c( person(\"Tyson\",\"Barrett\",        role=c(\"aut\",\"cre\"), email=\"t.barrett88@gmail.com\"), person(\"Matt\",\"Dowle\",           role=\"aut\",          email=\"mattjdowle@gmail.com\"), person(\"Arun\",\"Srinivasan\",      role=\"aut\",          email=\"asrini@pm.me\"), person(\"Jan\",\"Gorecki\",          role=\"aut\"), person(\"Michael\",\"Chirico\",      role=\"aut\"), person(\"Toby\",\"Hocking\",         role=\"aut\", comment = c(ORCID=\"0000-0002-3146-0865\")), person(\"Pasha\",\"Stetsenko\",      role=\"ctb\"), person(\"Tom\",\"Short\",            role=\"ctb\"), person(\"Steve\",\"Lianoglou\",      role=\"ctb\"), person(\"Eduard\",\"Antonyan\",      role=\"ctb\"), person(\"Markus\",\"Bonsch\",        role=\"ctb\"), person(\"Hugh\",\"Parsonage\",       role=\"ctb\"), person(\"Scott\",\"Ritchie\",        role=\"ctb\"), person(\"Kun\",\"Ren\",              role=\"ctb\"), person(\"Xianying\",\"Tan\",         role=\"ctb\"), person(\"Rick\",\"Saporta\",         role=\"ctb\"), person(\"Otto\",\"Seiskari\",        role=\"ctb\"), person(\"Xianghui\",\"Dong\",        role=\"ctb\"), person(\"Michel\",\"Lang\",          role=\"ctb\"), person(\"Watal\",\"Iwasaki\",        role=\"ctb\"), person(\"Seth\",\"Wenchel\",         role=\"ctb\"), person(\"Karl\",\"Broman\",          role=\"ctb\"), person(\"Tobias\",\"Schmidt\",       role=\"ctb\"), person(\"David\",\"Arenburg\",       role=\"ctb\"), person(\"Ethan\",\"Smith\",          role=\"ctb\"), person(\"Francois\",\"Cocquemas\",   role=\"ctb\"), person(\"Matthieu\",\"Gomez\",       role=\"ctb\"), person(\"Philippe\",\"Chataignon\",  role=\"ctb\"), person(\"Nello\",\"Blaser\",         role=\"ctb\"), person(\"Dmitry\",\"Selivanov\",     role=\"ctb\"), person(\"Andrey\",\"Riabushenko\",   role=\"ctb\"), person(\"Cheng\",\"Lee\",            role=\"ctb\"), person(\"Declan\",\"Groves\",        role=\"ctb\"), person(\"Daniel\",\"Possenriede\",   role=\"ctb\"), person(\"Felipe\",\"Parages\",       role=\"ctb\"), person(\"Denes\",\"Toth\",           role=\"ctb\"), person(\"Mus\",\"Yaramaz-David\",    role=\"ctb\"), person(\"Ayappan\",\"Perumal\",      role=\"ctb\"), person(\"James\",\"Sams\",           role=\"ctb\"), person(\"Martin\",\"Morgan\",        role=\"ctb\"), person(\"Michael\",\"Quinn\",        role=\"ctb\"), person(\"@javrucebo\",\"\",          role=\"ctb\"), person(\"@marc-outins\",\"\",        role=\"ctb\"), person(\"Roy\",\"Storey\",           role=\"ctb\"), person(\"Manish\",\"Saraswat\",      role=\"ctb\"), person(\"Morgan\",\"Jacob\",         role=\"ctb\"), person(\"Michael\",\"Schubmehl\",    role=\"ctb\"), person(\"Davis\",\"Vaughan\",        role=\"ctb\"), person(\"Leonardo\",\"Silvestri\",   role=\"ctb\"), person(\"Jim\",\"Hester\",           role=\"ctb\"), person(\"Anthony\",\"Damico\",       role=\"ctb\"), person(\"Sebastian\",\"Freundt\",    role=\"ctb\"), person(\"David\",\"Simons\",         role=\"ctb\"), person(\"Elliott\",\"Sales de Andrade\", role=\"ctb\"), person(\"Cole\",\"Miller\",          role=\"ctb\"), person(\"Jens Peder\",\"Meldgaard\", role=\"ctb\"), person(\"Vaclav\",\"Tlapak\",        role=\"ctb\"), person(\"Kevin\",\"Ushey\",          role=\"ctb\"), person(\"Dirk\",\"Eddelbuettel\",    role=\"ctb\"), person(\"Benjamin\",\"Schwendinger\", role=\"ctb\"), person(\"Tony\",\"Fischetti\",       role=\"ctb\"), person(\"Ofek\",\"Shilon\",          role=\"ctb\"), person(\"Vadim\",\"Khotilovich\",    role=\"ctb\"), person(\"Hadley\",\"Wickham\",       role=\"ctb\"), person(\"Bennet\",\"Becker\",        role=\"ctb\"), person(\"Kyle\",\"Haynes\",          role=\"ctb\"), person(\"Boniface Christian\",\"Kamgang\", role=\"ctb\"), person(\"Olivier\",\"Delmarcell\",   role=\"ctb\"), person(\"Josh\",\"O'Brien\",         role=\"ctb\"), person(\"Dereck\",\"de Mezquita\",   role=\"ctb\"), person(\"Michael\",\"Czekanski\",    role=\"ctb\") )",
      "NeedsCompilation": "yes",
      "Author": "Tyson Barrett [aut, cre], Matt Dowle [aut], Arun Srinivasan [aut], Jan Gorecki [aut], Michael Chirico [aut], Toby Hocking [aut] (<https://orcid.org/0000-0002-3146-0865>), Pasha Stetsenko [ctb], Tom Short [ctb], Steve Lianoglou [ctb], Eduard Antonyan [ctb], Markus Bonsch [ctb], Hugh Parsonage [ctb], Scott Ritchie [ctb], Kun Ren [ctb], Xianying Tan [ctb], Rick Saporta [ctb], Otto Seiskari [ctb], Xianghui Dong [ctb], Michel Lang [ctb], Watal Iwasaki [ctb], Seth Wenchel [ctb], Karl Broman [ctb], Tobias Schmidt [ctb], David Arenburg [ctb], Ethan Smith [ctb], Francois Cocquemas [ctb], Matthieu Gomez [ctb], Philippe Chataignon [ctb], Nello Blaser [ctb], Dmitry Selivanov [ctb], Andrey Riabushenko [ctb], Cheng Lee [ctb], Declan Groves [ctb], Daniel Possenriede [ctb], Felipe Parages [ctb], Denes Toth [ctb], Mus Yaramaz-David [ctb], Ayappan Perumal [ctb], James Sams [ctb], Martin Morgan [ctb], Michael Quinn [ctb], @javrucebo [ctb], @marc-outins [ctb], Roy Storey [ctb], Manish Saraswat [ctb], Morgan Jacob [ctb], Michael Schubmehl [ctb], Davis Vaughan [ctb], Leonardo Silvestri [ctb], Jim Hester [ctb], Anthony Damico [ctb], Sebastian Freundt [ctb], David Simons [ctb], Elliott Sales de Andrade [ctb], Cole Miller [ctb], Jens Peder Meldgaard [ctb], Vaclav Tlapak [ctb], Kevin Ushey [ctb], Dirk Eddelbuettel [ctb], Benjamin Schwendinger [ctb], Tony Fischetti [ctb], Ofek Shilon [ctb], Vadim Khotilovich [ctb], Hadley Wickham [ctb], Bennet Becker [ctb], Kyle Haynes [ctb], Boniface Christian Kamgang [ctb], Olivier Delmarcell [ctb], Josh O'Brien [ctb], Dereck de Mezquita [ctb], Michael Czekanski [ctb]",
      "Maintainer": "Tyson Barrett <t.barrett88@gmail.com>",
      "Repository": "CRAN"
    },
    "dbplyr": {
      "Package": "dbplyr",
      "Version": "2.5.0",
      "Source": "Repository",
      "Type": "Package",
      "Title": "A 'dplyr' Back End for Databases",
      "Authors@R": "c( person(\"Hadley\", \"Wickham\", , \"hadley@posit.co\", role = c(\"aut\", \"cre\")), person(\"Maximilian\", \"Girlich\", role = \"aut\"), person(\"Edgar\", \"Ruiz\", role = \"aut\"), person(\"Posit Software, PBC\", role = c(\"cph\", \"fnd\")) )",
      "Description": "A 'dplyr' back end for databases that allows you to work with remote database tables as if they are in-memory data frames.  Basic features works with any database that has a 'DBI' back end; more advanced features require 'SQL' translation to be provided by the package author.",
      "License": "MIT + file LICENSE",
      "URL": "https://dbplyr.tidyverse.org/, https://github.com/tidyverse/dbplyr",
      "BugReports": "https://github.com/tidyverse/dbplyr/issues",
      "Depends": [
        "R (>= 3.6)"
      ],
      "Imports": [
        "blob (>= 1.2.0)",
        "cli (>= 3.6.1)",
        "DBI (>= 1.1.3)",
        "dplyr (>= 1.1.2)",
        "glue (>= 1.6.2)",
        "lifecycle (>= 1.0.3)",
        "magrittr",
        "methods",
        "pillar (>= 1.9.0)",
        "purrr (>= 1.0.1)",
        "R6 (>= 2.2.2)",
        "rlang (>= 1.1.1)",
        "tibble (>= 3.2.1)",
        "tidyr (>= 1.3.0)",
        "tidyselect (>= 1.2.1)",
        "utils",
        "vctrs (>= 0.6.3)",
        "withr (>= 2.5.0)"
      ],
      "Suggests": [
        "bit64",
        "covr",
        "knitr",
        "Lahman",
        "nycflights13",
        "odbc (>= 1.4.2)",
        "RMariaDB (>= 1.2.2)",
        "rmarkdown",
        "RPostgres (>= 1.4.5)",
        "RPostgreSQL",
        "RSQLite (>= 2.3.1)",
        "testthat (>= 3.1.10)"
      ],
      "VignetteBuilder": "knitr",
      "Config/Needs/website": "tidyverse/tidytemplate",
      "Config/testthat/edition": "3",
      "Config/testthat/parallel": "TRUE",
      "Encoding": "UTF-8",
      "Language": "en-gb",
      "RoxygenNote": "7.3.1",
      "Collate": "'db-sql.R' 'utils-check.R' 'import-standalone-types-check.R' 'import-standalone-obj-type.R' 'utils.R' 'sql.R' 'escape.R' 'translate-sql-cut.R' 'translate-sql-quantile.R' 'translate-sql-string.R' 'translate-sql-paste.R' 'translate-sql-helpers.R' 'translate-sql-window.R' 'translate-sql-conditional.R' 'backend-.R' 'backend-access.R' 'backend-hana.R' 'backend-hive.R' 'backend-impala.R' 'verb-copy-to.R' 'backend-mssql.R' 'backend-mysql.R' 'backend-odbc.R' 'backend-oracle.R' 'backend-postgres.R' 'backend-postgres-old.R' 'backend-redshift.R' 'backend-snowflake.R' 'backend-spark-sql.R' 'backend-sqlite.R' 'backend-teradata.R' 'build-sql.R' 'data-cache.R' 'data-lahman.R' 'data-nycflights13.R' 'db-escape.R' 'db-io.R' 'db.R' 'dbplyr.R' 'explain.R' 'ident.R' 'import-standalone-s3-register.R' 'join-by-compat.R' 'join-cols-compat.R' 'lazy-join-query.R' 'lazy-ops.R' 'lazy-query.R' 'lazy-select-query.R' 'lazy-set-op-query.R' 'memdb.R' 'optimise-utils.R' 'pillar.R' 'progress.R' 'sql-build.R' 'query-join.R' 'query-select.R' 'query-semi-join.R' 'query-set-op.R' 'query.R' 'reexport.R' 'remote.R' 'rows.R' 'schema.R' 'simulate.R' 'sql-clause.R' 'sql-expr.R' 'src-sql.R' 'src_dbi.R' 'table-name.R' 'tbl-lazy.R' 'tbl-sql.R' 'test-frame.R' 'testthat.R' 'tidyeval-across.R' 'tidyeval.R' 'translate-sql.R' 'utils-format.R' 'verb-arrange.R' 'verb-compute.R' 'verb-count.R' 'verb-distinct.R' 'verb-do-query.R' 'verb-do.R' 'verb-expand.R' 'verb-fill.R' 'verb-filter.R' 'verb-group_by.R' 'verb-head.R' 'verb-joins.R' 'verb-mutate.R' 'verb-pivot-longer.R' 'verb-pivot-wider.R' 'verb-pull.R' 'verb-select.R' 'verb-set-ops.R' 'verb-slice.R' 'verb-summarise.R' 'verb-uncount.R' 'verb-window.R' 'zzz.R'",
      "NeedsCompilation": "no",
      "Author": "Hadley Wickham [aut, cre], Maximilian Girlich [aut], Edgar Ruiz [aut], Posit Software, PBC [cph, fnd]",
      "Maintainer": "Hadley Wickham <hadley@posit.co>",
      "Repository": "CRAN"
    },
    "digest": {
      "Package": "digest",
      "Version": "0.6.36",
      "Source": "Repository",
      "Author": "Dirk Eddelbuettel <edd@debian.org> with contributions by Antoine Lucas, Jarek Tuszynski, Henrik Bengtsson, Simon Urbanek, Mario Frasca, Bryan Lewis, Murray Stokely, Hannes Muehleisen, Duncan Murdoch, Jim Hester, Wush Wu, Qiang Kou, Thierry Onkelinx, Michel Lang, Viliam Simko, Kurt Hornik, Radford Neal, Kendon Bell, Matthew de Queljoe, Ion Suruceanu, Bill Denney, Dirk Schumacher, Winston Chang, Dean Attali, and Michael Chirico.",
      "Date": "2024-06-23",
      "Maintainer": "Dirk Eddelbuettel <edd@debian.org>",
      "Title": "Create Compact Hash Digests of R Objects",
      "Description": "Implementation of a function 'digest()' for the creation of hash digests of arbitrary R objects (using the 'md5', 'sha-1', 'sha-256', 'crc32', 'xxhash', 'murmurhash', 'spookyhash', 'blake3', 'crc32c', 'xxh3_64', and 'xxh3_128' algorithms) permitting easy comparison of R language objects, as well as functions such as'hmac()' to create hash-based message authentication code. Please note that this package is not meant to be deployed for cryptographic purposes for which more comprehensive (and widely tested) libraries such as 'OpenSSL' should be used.",
      "URL": "https://github.com/eddelbuettel/digest, https://dirk.eddelbuettel.com/code/digest.html",
      "BugReports": "https://github.com/eddelbuettel/digest/issues",
      "Depends": [
        "R (>= 3.3.0)"
      ],
      "Imports": [
        "utils"
      ],
      "License": "GPL (>= 2)",
      "Suggests": [
        "tinytest",
        "simplermarkdown"
      ],
      "VignetteBuilder": "simplermarkdown",
      "NeedsCompilation": "yes",
      "Repository": "CRAN"
    },
    "doParallel": {
      "Package": "doParallel",
      "Version": "1.0.17",
      "Source": "Repository",
      "Type": "Package",
      "Title": "Foreach Parallel Adaptor for the 'parallel' Package",
      "Authors@R": "c(person(\"Folashade\", \"Daniel\", role=\"cre\", email=\"fdaniel@microsoft.com\"), person(\"Microsoft\", \"Corporation\", role=c(\"aut\", \"cph\")), person(\"Steve\", \"Weston\", role=\"aut\"), person(\"Dan\", \"Tenenbaum\", role=\"ctb\"))",
      "Description": "Provides a parallel backend for the %dopar% function using the parallel package.",
      "Depends": [
        "R (>= 2.14.0)",
        "foreach (>= 1.2.0)",
        "iterators (>= 1.0.0)",
        "parallel",
        "utils"
      ],
      "Suggests": [
        "caret",
        "mlbench",
        "rpart",
        "RUnit"
      ],
      "Enhances": [
        "compiler"
      ],
      "License": "GPL-2",
      "URL": "https://github.com/RevolutionAnalytics/doparallel",
      "BugReports": "https://github.com/RevolutionAnalytics/doparallel/issues",
      "NeedsCompilation": "no",
      "Author": "Folashade Daniel [cre], Microsoft Corporation [aut, cph], Steve Weston [aut], Dan Tenenbaum [ctb]",
      "Maintainer": "Folashade Daniel <fdaniel@microsoft.com>",
      "Repository": "CRAN"
    },
    "doRNG": {
      "Package": "doRNG",
      "Version": "1.8.6",
      "Source": "Repository",
      "Type": "Package",
      "Title": "Generic Reproducible Parallel Backend for 'foreach' Loops",
      "Encoding": "UTF-8",
      "Authors@R": "person(\"Renaud\", \"Gaujoux\", email = \"renozao@protonmail.com\", role = c(\"aut\", \"cre\"))",
      "Description": "Provides functions to perform reproducible parallel foreach loops, using independent random streams as generated by L'Ecuyer's combined multiple-recursive generator [L'Ecuyer (1999), <DOI:10.1287/opre.47.1.159>]. It enables to easily convert standard '%dopar%' loops into fully reproducible loops, independently of the number of workers, the task scheduling strategy, or the chosen parallel environment and associated foreach backend.",
      "License": "GPL (>= 2)",
      "LazyLoad": "yes",
      "URL": "https://renozao.github.io/doRNG/",
      "BugReports": "https://github.com/renozao/doRNG/issues",
      "VignetteBuilder": "knitr",
      "Depends": [
        "R (>= 3.0.0)",
        "foreach",
        "rngtools (>= 1.5)"
      ],
      "Imports": [
        "stats",
        "utils",
        "iterators"
      ],
      "Suggests": [
        "doParallel",
        "doMPI",
        "doRedis",
        "rbenchmark",
        "devtools",
        "knitr",
        "rbibutils (>= 1.3)",
        "testthat",
        "pkgmaker (>= 0.32.7)",
        "covr"
      ],
      "RoxygenNote": "7.2.3",
      "NeedsCompilation": "no",
      "Author": "Renaud Gaujoux [aut, cre]",
      "Maintainer": "Renaud Gaujoux <renozao@protonmail.com>",
      "Repository": "CRAN"
    },
    "doSNOW": {
      "Package": "doSNOW",
      "Version": "1.0.20",
      "Source": "Repository",
      "Type": "Package",
      "Title": "Foreach Parallel Adaptor for the 'snow' Package",
      "Authors@R": "c(person(\"Folashade\", \"Daniel\", role=\"cre\", email = \"fdaniel@microsoft.com\"),  person(\"Microsoft\", \"Corporation\", role=c(\"aut\",\"cph\")), person(\"Stephen\", \"Weston\", role=\"aut\"))",
      "Description": "Provides a parallel backend for the %dopar% function using the snow package of Tierney, Rossini, Li, and Sevcikova.",
      "Depends": [
        "R (>= 2.5.0)",
        "foreach(>= 1.2.0)",
        "iterators(>= 1.0.0)",
        "snow(>= 0.3.0)",
        "utils"
      ],
      "Suggests": [
        "compiler",
        "RUnit",
        "caret",
        "mlbench",
        "rpart",
        "parallel"
      ],
      "License": "GPL-2",
      "NeedsCompilation": "no",
      "Author": "Folashade Daniel [cre], Microsoft Corporation [aut, cph], Stephen Weston [aut]",
      "Maintainer": "Folashade Daniel <fdaniel@microsoft.com>",
      "Repository": "CRAN"
    },
    "dplyr": {
      "Package": "dplyr",
      "Version": "1.1.4",
      "Source": "Repository",
      "Type": "Package",
      "Title": "A Grammar of Data Manipulation",
      "Authors@R": "c( person(\"Hadley\", \"Wickham\", , \"hadley@posit.co\", role = c(\"aut\", \"cre\"), comment = c(ORCID = \"0000-0003-4757-117X\")), person(\"Romain\", \"François\", role = \"aut\", comment = c(ORCID = \"0000-0002-2444-4226\")), person(\"Lionel\", \"Henry\", role = \"aut\"), person(\"Kirill\", \"Müller\", role = \"aut\", comment = c(ORCID = \"0000-0002-1416-3412\")), person(\"Davis\", \"Vaughan\", , \"davis@posit.co\", role = \"aut\", comment = c(ORCID = \"0000-0003-4777-038X\")), person(\"Posit Software, PBC\", role = c(\"cph\", \"fnd\")) )",
      "Description": "A fast, consistent tool for working with data frame like objects, both in memory and out of memory.",
      "License": "MIT + file LICENSE",
      "URL": "https://dplyr.tidyverse.org, https://github.com/tidyverse/dplyr",
      "BugReports": "https://github.com/tidyverse/dplyr/issues",
      "Depends": [
        "R (>= 3.5.0)"
      ],
      "Imports": [
        "cli (>= 3.4.0)",
        "generics",
        "glue (>= 1.3.2)",
        "lifecycle (>= 1.0.3)",
        "magrittr (>= 1.5)",
        "methods",
        "pillar (>= 1.9.0)",
        "R6",
        "rlang (>= 1.1.0)",
        "tibble (>= 3.2.0)",
        "tidyselect (>= 1.2.0)",
        "utils",
        "vctrs (>= 0.6.4)"
      ],
      "Suggests": [
        "bench",
        "broom",
        "callr",
        "covr",
        "DBI",
        "dbplyr (>= 2.2.1)",
        "ggplot2",
        "knitr",
        "Lahman",
        "lobstr",
        "microbenchmark",
        "nycflights13",
        "purrr",
        "rmarkdown",
        "RMySQL",
        "RPostgreSQL",
        "RSQLite",
        "stringi (>= 1.7.6)",
        "testthat (>= 3.1.5)",
        "tidyr (>= 1.3.0)",
        "withr"
      ],
      "VignetteBuilder": "knitr",
      "Config/Needs/website": "tidyverse, shiny, pkgdown, tidyverse/tidytemplate",
      "Config/testthat/edition": "3",
      "Encoding": "UTF-8",
      "LazyData": "true",
      "RoxygenNote": "7.2.3",
      "NeedsCompilation": "yes",
      "Author": "Hadley Wickham [aut, cre] (<https://orcid.org/0000-0003-4757-117X>), Romain François [aut] (<https://orcid.org/0000-0002-2444-4226>), Lionel Henry [aut], Kirill Müller [aut] (<https://orcid.org/0000-0002-1416-3412>), Davis Vaughan [aut] (<https://orcid.org/0000-0003-4777-038X>), Posit Software, PBC [cph, fnd]",
      "Maintainer": "Hadley Wickham <hadley@posit.co>",
      "Repository": "CRAN"
    },
    "dtplyr": {
      "Package": "dtplyr",
      "Version": "1.3.1",
      "Source": "Repository",
      "Title": "Data Table Back-End for 'dplyr'",
      "Authors@R": "c( person(\"Hadley\", \"Wickham\", , \"hadley@posit.co\", role = c(\"cre\", \"aut\")), person(\"Maximilian\", \"Girlich\", role = \"aut\"), person(\"Mark\", \"Fairbanks\", role = \"aut\"), person(\"Ryan\", \"Dickerson\", role = \"aut\"), person(\"Posit Software, PBC\", role = c(\"cph\", \"fnd\")) )",
      "Description": "Provides a data.table backend for 'dplyr'. The goal of 'dtplyr' is to allow you to write 'dplyr' code that is automatically translated to the equivalent, but usually much faster, data.table code.",
      "License": "MIT + file LICENSE",
      "URL": "https://dtplyr.tidyverse.org, https://github.com/tidyverse/dtplyr",
      "BugReports": "https://github.com/tidyverse/dtplyr/issues",
      "Depends": [
        "R (>= 3.3)"
      ],
      "Imports": [
        "cli (>= 3.4.0)",
        "data.table (>= 1.13.0)",
        "dplyr (>= 1.1.0)",
        "glue",
        "lifecycle",
        "rlang (>= 1.0.4)",
        "tibble",
        "tidyselect (>= 1.2.0)",
        "vctrs (>= 0.4.1)"
      ],
      "Suggests": [
        "bench",
        "covr",
        "knitr",
        "rmarkdown",
        "testthat (>= 3.1.2)",
        "tidyr (>= 1.1.0)",
        "waldo (>= 0.3.1)"
      ],
      "VignetteBuilder": "knitr",
      "Config/Needs/website": "tidyverse/tidytemplate",
      "Config/testthat/edition": "3",
      "Encoding": "UTF-8",
      "RoxygenNote": "7.2.3",
      "NeedsCompilation": "no",
      "Author": "Hadley Wickham [cre, aut], Maximilian Girlich [aut], Mark Fairbanks [aut], Ryan Dickerson [aut], Posit Software, PBC [cph, fnd]",
      "Maintainer": "Hadley Wickham <hadley@posit.co>",
      "Repository": "CRAN"
    },
    "earth": {
      "Package": "earth",
      "Version": "5.3.3",
      "Source": "Repository",
      "Title": "Multivariate Adaptive Regression Splines",
      "Author": "Stephen Milborrow.  Derived from mda:mars by Trevor Hastie and Rob Tibshirani.  Uses Alan Miller's Fortran utilities with Thomas Lumley's leaps wrapper.",
      "Maintainer": "Stephen Milborrow <milbo@sonic.net>",
      "Depends": [
        "R (>= 3.4.0)",
        "Formula (>= 1.2-3)",
        "plotmo (>= 3.6.0)"
      ],
      "Suggests": [
        "gam (>= 1.20)",
        "mgcv (>= 1.8-26)",
        "mda (>= 0.5-2)",
        "MASS (>= 7.3-51)"
      ],
      "Description": "Build regression models using the techniques in Friedman's papers \"Fast MARS\" and \"Multivariate Adaptive Regression Splines\" <doi:10.1214/aos/1176347963>. (The term \"MARS\" is trademarked and thus not used in the name of the package.)",
      "License": "GPL-3",
      "LazyData": "yes",
      "URL": "http://www.milbo.users.sonic.net/earth/",
      "Repository": "CRAN",
      "RoxygenNote": "5.1.2",
      "NeedsCompilation": "yes"
    },
    "evaluate": {
      "Package": "evaluate",
      "Version": "0.24.0",
      "Source": "Repository",
      "Type": "Package",
      "Title": "Parsing and Evaluation Tools that Provide More Details than the Default",
      "Authors@R": "c( person(\"Hadley\", \"Wickham\", , \"hadley@posit.co\", role = c(\"aut\", \"cre\")), person(\"Yihui\", \"Xie\", role = \"aut\", comment = c(ORCID = \"0000-0003-0645-5666\")), person(\"Michael\", \"Lawrence\", role = \"ctb\"), person(\"Thomas\", \"Kluyver\", role = \"ctb\"), person(\"Jeroen\", \"Ooms\", role = \"ctb\"), person(\"Barret\", \"Schloerke\", role = \"ctb\"), person(\"Adam\", \"Ryczkowski\", role = \"ctb\"), person(\"Hiroaki\", \"Yutani\", role = \"ctb\"), person(\"Michel\", \"Lang\", role = \"ctb\"), person(\"Karolis\", \"Koncevičius\", role = \"ctb\"), person(\"Posit Software, PBC\", role = c(\"cph\", \"fnd\")) )",
      "Description": "Parsing and evaluation tools that make it easy to recreate the command line behaviour of R.",
      "License": "MIT + file LICENSE",
      "URL": "https://github.com/r-lib/evaluate",
      "BugReports": "https://github.com/r-lib/evaluate/issues",
      "Depends": [
        "R (>= 4.0.0)"
      ],
      "Imports": [
        "methods"
      ],
      "Suggests": [
        "covr",
        "ggplot2",
        "lattice",
        "rlang",
        "testthat (>= 3.0.0)",
        "withr"
      ],
      "Config/Needs/website": "tidyverse/tidytemplate",
      "Config/testthat/edition": "3",
      "Encoding": "UTF-8",
      "RoxygenNote": "7.2.3",
      "NeedsCompilation": "no",
      "Author": "Hadley Wickham [aut, cre], Yihui Xie [aut] (<https://orcid.org/0000-0003-0645-5666>), Michael Lawrence [ctb], Thomas Kluyver [ctb], Jeroen Ooms [ctb], Barret Schloerke [ctb], Adam Ryczkowski [ctb], Hiroaki Yutani [ctb], Michel Lang [ctb], Karolis Koncevičius [ctb], Posit Software, PBC [cph, fnd]",
      "Maintainer": "Hadley Wickham <hadley@posit.co>",
      "Repository": "CRAN"
    },
    "fansi": {
      "Package": "fansi",
      "Version": "1.0.6",
      "Source": "Repository",
      "Title": "ANSI Control Sequence Aware String Functions",
      "Description": "Counterparts to R string manipulation functions that account for the effects of ANSI text formatting control sequences.",
      "Authors@R": "c( person(\"Brodie\", \"Gaslam\", email=\"brodie.gaslam@yahoo.com\", role=c(\"aut\", \"cre\")), person(\"Elliott\", \"Sales De Andrade\", role=\"ctb\"), person(family=\"R Core Team\", email=\"R-core@r-project.org\", role=\"cph\", comment=\"UTF8 byte length calcs from src/util.c\" ))",
      "Depends": [
        "R (>= 3.1.0)"
      ],
      "License": "GPL-2 | GPL-3",
      "URL": "https://github.com/brodieG/fansi",
      "BugReports": "https://github.com/brodieG/fansi/issues",
      "VignetteBuilder": "knitr",
      "Suggests": [
        "unitizer",
        "knitr",
        "rmarkdown"
      ],
      "Imports": [
        "grDevices",
        "utils"
      ],
      "RoxygenNote": "7.2.3",
      "Encoding": "UTF-8",
      "Collate": "'constants.R' 'fansi-package.R' 'internal.R' 'load.R' 'misc.R' 'nchar.R' 'strwrap.R' 'strtrim.R' 'strsplit.R' 'substr2.R' 'trimws.R' 'tohtml.R' 'unhandled.R' 'normalize.R' 'sgr.R'",
      "NeedsCompilation": "yes",
      "Author": "Brodie Gaslam [aut, cre], Elliott Sales De Andrade [ctb], R Core Team [cph] (UTF8 byte length calcs from src/util.c)",
      "Maintainer": "Brodie Gaslam <brodie.gaslam@yahoo.com>",
      "Repository": "CRAN"
    },
    "farver": {
      "Package": "farver",
      "Version": "2.1.2",
      "Source": "Repository",
      "Type": "Package",
      "Title": "High Performance Colour Space Manipulation",
      "Authors@R": "c( person(\"Thomas Lin\", \"Pedersen\", , \"thomas.pedersen@posit.co\", role = c(\"cre\", \"aut\"), comment = c(ORCID = \"0000-0002-5147-4711\")), person(\"Berendea\", \"Nicolae\", role = \"aut\", comment = \"Author of the ColorSpace C++ library\"), person(\"Romain\", \"François\", , \"romain@purrple.cat\", role = \"aut\", comment = c(ORCID = \"0000-0002-2444-4226\")), person(\"Posit, PBC\", role = c(\"cph\", \"fnd\")) )",
      "Description": "The encoding of colour can be handled in many different ways, using different colour spaces. As different colour spaces have different uses, efficient conversion between these representations are important. The 'farver' package provides a set of functions that gives access to very fast colour space conversion and comparisons implemented in C++, and offers speed improvements over the 'convertColor' function in the 'grDevices' package.",
      "License": "MIT + file LICENSE",
      "URL": "https://farver.data-imaginist.com, https://github.com/thomasp85/farver",
      "BugReports": "https://github.com/thomasp85/farver/issues",
      "Suggests": [
        "covr",
        "testthat (>= 3.0.0)"
      ],
      "Config/testthat/edition": "3",
      "Encoding": "UTF-8",
      "RoxygenNote": "7.3.1",
      "NeedsCompilation": "yes",
      "Author": "Thomas Lin Pedersen [cre, aut] (<https://orcid.org/0000-0002-5147-4711>), Berendea Nicolae [aut] (Author of the ColorSpace C++ library), Romain François [aut] (<https://orcid.org/0000-0002-2444-4226>), Posit, PBC [cph, fnd]",
      "Maintainer": "Thomas Lin Pedersen <thomas.pedersen@posit.co>",
      "Repository": "CRAN"
    },
    "fastmap": {
      "Package": "fastmap",
      "Version": "1.2.0",
      "Source": "Repository",
      "Title": "Fast Data Structures",
      "Authors@R": "c( person(\"Winston\", \"Chang\", email = \"winston@posit.co\", role = c(\"aut\", \"cre\")), person(given = \"Posit Software, PBC\", role = c(\"cph\", \"fnd\")), person(given = \"Tessil\", role = \"cph\", comment = \"hopscotch_map library\") )",
      "Description": "Fast implementation of data structures, including a key-value store, stack, and queue. Environments are commonly used as key-value stores in R, but every time a new key is used, it is added to R's global symbol table, causing a small amount of memory leakage. This can be problematic in cases where many different keys are used. Fastmap avoids this memory leak issue by implementing the map using data structures in C++.",
      "License": "MIT + file LICENSE",
      "Encoding": "UTF-8",
      "RoxygenNote": "7.2.3",
      "Suggests": [
        "testthat (>= 2.1.1)"
      ],
      "URL": "https://r-lib.github.io/fastmap/, https://github.com/r-lib/fastmap",
      "BugReports": "https://github.com/r-lib/fastmap/issues",
      "NeedsCompilation": "yes",
      "Author": "Winston Chang [aut, cre], Posit Software, PBC [cph, fnd], Tessil [cph] (hopscotch_map library)",
      "Maintainer": "Winston Chang <winston@posit.co>",
      "Repository": "CRAN"
    },
    "fontawesome": {
      "Package": "fontawesome",
      "Version": "0.5.2",
      "Source": "Repository",
      "Type": "Package",
      "Title": "Easily Work with 'Font Awesome' Icons",
      "Description": "Easily and flexibly insert 'Font Awesome' icons into 'R Markdown' documents and 'Shiny' apps. These icons can be inserted into HTML content through inline 'SVG' tags or 'i' tags. There is also a utility function for exporting 'Font Awesome' icons as 'PNG' images for those situations where raster graphics are needed.",
      "Authors@R": "c( person(\"Richard\", \"Iannone\", , \"rich@posit.co\", c(\"aut\", \"cre\"), comment = c(ORCID = \"0000-0003-3925-190X\")), person(\"Christophe\", \"Dervieux\", , \"cderv@posit.co\", role = \"ctb\", comment = c(ORCID = \"0000-0003-4474-2498\")), person(\"Winston\", \"Chang\", , \"winston@posit.co\", role = \"ctb\"), person(\"Dave\", \"Gandy\", role = c(\"ctb\", \"cph\"), comment = \"Font-Awesome font\"), person(\"Posit Software, PBC\", role = c(\"cph\", \"fnd\")) )",
      "License": "MIT + file LICENSE",
      "URL": "https://github.com/rstudio/fontawesome, https://rstudio.github.io/fontawesome/",
      "BugReports": "https://github.com/rstudio/fontawesome/issues",
      "Encoding": "UTF-8",
      "ByteCompile": "true",
      "RoxygenNote": "7.2.3",
      "Depends": [
        "R (>= 3.3.0)"
      ],
      "Imports": [
        "rlang (>= 1.0.6)",
        "htmltools (>= 0.5.1.1)"
      ],
      "Suggests": [
        "covr",
        "dplyr (>= 1.0.8)",
        "knitr (>= 1.31)",
        "testthat (>= 3.0.0)",
        "rsvg"
      ],
      "Config/testthat/edition": "3",
      "NeedsCompilation": "no",
      "Author": "Richard Iannone [aut, cre] (<https://orcid.org/0000-0003-3925-190X>), Christophe Dervieux [ctb] (<https://orcid.org/0000-0003-4474-2498>), Winston Chang [ctb], Dave Gandy [ctb, cph] (Font-Awesome font), Posit Software, PBC [cph, fnd]",
      "Maintainer": "Richard Iannone <rich@posit.co>",
      "Repository": "CRAN"
    },
    "forcats": {
      "Package": "forcats",
      "Version": "1.0.0",
      "Source": "Repository",
      "Title": "Tools for Working with Categorical Variables (Factors)",
      "Authors@R": "c( person(\"Hadley\", \"Wickham\", , \"hadley@rstudio.com\", role = c(\"aut\", \"cre\")), person(\"RStudio\", role = c(\"cph\", \"fnd\")) )",
      "Description": "Helpers for reordering factor levels (including moving specified levels to front, ordering by first appearance, reversing, and randomly shuffling), and tools for modifying factor levels (including collapsing rare levels into other, 'anonymising', and manually 'recoding').",
      "License": "MIT + file LICENSE",
      "URL": "https://forcats.tidyverse.org/, https://github.com/tidyverse/forcats",
      "BugReports": "https://github.com/tidyverse/forcats/issues",
      "Depends": [
        "R (>= 3.4)"
      ],
      "Imports": [
        "cli (>= 3.4.0)",
        "glue",
        "lifecycle",
        "magrittr",
        "rlang (>= 1.0.0)",
        "tibble"
      ],
      "Suggests": [
        "covr",
        "dplyr",
        "ggplot2",
        "knitr",
        "readr",
        "rmarkdown",
        "testthat (>= 3.0.0)",
        "withr"
      ],
      "VignetteBuilder": "knitr",
      "Config/Needs/website": "tidyverse/tidytemplate",
      "Config/testthat/edition": "3",
      "Encoding": "UTF-8",
      "LazyData": "true",
      "RoxygenNote": "7.2.3",
      "NeedsCompilation": "no",
      "Author": "Hadley Wickham [aut, cre], RStudio [cph, fnd]",
      "Maintainer": "Hadley Wickham <hadley@rstudio.com>",
      "Repository": "CRAN"
    },
    "foreach": {
      "Package": "foreach",
      "Version": "1.5.2",
      "Source": "Repository",
      "Type": "Package",
      "Title": "Provides Foreach Looping Construct",
      "Authors@R": "c(person(\"Folashade\", \"Daniel\", role=\"cre\", email=\"fdaniel@microsoft.com\"), person(\"Hong\", \"Ooi\", role=\"ctb\"), person(\"Rich\", \"Calaway\", role=\"ctb\"), person(\"Microsoft\", role=c(\"aut\", \"cph\")), person(\"Steve\", \"Weston\", role=\"aut\"))",
      "Description": "Support for the foreach looping construct.  Foreach is an idiom that allows for iterating over elements in a collection, without the use of an explicit loop counter.  This package in particular is intended to be used for its return value, rather than for its side effects.  In that sense, it is similar to the standard lapply function, but doesn't require the evaluation of a function.  Using foreach without side effects also facilitates executing the loop in parallel.",
      "License": "Apache License (== 2.0)",
      "URL": "https://github.com/RevolutionAnalytics/foreach",
      "BugReports": "https://github.com/RevolutionAnalytics/foreach/issues",
      "Depends": [
        "R (>= 2.5.0)"
      ],
      "Imports": [
        "codetools",
        "utils",
        "iterators"
      ],
      "Suggests": [
        "randomForest",
        "doMC",
        "doParallel",
        "testthat",
        "knitr",
        "rmarkdown"
      ],
      "VignetteBuilder": "knitr",
      "RoxygenNote": "7.1.1",
      "Collate": "'callCombine.R' 'foreach.R' 'do.R' 'foreach-ext.R' 'foreach-pkg.R' 'getDoPar.R' 'getDoSeq.R' 'getsyms.R' 'iter.R' 'nextElem.R' 'onLoad.R' 'setDoPar.R' 'setDoSeq.R' 'times.R' 'utils.R'",
      "NeedsCompilation": "no",
      "Author": "Folashade Daniel [cre], Hong Ooi [ctb], Rich Calaway [ctb], Microsoft [aut, cph], Steve Weston [aut]",
      "Maintainer": "Folashade Daniel <fdaniel@microsoft.com>",
      "Repository": "CRAN"
    },
    "foreign": {
      "Package": "foreign",
      "Version": "0.8-86",
      "Source": "Repository",
      "Priority": "recommended",
      "Date": "2023-11-26",
      "Title": "Read Data Stored by 'Minitab', 'S', 'SAS', 'SPSS', 'Stata', 'Systat', 'Weka', 'dBase', ...",
      "Depends": [
        "R (>= 4.0.0)"
      ],
      "Imports": [
        "methods",
        "utils",
        "stats"
      ],
      "Authors@R": "c( person(\"R Core Team\", email = \"R-core@R-project.org\", role = c(\"aut\", \"cph\", \"cre\")), person(\"Roger\", \"Bivand\", role = c(\"ctb\", \"cph\")), person(c(\"Vincent\", \"J.\"), \"Carey\", role = c(\"ctb\", \"cph\")), person(\"Saikat\", \"DebRoy\", role = c(\"ctb\", \"cph\")), person(\"Stephen\", \"Eglen\", role = c(\"ctb\", \"cph\")), person(\"Rajarshi\", \"Guha\", role = c(\"ctb\", \"cph\")), person(\"Swetlana\", \"Herbrandt\", role = \"ctb\"), person(\"Nicholas\", \"Lewin-Koh\", role = c(\"ctb\", \"cph\")), person(\"Mark\", \"Myatt\", role = c(\"ctb\", \"cph\")), person(\"Michael\", \"Nelson\", role = \"ctb\"), person(\"Ben\", \"Pfaff\", role = \"ctb\"), person(\"Brian\", \"Quistorff\", role = \"ctb\"), person(\"Frank\", \"Warmerdam\", role = c(\"ctb\", \"cph\")), person(\"Stephen\", \"Weigand\", role = c(\"ctb\", \"cph\")), person(\"Free Software Foundation, Inc.\", role = \"cph\"))",
      "Contact": "see 'MailingList'",
      "Copyright": "see file COPYRIGHTS",
      "Description": "Reading and writing data stored by some versions of 'Epi Info', 'Minitab', 'S', 'SAS', 'SPSS', 'Stata', 'Systat', 'Weka', and for reading and writing some 'dBase' files.",
      "ByteCompile": "yes",
      "Biarch": "yes",
      "License": "GPL (>= 2)",
      "BugReports": "https://bugs.r-project.org",
      "MailingList": "R-help@r-project.org",
      "URL": "https://svn.r-project.org/R-packages/trunk/foreign/",
      "NeedsCompilation": "yes",
      "Author": "R Core Team [aut, cph, cre], Roger Bivand [ctb, cph], Vincent J. Carey [ctb, cph], Saikat DebRoy [ctb, cph], Stephen Eglen [ctb, cph], Rajarshi Guha [ctb, cph], Swetlana Herbrandt [ctb], Nicholas Lewin-Koh [ctb, cph], Mark Myatt [ctb, cph], Michael Nelson [ctb], Ben Pfaff [ctb], Brian Quistorff [ctb], Frank Warmerdam [ctb, cph], Stephen Weigand [ctb, cph], Free Software Foundation, Inc. [cph]",
      "Maintainer": "R Core Team <R-core@R-project.org>",
      "Repository": "CRAN"
    },
    "fs": {
      "Package": "fs",
      "Version": "1.6.4",
      "Source": "Repository",
      "Title": "Cross-Platform File System Operations Based on 'libuv'",
      "Authors@R": "c( person(\"Jim\", \"Hester\", role = \"aut\"), person(\"Hadley\", \"Wickham\", , \"hadley@posit.co\", role = \"aut\"), person(\"Gábor\", \"Csárdi\", , \"csardi.gabor@gmail.com\", role = c(\"aut\", \"cre\")), person(\"libuv project contributors\", role = \"cph\", comment = \"libuv library\"), person(\"Joyent, Inc. and other Node contributors\", role = \"cph\", comment = \"libuv library\"), person(\"Posit Software, PBC\", role = c(\"cph\", \"fnd\")) )",
      "Description": "A cross-platform interface to file system operations, built on top of the 'libuv' C library.",
      "License": "MIT + file LICENSE",
      "URL": "https://fs.r-lib.org, https://github.com/r-lib/fs",
      "BugReports": "https://github.com/r-lib/fs/issues",
      "Depends": [
        "R (>= 3.6)"
      ],
      "Imports": [
        "methods"
      ],
      "Suggests": [
        "covr",
        "crayon",
        "knitr",
        "pillar (>= 1.0.0)",
        "rmarkdown",
        "spelling",
        "testthat (>= 3.0.0)",
        "tibble (>= 1.1.0)",
        "vctrs (>= 0.3.0)",
        "withr"
      ],
      "VignetteBuilder": "knitr",
      "ByteCompile": "true",
      "Config/Needs/website": "tidyverse/tidytemplate",
      "Config/testthat/edition": "3",
      "Copyright": "file COPYRIGHTS",
      "Encoding": "UTF-8",
      "Language": "en-US",
      "RoxygenNote": "7.2.3",
      "SystemRequirements": "GNU make",
      "NeedsCompilation": "yes",
      "Author": "Jim Hester [aut], Hadley Wickham [aut], Gábor Csárdi [aut, cre], libuv project contributors [cph] (libuv library), Joyent, Inc. and other Node contributors [cph] (libuv library), Posit Software, PBC [cph, fnd]",
      "Maintainer": "Gábor Csárdi <csardi.gabor@gmail.com>",
      "Repository": "CRAN"
    },
    "future": {
      "Package": "future",
      "Version": "1.33.2",
      "Source": "Repository",
      "Title": "Unified Parallel and Distributed Processing in R for Everyone",
      "Imports": [
        "digest",
        "globals (>= 0.16.1)",
        "listenv (>= 0.8.0)",
        "parallel",
        "parallelly (>= 1.34.0)",
        "utils"
      ],
      "Suggests": [
        "methods",
        "RhpcBLASctl",
        "R.rsp",
        "markdown"
      ],
      "VignetteBuilder": "R.rsp",
      "Authors@R": "c(person(\"Henrik\", \"Bengtsson\", role = c(\"aut\", \"cre\", \"cph\"), email = \"henrikb@braju.com\", comment = c(ORCID = \"0000-0002-7579-5165\")))",
      "Description": "The purpose of this package is to provide a lightweight and unified Future API for sequential and parallel processing of R expression via futures.  The simplest way to evaluate an expression in parallel is to use `x %<-% { expression }` with `plan(multisession)`. This package implements sequential, multicore, multisession, and cluster futures.  With these, R expressions can be evaluated on the local machine, in parallel a set of local machines, or distributed on a mix of local and remote machines. Extensions to this package implement additional backends for processing futures via compute cluster schedulers, etc. Because of its unified API, there is no need to modify any code in order switch from sequential on the local machine to, say, distributed processing on a remote compute cluster. Another strength of this package is that global variables and functions are automatically identified and exported as needed, making it straightforward to tweak existing code to make use of futures.",
      "License": "LGPL (>= 2.1)",
      "LazyLoad": "TRUE",
      "ByteCompile": "TRUE",
      "URL": "https://future.futureverse.org, https://github.com/HenrikBengtsson/future",
      "BugReports": "https://github.com/HenrikBengtsson/future/issues",
      "Encoding": "UTF-8",
      "RoxygenNote": "7.3.1",
      "NeedsCompilation": "no",
      "Author": "Henrik Bengtsson [aut, cre, cph] (<https://orcid.org/0000-0002-7579-5165>)",
      "Maintainer": "Henrik Bengtsson <henrikb@braju.com>",
      "Repository": "CRAN"
    },
    "future.apply": {
      "Package": "future.apply",
      "Version": "1.11.2",
      "Source": "Repository",
      "Title": "Apply Function to Elements in Parallel using Futures",
      "Depends": [
        "R (>= 3.2.0)",
        "future (>= 1.28.0)"
      ],
      "Imports": [
        "globals (>= 0.16.1)",
        "parallel",
        "utils"
      ],
      "Suggests": [
        "datasets",
        "stats",
        "tools",
        "listenv (>= 0.8.0)",
        "R.rsp",
        "markdown"
      ],
      "VignetteBuilder": "R.rsp",
      "Authors@R": "c(person(\"Henrik\", \"Bengtsson\", role = c(\"aut\", \"cre\", \"cph\"), email = \"henrikb@braju.com\", comment = c(ORCID = \"0000-0002-7579-5165\")), person(\"R Core Team\", role = c(\"cph\", \"ctb\")))",
      "Description": "Implementations of apply(), by(), eapply(), lapply(), Map(), .mapply(), mapply(), replicate(), sapply(), tapply(), and vapply() that can be resolved using any future-supported backend, e.g. parallel on the local machine or distributed on a compute cluster.  These future_*apply() functions come with the same pros and cons as the corresponding base-R *apply() functions but with the additional feature of being able to be processed via the future framework.",
      "License": "GPL (>= 2)",
      "LazyLoad": "TRUE",
      "URL": "https://future.apply.futureverse.org, https://github.com/HenrikBengtsson/future.apply",
      "BugReports": "https://github.com/HenrikBengtsson/future.apply/issues",
      "RoxygenNote": "7.3.1",
      "NeedsCompilation": "no",
      "Author": "Henrik Bengtsson [aut, cre, cph] (<https://orcid.org/0000-0002-7579-5165>), R Core Team [cph, ctb]",
      "Maintainer": "Henrik Bengtsson <henrikb@braju.com>",
      "Repository": "CRAN"
    },
    "gam": {
      "Package": "gam",
      "Version": "1.22-3",
      "Source": "Repository",
      "Type": "Package",
      "Title": "Generalized Additive Models",
      "Date": "2023-11-28",
      "Author": "Trevor Hastie",
      "Description": "Functions for fitting and working with generalized additive models, as described in chapter 7 of \"Statistical Models in S\" (Chambers and Hastie (eds), 1991), and \"Generalized Additive Models\" (Hastie and Tibshirani, 1990).",
      "Maintainer": "Trevor Hastie <hastie@stanford.edu>",
      "Depends": [
        "R (>= 4.0)",
        "stats",
        "splines",
        "foreach"
      ],
      "Suggests": [
        "interp",
        "testthat"
      ],
      "License": "GPL-2",
      "RoxygenNote": "7.2.1",
      "Encoding": "UTF-8",
      "Imports": [
        "methods"
      ],
      "NeedsCompilation": "yes",
      "Repository": "CRAN"
    },
    "gargle": {
      "Package": "gargle",
      "Version": "1.5.2",
      "Source": "Repository",
      "Title": "Utilities for Working with Google APIs",
      "Authors@R": "c( person(\"Jennifer\", \"Bryan\", , \"jenny@posit.co\", role = c(\"aut\", \"cre\"), comment = c(ORCID = \"0000-0002-6983-2759\")), person(\"Craig\", \"Citro\", , \"craigcitro@google.com\", role = \"aut\"), person(\"Hadley\", \"Wickham\", , \"hadley@posit.co\", role = \"aut\", comment = c(ORCID = \"0000-0003-4757-117X\")), person(\"Google Inc\", role = \"cph\"), person(\"Posit Software, PBC\", role = c(\"cph\", \"fnd\")) )",
      "Description": "Provides utilities for working with Google APIs <https://developers.google.com/apis-explorer>.  This includes functions and classes for handling common credential types and for preparing, executing, and processing HTTP requests.",
      "License": "MIT + file LICENSE",
      "URL": "https://gargle.r-lib.org, https://github.com/r-lib/gargle",
      "BugReports": "https://github.com/r-lib/gargle/issues",
      "Depends": [
        "R (>= 3.6)"
      ],
      "Imports": [
        "cli (>= 3.0.1)",
        "fs (>= 1.3.1)",
        "glue (>= 1.3.0)",
        "httr (>= 1.4.5)",
        "jsonlite",
        "lifecycle",
        "openssl",
        "rappdirs",
        "rlang (>= 1.1.0)",
        "stats",
        "utils",
        "withr"
      ],
      "Suggests": [
        "aws.ec2metadata",
        "aws.signature",
        "covr",
        "httpuv",
        "knitr",
        "rmarkdown",
        "sodium",
        "spelling",
        "testthat (>= 3.1.7)"
      ],
      "VignetteBuilder": "knitr",
      "Config/Needs/website": "tidyverse/tidytemplate",
      "Config/testthat/edition": "3",
      "Encoding": "UTF-8",
      "Language": "en-US",
      "RoxygenNote": "7.2.3",
      "NeedsCompilation": "no",
      "Author": "Jennifer Bryan [aut, cre] (<https://orcid.org/0000-0002-6983-2759>), Craig Citro [aut], Hadley Wickham [aut] (<https://orcid.org/0000-0003-4757-117X>), Google Inc [cph], Posit Software, PBC [cph, fnd]",
      "Maintainer": "Jennifer Bryan <jenny@posit.co>",
      "Repository": "CRAN"
    },
    "generics": {
      "Package": "generics",
      "Version": "0.1.3",
      "Source": "Repository",
      "Title": "Common S3 Generics not Provided by Base R Methods Related to Model Fitting",
      "Authors@R": "c( person(\"Hadley\", \"Wickham\", , \"hadley@rstudio.com\", role = c(\"aut\", \"cre\")), person(\"Max\", \"Kuhn\", , \"max@rstudio.com\", role = \"aut\"), person(\"Davis\", \"Vaughan\", , \"davis@rstudio.com\", role = \"aut\"), person(\"RStudio\", role = \"cph\") )",
      "Description": "In order to reduce potential package dependencies and conflicts, generics provides a number of commonly used S3 generics.",
      "License": "MIT + file LICENSE",
      "URL": "https://generics.r-lib.org, https://github.com/r-lib/generics",
      "BugReports": "https://github.com/r-lib/generics/issues",
      "Depends": [
        "R (>= 3.2)"
      ],
      "Imports": [
        "methods"
      ],
      "Suggests": [
        "covr",
        "pkgload",
        "testthat (>= 3.0.0)",
        "tibble",
        "withr"
      ],
      "Config/Needs/website": "tidyverse/tidytemplate",
      "Config/testthat/edition": "3",
      "Encoding": "UTF-8",
      "RoxygenNote": "7.2.0",
      "NeedsCompilation": "no",
      "Author": "Hadley Wickham [aut, cre], Max Kuhn [aut], Davis Vaughan [aut], RStudio [cph]",
      "Maintainer": "Hadley Wickham <hadley@rstudio.com>",
      "Repository": "CRAN"
    },
    "ggplot2": {
      "Package": "ggplot2",
      "Version": "3.5.1",
      "Source": "Repository",
      "Title": "Create Elegant Data Visualisations Using the Grammar of Graphics",
      "Authors@R": "c( person(\"Hadley\", \"Wickham\", , \"hadley@posit.co\", role = \"aut\", comment = c(ORCID = \"0000-0003-4757-117X\")), person(\"Winston\", \"Chang\", role = \"aut\", comment = c(ORCID = \"0000-0002-1576-2126\")), person(\"Lionel\", \"Henry\", role = \"aut\"), person(\"Thomas Lin\", \"Pedersen\", , \"thomas.pedersen@posit.co\", role = c(\"aut\", \"cre\"), comment = c(ORCID = \"0000-0002-5147-4711\")), person(\"Kohske\", \"Takahashi\", role = \"aut\"), person(\"Claus\", \"Wilke\", role = \"aut\", comment = c(ORCID = \"0000-0002-7470-9261\")), person(\"Kara\", \"Woo\", role = \"aut\", comment = c(ORCID = \"0000-0002-5125-4188\")), person(\"Hiroaki\", \"Yutani\", role = \"aut\", comment = c(ORCID = \"0000-0002-3385-7233\")), person(\"Dewey\", \"Dunnington\", role = \"aut\", comment = c(ORCID = \"0000-0002-9415-4582\")), person(\"Teun\", \"van den Brand\", role = \"aut\", comment = c(ORCID = \"0000-0002-9335-7468\")), person(\"Posit, PBC\", role = c(\"cph\", \"fnd\")) )",
      "Description": "A system for 'declaratively' creating graphics, based on \"The Grammar of Graphics\". You provide the data, tell 'ggplot2' how to map variables to aesthetics, what graphical primitives to use, and it takes care of the details.",
      "License": "MIT + file LICENSE",
      "URL": "https://ggplot2.tidyverse.org, https://github.com/tidyverse/ggplot2",
      "BugReports": "https://github.com/tidyverse/ggplot2/issues",
      "Depends": [
        "R (>= 3.5)"
      ],
      "Imports": [
        "cli",
        "glue",
        "grDevices",
        "grid",
        "gtable (>= 0.1.1)",
        "isoband",
        "lifecycle (> 1.0.1)",
        "MASS",
        "mgcv",
        "rlang (>= 1.1.0)",
        "scales (>= 1.3.0)",
        "stats",
        "tibble",
        "vctrs (>= 0.6.0)",
        "withr (>= 2.5.0)"
      ],
      "Suggests": [
        "covr",
        "dplyr",
        "ggplot2movies",
        "hexbin",
        "Hmisc",
        "knitr",
        "mapproj",
        "maps",
        "multcomp",
        "munsell",
        "nlme",
        "profvis",
        "quantreg",
        "ragg (>= 1.2.6)",
        "RColorBrewer",
        "rmarkdown",
        "rpart",
        "sf (>= 0.7-3)",
        "svglite (>= 2.1.2)",
        "testthat (>= 3.1.2)",
        "vdiffr (>= 1.0.6)",
        "xml2"
      ],
      "Enhances": [
        "sp"
      ],
      "VignetteBuilder": "knitr",
      "Config/Needs/website": "ggtext, tidyr, forcats, tidyverse/tidytemplate",
      "Config/testthat/edition": "3",
      "Encoding": "UTF-8",
      "LazyData": "true",
      "RoxygenNote": "7.3.1",
      "Collate": "'ggproto.R' 'ggplot-global.R' 'aaa-.R' 'aes-colour-fill-alpha.R' 'aes-evaluation.R' 'aes-group-order.R' 'aes-linetype-size-shape.R' 'aes-position.R' 'compat-plyr.R' 'utilities.R' 'aes.R' 'utilities-checks.R' 'legend-draw.R' 'geom-.R' 'annotation-custom.R' 'annotation-logticks.R' 'geom-polygon.R' 'geom-map.R' 'annotation-map.R' 'geom-raster.R' 'annotation-raster.R' 'annotation.R' 'autolayer.R' 'autoplot.R' 'axis-secondary.R' 'backports.R' 'bench.R' 'bin.R' 'coord-.R' 'coord-cartesian-.R' 'coord-fixed.R' 'coord-flip.R' 'coord-map.R' 'coord-munch.R' 'coord-polar.R' 'coord-quickmap.R' 'coord-radial.R' 'coord-sf.R' 'coord-transform.R' 'data.R' 'docs_layer.R' 'facet-.R' 'facet-grid-.R' 'facet-null.R' 'facet-wrap.R' 'fortify-lm.R' 'fortify-map.R' 'fortify-multcomp.R' 'fortify-spatial.R' 'fortify.R' 'stat-.R' 'geom-abline.R' 'geom-rect.R' 'geom-bar.R' 'geom-bin2d.R' 'geom-blank.R' 'geom-boxplot.R' 'geom-col.R' 'geom-path.R' 'geom-contour.R' 'geom-count.R' 'geom-crossbar.R' 'geom-segment.R' 'geom-curve.R' 'geom-defaults.R' 'geom-ribbon.R' 'geom-density.R' 'geom-density2d.R' 'geom-dotplot.R' 'geom-errorbar.R' 'geom-errorbarh.R' 'geom-freqpoly.R' 'geom-function.R' 'geom-hex.R' 'geom-histogram.R' 'geom-hline.R' 'geom-jitter.R' 'geom-label.R' 'geom-linerange.R' 'geom-point.R' 'geom-pointrange.R' 'geom-quantile.R' 'geom-rug.R' 'geom-sf.R' 'geom-smooth.R' 'geom-spoke.R' 'geom-text.R' 'geom-tile.R' 'geom-violin.R' 'geom-vline.R' 'ggplot2-package.R' 'grob-absolute.R' 'grob-dotstack.R' 'grob-null.R' 'grouping.R' 'theme-elements.R' 'guide-.R' 'guide-axis.R' 'guide-axis-logticks.R' 'guide-axis-stack.R' 'guide-axis-theta.R' 'guide-legend.R' 'guide-bins.R' 'guide-colorbar.R' 'guide-colorsteps.R' 'guide-custom.R' 'layer.R' 'guide-none.R' 'guide-old.R' 'guides-.R' 'guides-grid.R' 'hexbin.R' 'import-standalone-obj-type.R' 'import-standalone-types-check.R' 'labeller.R' 'labels.R' 'layer-sf.R' 'layout.R' 'limits.R' 'margins.R' 'performance.R' 'plot-build.R' 'plot-construction.R' 'plot-last.R' 'plot.R' 'position-.R' 'position-collide.R' 'position-dodge.R' 'position-dodge2.R' 'position-identity.R' 'position-jitter.R' 'position-jitterdodge.R' 'position-nudge.R' 'position-stack.R' 'quick-plot.R' 'reshape-add-margins.R' 'save.R' 'scale-.R' 'scale-alpha.R' 'scale-binned.R' 'scale-brewer.R' 'scale-colour.R' 'scale-continuous.R' 'scale-date.R' 'scale-discrete-.R' 'scale-expansion.R' 'scale-gradient.R' 'scale-grey.R' 'scale-hue.R' 'scale-identity.R' 'scale-linetype.R' 'scale-linewidth.R' 'scale-manual.R' 'scale-shape.R' 'scale-size.R' 'scale-steps.R' 'scale-type.R' 'scale-view.R' 'scale-viridis.R' 'scales-.R' 'stat-align.R' 'stat-bin.R' 'stat-bin2d.R' 'stat-bindot.R' 'stat-binhex.R' 'stat-boxplot.R' 'stat-contour.R' 'stat-count.R' 'stat-density-2d.R' 'stat-density.R' 'stat-ecdf.R' 'stat-ellipse.R' 'stat-function.R' 'stat-identity.R' 'stat-qq-line.R' 'stat-qq.R' 'stat-quantilemethods.R' 'stat-sf-coordinates.R' 'stat-sf.R' 'stat-smooth-methods.R' 'stat-smooth.R' 'stat-sum.R' 'stat-summary-2d.R' 'stat-summary-bin.R' 'stat-summary-hex.R' 'stat-summary.R' 'stat-unique.R' 'stat-ydensity.R' 'summarise-plot.R' 'summary.R' 'theme.R' 'theme-defaults.R' 'theme-current.R' 'utilities-break.R' 'utilities-grid.R' 'utilities-help.R' 'utilities-matrix.R' 'utilities-patterns.R' 'utilities-resolution.R' 'utilities-tidy-eval.R' 'zxx.R' 'zzz.R'",
      "NeedsCompilation": "no",
      "Author": "Hadley Wickham [aut] (<https://orcid.org/0000-0003-4757-117X>), Winston Chang [aut] (<https://orcid.org/0000-0002-1576-2126>), Lionel Henry [aut], Thomas Lin Pedersen [aut, cre] (<https://orcid.org/0000-0002-5147-4711>), Kohske Takahashi [aut], Claus Wilke [aut] (<https://orcid.org/0000-0002-7470-9261>), Kara Woo [aut] (<https://orcid.org/0000-0002-5125-4188>), Hiroaki Yutani [aut] (<https://orcid.org/0000-0002-3385-7233>), Dewey Dunnington [aut] (<https://orcid.org/0000-0002-9415-4582>), Teun van den Brand [aut] (<https://orcid.org/0000-0002-9335-7468>), Posit, PBC [cph, fnd]",
      "Maintainer": "Thomas Lin Pedersen <thomas.pedersen@posit.co>",
      "Repository": "CRAN"
    },
    "glmnet": {
      "Package": "glmnet",
      "Version": "4.1-8",
      "Source": "Repository",
      "Type": "Package",
      "Title": "Lasso and Elastic-Net Regularized Generalized Linear Models",
      "Date": "2023-08-19",
      "Authors@R": "c(person(\"Jerome\", \"Friedman\", role=c(\"aut\")), person(\"Trevor\", \"Hastie\", role=c(\"aut\", \"cre\"), email = \"hastie@stanford.edu\"), person(\"Rob\", \"Tibshirani\", role=c(\"aut\")), person(\"Balasubramanian\", \"Narasimhan\", role=c(\"aut\")), person(\"Kenneth\",\"Tay\",role=c(\"aut\")), person(\"Noah\", \"Simon\", role=c(\"aut\")), person(\"Junyang\", \"Qian\", role=c(\"ctb\")), person(\"James\", \"Yang\", role=c(\"aut\")))",
      "Depends": [
        "R (>= 3.6.0)",
        "Matrix (>= 1.0-6)"
      ],
      "Imports": [
        "methods",
        "utils",
        "foreach",
        "shape",
        "survival",
        "Rcpp"
      ],
      "Suggests": [
        "knitr",
        "lars",
        "testthat",
        "xfun",
        "rmarkdown"
      ],
      "SystemRequirements": "C++17",
      "Description": "Extremely efficient procedures for fitting the entire lasso or elastic-net regularization path for linear regression, logistic and multinomial regression models, Poisson regression, Cox model,  multiple-response Gaussian, and the grouped multinomial regression; see <doi:10.18637/jss.v033.i01> and <doi:10.18637/jss.v039.i05>. There are two new and important additions. The family argument can be a GLM family object, which opens the door to any programmed family (<doi:10.18637/jss.v106.i01>). This comes with a modest computational cost, so when the built-in families suffice, they should be used instead.  The other novelty is the relax option, which refits each of the active sets in the path unpenalized. The algorithm uses cyclical coordinate descent in a path-wise fashion, as described in the papers cited.",
      "License": "GPL-2",
      "VignetteBuilder": "knitr",
      "Encoding": "UTF-8",
      "URL": "https://glmnet.stanford.edu",
      "RoxygenNote": "7.2.3",
      "LinkingTo": [
        "RcppEigen",
        "Rcpp"
      ],
      "NeedsCompilation": "yes",
      "Author": "Jerome Friedman [aut], Trevor Hastie [aut, cre], Rob Tibshirani [aut], Balasubramanian Narasimhan [aut], Kenneth Tay [aut], Noah Simon [aut], Junyang Qian [ctb], James Yang [aut]",
      "Maintainer": "Trevor Hastie <hastie@stanford.edu>",
      "Repository": "CRAN"
    },
    "globals": {
      "Package": "globals",
      "Version": "0.16.3",
      "Source": "Repository",
      "Depends": [
        "R (>= 3.1.2)"
      ],
      "Imports": [
        "codetools"
      ],
      "Title": "Identify Global Objects in R Expressions",
      "Authors@R": "c( person(\"Henrik\", \"Bengtsson\", role=c(\"aut\", \"cre\", \"cph\"), email=\"henrikb@braju.com\"), person(\"Davis\",\"Vaughan\", role=\"ctb\", email=\"davis@rstudio.com\"))",
      "Description": "Identifies global (\"unknown\" or \"free\") objects in R expressions by code inspection using various strategies (ordered, liberal, or conservative).  The objective of this package is to make it as simple as possible to identify global objects for the purpose of exporting them in parallel, distributed compute environments.",
      "License": "LGPL (>= 2.1)",
      "LazyLoad": "TRUE",
      "ByteCompile": "TRUE",
      "URL": "https://globals.futureverse.org, https://github.com/HenrikBengtsson/globals",
      "BugReports": "https://github.com/HenrikBengtsson/globals/issues",
      "RoxygenNote": "7.3.1",
      "NeedsCompilation": "no",
      "Author": "Henrik Bengtsson [aut, cre, cph], Davis Vaughan [ctb]",
      "Maintainer": "Henrik Bengtsson <henrikb@braju.com>",
      "Repository": "CRAN"
    },
    "glue": {
      "Package": "glue",
      "Version": "1.7.0",
      "Source": "Repository",
      "Title": "Interpreted String Literals",
      "Authors@R": "c( person(\"Jim\", \"Hester\", role = \"aut\", comment = c(ORCID = \"0000-0002-2739-7082\")), person(\"Jennifer\", \"Bryan\", , \"jenny@posit.co\", role = c(\"aut\", \"cre\"), comment = c(ORCID = \"0000-0002-6983-2759\")), person(\"Posit Software, PBC\", role = c(\"cph\", \"fnd\")) )",
      "Description": "An implementation of interpreted string literals, inspired by Python's Literal String Interpolation <https://www.python.org/dev/peps/pep-0498/> and Docstrings <https://www.python.org/dev/peps/pep-0257/> and Julia's Triple-Quoted String Literals <https://docs.julialang.org/en/v1.3/manual/strings/#Triple-Quoted-String-Literals-1>.",
      "License": "MIT + file LICENSE",
      "URL": "https://glue.tidyverse.org/, https://github.com/tidyverse/glue",
      "BugReports": "https://github.com/tidyverse/glue/issues",
      "Depends": [
        "R (>= 3.6)"
      ],
      "Imports": [
        "methods"
      ],
      "Suggests": [
        "crayon",
        "DBI (>= 1.2.0)",
        "dplyr",
        "knitr",
        "magrittr",
        "rlang",
        "rmarkdown",
        "RSQLite",
        "testthat (>= 3.2.0)",
        "vctrs (>= 0.3.0)",
        "waldo (>= 0.3.0)",
        "withr"
      ],
      "VignetteBuilder": "knitr",
      "ByteCompile": "true",
      "Config/Needs/website": "bench, forcats, ggbeeswarm, ggplot2, R.utils, rprintf, tidyr, tidyverse/tidytemplate",
      "Config/testthat/edition": "3",
      "Encoding": "UTF-8",
      "RoxygenNote": "7.2.3.9000",
      "NeedsCompilation": "yes",
      "Author": "Jim Hester [aut] (<https://orcid.org/0000-0002-2739-7082>), Jennifer Bryan [aut, cre] (<https://orcid.org/0000-0002-6983-2759>), Posit Software, PBC [cph, fnd]",
      "Maintainer": "Jennifer Bryan <jenny@posit.co>",
      "Repository": "CRAN"
    },
    "googledrive": {
      "Package": "googledrive",
      "Version": "2.1.1",
      "Source": "Repository",
      "Title": "An Interface to Google Drive",
      "Authors@R": "c( person(\"Lucy\", \"D'Agostino McGowan\", , role = \"aut\"), person(\"Jennifer\", \"Bryan\", , \"jenny@posit.co\", role = c(\"aut\", \"cre\"), comment = c(ORCID = \"0000-0002-6983-2759\")), person(\"Posit Software, PBC\", role = c(\"cph\", \"fnd\")) )",
      "Description": "Manage Google Drive files from R.",
      "License": "MIT + file LICENSE",
      "URL": "https://googledrive.tidyverse.org, https://github.com/tidyverse/googledrive",
      "BugReports": "https://github.com/tidyverse/googledrive/issues",
      "Depends": [
        "R (>= 3.6)"
      ],
      "Imports": [
        "cli (>= 3.0.0)",
        "gargle (>= 1.5.0)",
        "glue (>= 1.4.2)",
        "httr",
        "jsonlite",
        "lifecycle",
        "magrittr",
        "pillar (>= 1.9.0)",
        "purrr (>= 1.0.1)",
        "rlang (>= 1.0.2)",
        "tibble (>= 2.0.0)",
        "utils",
        "uuid",
        "vctrs (>= 0.3.0)",
        "withr"
      ],
      "Suggests": [
        "curl",
        "dplyr (>= 1.0.0)",
        "knitr",
        "mockr",
        "rmarkdown",
        "spelling",
        "testthat (>= 3.1.3)"
      ],
      "VignetteBuilder": "knitr",
      "Config/Needs/website": "tidyverse, tidyverse/tidytemplate",
      "Config/testthat/edition": "3",
      "Encoding": "UTF-8",
      "Language": "en-US",
      "RoxygenNote": "7.2.3",
      "NeedsCompilation": "no",
      "Author": "Lucy D'Agostino McGowan [aut], Jennifer Bryan [aut, cre] (<https://orcid.org/0000-0002-6983-2759>), Posit Software, PBC [cph, fnd]",
      "Maintainer": "Jennifer Bryan <jenny@posit.co>",
      "Repository": "CRAN"
    },
    "googlesheets4": {
      "Package": "googlesheets4",
      "Version": "1.1.1",
      "Source": "Repository",
      "Title": "Access Google Sheets using the Sheets API V4",
      "Authors@R": "c( person(\"Jennifer\", \"Bryan\", , \"jenny@posit.co\", role = c(\"cre\", \"aut\"), comment = c(ORCID = \"0000-0002-6983-2759\")), person(\"Posit Software, PBC\", role = c(\"cph\", \"fnd\")) )",
      "Description": "Interact with Google Sheets through the Sheets API v4 <https://developers.google.com/sheets/api>. \"API\" is an acronym for \"application programming interface\"; the Sheets API allows users to interact with Google Sheets programmatically, instead of via a web browser. The \"v4\" refers to the fact that the Sheets API is currently at version 4. This package can read and write both the metadata and the cell data in a Sheet.",
      "License": "MIT + file LICENSE",
      "URL": "https://googlesheets4.tidyverse.org, https://github.com/tidyverse/googlesheets4",
      "BugReports": "https://github.com/tidyverse/googlesheets4/issues",
      "Depends": [
        "R (>= 3.6)"
      ],
      "Imports": [
        "cellranger",
        "cli (>= 3.0.0)",
        "curl",
        "gargle (>= 1.5.0)",
        "glue (>= 1.3.0)",
        "googledrive (>= 2.1.0)",
        "httr",
        "ids",
        "lifecycle",
        "magrittr",
        "methods",
        "purrr",
        "rematch2",
        "rlang (>= 1.0.2)",
        "tibble (>= 2.1.1)",
        "utils",
        "vctrs (>= 0.2.3)",
        "withr"
      ],
      "Suggests": [
        "readr",
        "rmarkdown",
        "spelling",
        "testthat (>= 3.1.7)"
      ],
      "ByteCompile": "true",
      "Config/Needs/website": "tidyverse, tidyverse/tidytemplate",
      "Config/testthat/edition": "3",
      "Encoding": "UTF-8",
      "Language": "en-US",
      "RoxygenNote": "7.2.3",
      "NeedsCompilation": "no",
      "Author": "Jennifer Bryan [cre, aut] (<https://orcid.org/0000-0002-6983-2759>), Posit Software, PBC [cph, fnd]",
      "Maintainer": "Jennifer Bryan <jenny@posit.co>",
      "Repository": "CRAN"
    },
    "gplots": {
      "Package": "gplots",
      "Version": "3.1.3.1",
      "Source": "Repository",
      "Title": "Various R Programming Tools for Plotting Data",
      "Description": "Various R programming tools for plotting data, including: - calculating and plotting locally smoothed summary function as ('bandplot', 'wapply'), - enhanced versions of standard plots ('barplot2', 'boxplot2', 'heatmap.2', 'smartlegend'), - manipulating colors ('col2hex', 'colorpanel', 'redgreen', 'greenred', 'bluered', 'redblue', 'rich.colors'), - calculating and plotting two-dimensional data summaries ('ci2d', 'hist2d'), - enhanced regression diagnostic plots ('lmplot2', 'residplot'), - formula-enabled interface to 'stats::lowess' function ('lowess'), - displaying textual data in plots ('textplot', 'sinkplot'), - plotting a matrix where each cell contains a dot whose size reflects the relative magnitude of the elements ('balloonplot'), - plotting \"Venn\" diagrams ('venn'), - displaying Open-Office style plots ('ooplot'), - plotting multiple data on same region, with separate axes ('overplot'), - plotting means and confidence intervals ('plotCI', 'plotmeans'), - spacing points in an x-y plot so they don't overlap ('space').",
      "Depends": [
        "R (>= 3.0)"
      ],
      "Imports": [
        "gtools",
        "stats",
        "caTools",
        "KernSmooth",
        "methods"
      ],
      "Suggests": [
        "grid",
        "MASS",
        "knitr",
        "r2d2"
      ],
      "VignetteBuilder": "knitr",
      "Date": "2022-04-24",
      "Authors@R": "c( person(\"Gregory R.\", \"Warnes\", , role = \"aut\"), person(\"Ben\", \"Bolker\", , role = \"aut\"), person(\"Lodewijk\", \"Bonebakker\", , role = \"aut\"), person(\"Robert\", \"Gentleman\", role = \"aut\"), person(\"Wolfgang\", \"Huber\", role = \"aut\"), person(\"Andy\", \"Liaw\", role = \"aut\"), person(\"Thomas\", \"Lumley\", role = \"aut\"), person(\"Martin\", \"Maechler\", role = \"aut\"), person(\"Arni\", \"Magnusson\", role = \"aut\"), person(\"Steffen\", \"Moeller\", role = \"aut\"), person(\"Marc\", \"Schwartz\", role = \"aut\"), person(\"Bill\", \"Venables\", role = \"aut\"), person(\"Tal\", \"Galili\", , \"tal.galili@gmail.com\", c(\"ctb\", \"cre\")) )",
      "License": "GPL-2",
      "URL": "https://github.com/talgalili/gplots",
      "BugReports": "https://github.com/talgalili/gplots/issues",
      "NeedsCompilation": "no",
      "Author": "Gregory R. Warnes [aut], Ben Bolker [aut], Lodewijk Bonebakker [aut], Robert Gentleman [aut], Wolfgang Huber [aut], Andy Liaw [aut], Thomas Lumley [aut], Martin Maechler [aut], Arni Magnusson [aut], Steffen Moeller [aut], Marc Schwartz [aut], Bill Venables [aut], Tal Galili [ctb, cre]",
      "Maintainer": "Tal Galili <tal.galili@gmail.com>",
      "Repository": "CRAN"
    },
    "gridExtra": {
      "Package": "gridExtra",
      "Version": "2.3",
      "Source": "Repository",
      "Authors@R": "c(person(\"Baptiste\", \"Auguie\", email = \"baptiste.auguie@gmail.com\", role = c(\"aut\", \"cre\")), person(\"Anton\", \"Antonov\", email = \"tonytonov@gmail.com\", role = c(\"ctb\")))",
      "License": "GPL (>= 2)",
      "Title": "Miscellaneous Functions for \"Grid\" Graphics",
      "Type": "Package",
      "Description": "Provides a number of user-level functions to work with \"grid\" graphics, notably to arrange multiple grid-based plots on a page, and draw tables.",
      "VignetteBuilder": "knitr",
      "Imports": [
        "gtable",
        "grid",
        "grDevices",
        "graphics",
        "utils"
      ],
      "Suggests": [
        "ggplot2",
        "egg",
        "lattice",
        "knitr",
        "testthat"
      ],
      "RoxygenNote": "6.0.1",
      "NeedsCompilation": "no",
      "Author": "Baptiste Auguie [aut, cre], Anton Antonov [ctb]",
      "Maintainer": "Baptiste Auguie <baptiste.auguie@gmail.com>",
      "Repository": "CRAN",
      "Encoding": "UTF-8"
    },
    "gsl": {
      "Package": "gsl",
      "Version": "2.1-8",
      "Source": "Repository",
      "Depends": [
        "R (>= 4.0.0)"
      ],
      "Title": "Wrapper for the Gnu Scientific Library",
      "Authors@R": "c(person(given=c(\"Robin\", \"K. S.\"), family=\"Hankin\", role = c(\"aut\",\"cre\"), email=\"hankin.robin@gmail.com\", comment = c(ORCID = \"0000-0001-5982-0415\")), person(given=\"Andrew\",family=\"Clausen\",role=\"ctb\",comment=\"multimin functionality\"), person(given=\"Duncan\",family=\"Murdoch\",role=\"ctb\",comment=\"qrng functions\"))",
      "SystemRequirements": "Gnu Scientific Library version >= 2.5",
      "Description": "An R wrapper for some of the functionality of the Gnu Scientific Library.",
      "Maintainer": "Robin K. S. Hankin <hankin.robin@gmail.com>",
      "License": "GPL-3",
      "URL": "https://github.com/RobinHankin/gsl",
      "BugReports": "https://github.com/RobinHankin/gsl/issues",
      "NeedsCompilation": "yes",
      "Author": "Robin K. S. Hankin [aut, cre] (<https://orcid.org/0000-0001-5982-0415>), Andrew Clausen [ctb] (multimin functionality), Duncan Murdoch [ctb] (qrng functions)",
      "Repository": "CRAN"
    },
    "gtable": {
      "Package": "gtable",
      "Version": "0.3.5",
      "Source": "Repository",
      "Title": "Arrange 'Grobs' in Tables",
      "Authors@R": "c( person(\"Hadley\", \"Wickham\", , \"hadley@posit.co\", role = \"aut\"), person(\"Thomas Lin\", \"Pedersen\", , \"thomas.pedersen@posit.co\", role = c(\"aut\", \"cre\")), person(\"Posit Software, PBC\", role = c(\"cph\", \"fnd\")) )",
      "Description": "Tools to make it easier to work with \"tables\" of 'grobs'. The 'gtable' package defines a 'gtable' grob class that specifies a grid along with a list of grobs and their placement in the grid. Further the package makes it easy to manipulate and combine 'gtable' objects so that complex compositions can be built up sequentially.",
      "License": "MIT + file LICENSE",
      "URL": "https://gtable.r-lib.org, https://github.com/r-lib/gtable",
      "BugReports": "https://github.com/r-lib/gtable/issues",
      "Depends": [
        "R (>= 3.5)"
      ],
      "Imports": [
        "cli",
        "glue",
        "grid",
        "lifecycle",
        "rlang (>= 1.1.0)"
      ],
      "Suggests": [
        "covr",
        "ggplot2",
        "knitr",
        "profvis",
        "rmarkdown",
        "testthat (>= 3.0.0)"
      ],
      "VignetteBuilder": "knitr",
      "Config/Needs/website": "tidyverse/tidytemplate",
      "Config/testthat/edition": "3",
      "Encoding": "UTF-8",
      "RoxygenNote": "7.3.1",
      "NeedsCompilation": "no",
      "Author": "Hadley Wickham [aut], Thomas Lin Pedersen [aut, cre], Posit Software, PBC [cph, fnd]",
      "Maintainer": "Thomas Lin Pedersen <thomas.pedersen@posit.co>",
      "Repository": "CRAN"
    },
    "gtools": {
      "Package": "gtools",
      "Version": "3.9.5",
      "Source": "Repository",
      "Title": "Various R Programming Tools",
      "Description": "Functions to assist in R programming, including: - assist in developing, updating, and maintaining R and R packages ('ask', 'checkRVersion', 'getDependencies', 'keywords', 'scat'), - calculate the logit and inverse logit transformations ('logit', 'inv.logit'), - test if a value is missing, empty or contains only NA and NULL values ('invalid'), - manipulate R's .Last function ('addLast'), - define macros ('defmacro'), - detect odd and even integers ('odd', 'even'), - convert strings containing non-ASCII characters (like single quotes) to plain ASCII ('ASCIIfy'), - perform a binary search ('binsearch'), - sort strings containing both numeric and character components ('mixedsort'), - create a factor variable from the quantiles of a continuous variable ('quantcut'), - enumerate permutations and combinations ('combinations', 'permutation'), - calculate and convert between fold-change and log-ratio ('foldchange', 'logratio2foldchange', 'foldchange2logratio'), - calculate probabilities and generate random numbers from Dirichlet distributions ('rdirichlet', 'ddirichlet'), - apply a function over adjacent subsets of a vector ('running'), - modify the TCP_NODELAY ('de-Nagle') flag for socket objects, - efficient 'rbind' of data frames, even if the column names don't match ('smartbind'), - generate significance stars from p-values ('stars.pval'), - convert characters to/from ASCII codes ('asc', 'chr'), - convert character vector to ASCII representation ('ASCIIfy'), - apply title capitalization rules to a character vector ('capwords').",
      "Authors@R": "c(person(\"Gregory R.\", \"Warnes\", role = \"aut\"), person(\"Ben\", \"Bolker\", role = c(\"aut\", \"cre\"), email = \"bolker@mcmaster.ca\", comment=c(ORCID=\"0000-0002-2127-0443\")), person(\"Thomas\", \"Lumley\", role = \"aut\"), person(\"Arni\", \"Magnusson\", role = \"aut\"), person(\"Bill\", \"Venables\", role = \"aut\"), person(\"Genei\", \"Ryodan\", role = \"aut\"), person(\"Steffen\", \"Moeller\", role = \"aut\"), person(\"Ian\", \"Wilson\", role = \"ctb\"), person(\"Mark\", \"Davis\", role = \"ctb\"), person(\"Nitin\", \"Jain\", role=\"ctb\"), person(\"Scott\", \"Chamberlain\", role = \"ctb\"))",
      "License": "GPL-2",
      "Depends": [
        "methods",
        "stats",
        "utils"
      ],
      "URL": "https://github.com/r-gregmisc/gtools",
      "BugReports": "https://github.com/r-gregmisc/gtools/issues",
      "Language": "en-US",
      "Suggests": [
        "car",
        "gplots",
        "knitr",
        "rstudioapi",
        "SGP",
        "taxize"
      ],
      "RoxygenNote": "7.2.3",
      "Encoding": "UTF-8",
      "NeedsCompilation": "yes",
      "Author": "Gregory R. Warnes [aut], Ben Bolker [aut, cre] (<https://orcid.org/0000-0002-2127-0443>), Thomas Lumley [aut], Arni Magnusson [aut], Bill Venables [aut], Genei Ryodan [aut], Steffen Moeller [aut], Ian Wilson [ctb], Mark Davis [ctb], Nitin Jain [ctb], Scott Chamberlain [ctb]",
      "Maintainer": "Ben Bolker <bolker@mcmaster.ca>",
      "Repository": "CRAN"
    },
    "hal9001": {
      "Package": "hal9001",
      "Version": "0.4.6",
      "Source": "Repository",
      "Title": "The Scalable Highly Adaptive Lasso",
      "Authors@R": "c( person(\"Jeremy\", \"Coyle\", email = \"jeremyrcoyle@gmail.com\", role = c(\"aut\", \"cre\"), comment = c(ORCID = \"0000-0002-9874-6649\")), person(\"Nima\", \"Hejazi\", email = \"nh@nimahejazi.org\", role = \"aut\", comment = c(ORCID = \"0000-0002-7127-2789\")), person(\"Rachael\", \"Phillips\", email = \"rachaelvphillips@berkeley.edu\", role = \"aut\", comment = c(ORCID = \"0000-0002-8474-591X\")), person(\"Lars\", \"van der Laan\", email = \"vanderlaanlars@yahoo.com\", role = \"aut\"), person(\"David\", \"Benkeser\", email = \"benkeser@emory.edu\", role = \"ctb\", comment = c(ORCID = \"0000-0002-1019-8343\")), person(\"Oleg\", \"Sofrygin\", email = \"oleg.sofrygin@gmail.com\", role = \"ctb\"), person(\"Weixin\", \"Cai\", email = \"wcai@berkeley.edu\", role = \"ctb\", comment = c(ORCID = \"0000-0003-2680-3066\")), person(\"Mark\", \"van der Laan\", email = \"laan@berkeley.edu\", role = c(\"aut\", \"cph\", \"ths\"), comment = c(ORCID = \"0000-0003-1432-5511\")) )",
      "Description": "A scalable implementation of the highly adaptive lasso algorithm, including routines for constructing sparse matrices of basis functions of the observed data, as well as a custom implementation of Lasso regression tailored to enhance efficiency when the matrix of predictors is composed exclusively of indicator functions. For ease of use and increased flexibility, the Lasso fitting routines invoke code from the 'glmnet' package by default. The highly adaptive lasso was first formulated and described by MJ van der Laan (2017) <doi:10.1515/ijb-2015-0097>, with practical demonstrations of its performance given by Benkeser and van der Laan (2016) <doi:10.1109/DSAA.2016.93>. This implementation of the highly adaptive lasso algorithm was described by Hejazi, Coyle, and van der Laan (2020) <doi:10.21105/joss.02526>.",
      "Depends": [
        "R (>= 3.1.0)",
        "Rcpp"
      ],
      "License": "GPL-3",
      "URL": "https://github.com/tlverse/hal9001",
      "BugReports": "https://github.com/tlverse/hal9001/issues",
      "Encoding": "UTF-8",
      "LazyData": "true",
      "Imports": [
        "Matrix",
        "stats",
        "utils",
        "methods",
        "assertthat",
        "origami (>= 1.0.3)",
        "glmnet",
        "data.table",
        "stringr"
      ],
      "Suggests": [
        "testthat",
        "knitr",
        "rmarkdown",
        "microbenchmark",
        "future",
        "ggplot2",
        "dplyr",
        "tidyr",
        "survival",
        "SuperLearner"
      ],
      "LinkingTo": [
        "Rcpp",
        "RcppEigen"
      ],
      "VignetteBuilder": "knitr",
      "RoxygenNote": "7.2.3",
      "NeedsCompilation": "yes",
      "Author": "Jeremy Coyle [aut, cre] (<https://orcid.org/0000-0002-9874-6649>), Nima Hejazi [aut] (<https://orcid.org/0000-0002-7127-2789>), Rachael Phillips [aut] (<https://orcid.org/0000-0002-8474-591X>), Lars van der Laan [aut], David Benkeser [ctb] (<https://orcid.org/0000-0002-1019-8343>), Oleg Sofrygin [ctb], Weixin Cai [ctb] (<https://orcid.org/0000-0003-2680-3066>), Mark van der Laan [aut, cph, ths] (<https://orcid.org/0000-0003-1432-5511>)",
      "Maintainer": "Jeremy Coyle <jeremyrcoyle@gmail.com>",
      "Repository": "CRAN"
    },
    "haven": {
      "Package": "haven",
      "Version": "2.5.4",
      "Source": "Repository",
      "Title": "Import and Export 'SPSS', 'Stata' and 'SAS' Files",
      "Authors@R": "c( person(\"Hadley\", \"Wickham\", , \"hadley@posit.co\", role = c(\"aut\", \"cre\")), person(\"Evan\", \"Miller\", role = c(\"aut\", \"cph\"), comment = \"Author of included ReadStat code\"), person(\"Danny\", \"Smith\", role = \"aut\"), person(\"Posit Software, PBC\", role = c(\"cph\", \"fnd\")) )",
      "Description": "Import foreign statistical formats into R via the embedded 'ReadStat' C library, <https://github.com/WizardMac/ReadStat>.",
      "License": "MIT + file LICENSE",
      "URL": "https://haven.tidyverse.org, https://github.com/tidyverse/haven, https://github.com/WizardMac/ReadStat",
      "BugReports": "https://github.com/tidyverse/haven/issues",
      "Depends": [
        "R (>= 3.6)"
      ],
      "Imports": [
        "cli (>= 3.0.0)",
        "forcats (>= 0.2.0)",
        "hms",
        "lifecycle",
        "methods",
        "readr (>= 0.1.0)",
        "rlang (>= 0.4.0)",
        "tibble",
        "tidyselect",
        "vctrs (>= 0.3.0)"
      ],
      "Suggests": [
        "covr",
        "crayon",
        "fs",
        "knitr",
        "pillar (>= 1.4.0)",
        "rmarkdown",
        "testthat (>= 3.0.0)",
        "utf8"
      ],
      "LinkingTo": [
        "cpp11"
      ],
      "VignetteBuilder": "knitr",
      "Config/Needs/website": "tidyverse/tidytemplate",
      "Config/testthat/edition": "3",
      "Encoding": "UTF-8",
      "RoxygenNote": "7.2.3",
      "SystemRequirements": "GNU make, zlib: zlib1g-dev (deb), zlib-devel (rpm)",
      "NeedsCompilation": "yes",
      "Author": "Hadley Wickham [aut, cre], Evan Miller [aut, cph] (Author of included ReadStat code), Danny Smith [aut], Posit Software, PBC [cph, fnd]",
      "Maintainer": "Hadley Wickham <hadley@posit.co>",
      "Repository": "CRAN"
    },
    "here": {
      "Package": "here",
      "Version": "1.0.1",
      "Source": "Repository",
      "Title": "A Simpler Way to Find Your Files",
      "Date": "2020-12-13",
      "Authors@R": "c(person(given = \"Kirill\", family = \"M\\u00fcller\", role = c(\"aut\", \"cre\"), email = \"krlmlr+r@mailbox.org\", comment = c(ORCID = \"0000-0002-1416-3412\")), person(given = \"Jennifer\", family = \"Bryan\", role = \"ctb\", email = \"jenny@rstudio.com\", comment = c(ORCID = \"0000-0002-6983-2759\")))",
      "Description": "Constructs paths to your project's files. Declare the relative path of a file within your project with 'i_am()'. Use the 'here()' function as a drop-in replacement for 'file.path()', it will always locate the files relative to your project root.",
      "License": "MIT + file LICENSE",
      "URL": "https://here.r-lib.org/, https://github.com/r-lib/here",
      "BugReports": "https://github.com/r-lib/here/issues",
      "Imports": [
        "rprojroot (>= 2.0.2)"
      ],
      "Suggests": [
        "conflicted",
        "covr",
        "fs",
        "knitr",
        "palmerpenguins",
        "plyr",
        "readr",
        "rlang",
        "rmarkdown",
        "testthat",
        "uuid",
        "withr"
      ],
      "VignetteBuilder": "knitr",
      "Encoding": "UTF-8",
      "LazyData": "true",
      "RoxygenNote": "7.1.1.9000",
      "Config/testthat/edition": "3",
      "NeedsCompilation": "no",
      "Author": "Kirill Müller [aut, cre] (<https://orcid.org/0000-0002-1416-3412>), Jennifer Bryan [ctb] (<https://orcid.org/0000-0002-6983-2759>)",
      "Maintainer": "Kirill Müller <krlmlr+r@mailbox.org>",
      "Repository": "CRAN"
    },
    "highr": {
      "Package": "highr",
      "Version": "0.11",
      "Source": "Repository",
      "Type": "Package",
      "Title": "Syntax Highlighting for R Source Code",
      "Authors@R": "c( person(\"Yihui\", \"Xie\", role = c(\"aut\", \"cre\"), email = \"xie@yihui.name\", comment = c(ORCID = \"0000-0003-0645-5666\")), person(\"Yixuan\", \"Qiu\", role = \"aut\"), person(\"Christopher\", \"Gandrud\", role = \"ctb\"), person(\"Qiang\", \"Li\", role = \"ctb\") )",
      "Description": "Provides syntax highlighting for R source code. Currently it supports LaTeX and HTML output. Source code of other languages is supported via Andre Simon's highlight package (<https://gitlab.com/saalen/highlight>).",
      "Depends": [
        "R (>= 3.3.0)"
      ],
      "Imports": [
        "xfun (>= 0.18)"
      ],
      "Suggests": [
        "knitr",
        "markdown",
        "testit"
      ],
      "License": "GPL",
      "URL": "https://github.com/yihui/highr",
      "BugReports": "https://github.com/yihui/highr/issues",
      "VignetteBuilder": "knitr",
      "Encoding": "UTF-8",
      "RoxygenNote": "7.3.1",
      "NeedsCompilation": "no",
      "Author": "Yihui Xie [aut, cre] (<https://orcid.org/0000-0003-0645-5666>), Yixuan Qiu [aut], Christopher Gandrud [ctb], Qiang Li [ctb]",
      "Maintainer": "Yihui Xie <xie@yihui.name>",
      "Repository": "CRAN"
    },
    "hms": {
      "Package": "hms",
      "Version": "1.1.3",
      "Source": "Repository",
      "Title": "Pretty Time of Day",
      "Date": "2023-03-21",
      "Authors@R": "c( person(\"Kirill\", \"Müller\", role = c(\"aut\", \"cre\"), email = \"kirill@cynkra.com\", comment = c(ORCID = \"0000-0002-1416-3412\")), person(\"R Consortium\", role = \"fnd\"), person(\"RStudio\", role = \"fnd\") )",
      "Description": "Implements an S3 class for storing and formatting time-of-day values, based on the 'difftime' class.",
      "Imports": [
        "lifecycle",
        "methods",
        "pkgconfig",
        "rlang (>= 1.0.2)",
        "vctrs (>= 0.3.8)"
      ],
      "Suggests": [
        "crayon",
        "lubridate",
        "pillar (>= 1.1.0)",
        "testthat (>= 3.0.0)"
      ],
      "License": "MIT + file LICENSE",
      "Encoding": "UTF-8",
      "URL": "https://hms.tidyverse.org/, https://github.com/tidyverse/hms",
      "BugReports": "https://github.com/tidyverse/hms/issues",
      "RoxygenNote": "7.2.3",
      "Config/testthat/edition": "3",
      "Config/autostyle/scope": "line_breaks",
      "Config/autostyle/strict": "false",
      "Config/Needs/website": "tidyverse/tidytemplate",
      "NeedsCompilation": "no",
      "Author": "Kirill Müller [aut, cre] (<https://orcid.org/0000-0002-1416-3412>), R Consortium [fnd], RStudio [fnd]",
      "Maintainer": "Kirill Müller <kirill@cynkra.com>",
      "Repository": "CRAN"
    },
    "htmltools": {
      "Package": "htmltools",
      "Version": "0.5.8.1",
      "Source": "Repository",
      "Type": "Package",
      "Title": "Tools for HTML",
      "Authors@R": "c( person(\"Joe\", \"Cheng\", , \"joe@posit.co\", role = \"aut\"), person(\"Carson\", \"Sievert\", , \"carson@posit.co\", role = c(\"aut\", \"cre\"), comment = c(ORCID = \"0000-0002-4958-2844\")), person(\"Barret\", \"Schloerke\", , \"barret@posit.co\", role = \"aut\", comment = c(ORCID = \"0000-0001-9986-114X\")), person(\"Winston\", \"Chang\", , \"winston@posit.co\", role = \"aut\", comment = c(ORCID = \"0000-0002-1576-2126\")), person(\"Yihui\", \"Xie\", , \"yihui@posit.co\", role = \"aut\"), person(\"Jeff\", \"Allen\", role = \"aut\"), person(\"Posit Software, PBC\", role = c(\"cph\", \"fnd\")) )",
      "Description": "Tools for HTML generation and output.",
      "License": "GPL (>= 2)",
      "URL": "https://github.com/rstudio/htmltools, https://rstudio.github.io/htmltools/",
      "BugReports": "https://github.com/rstudio/htmltools/issues",
      "Depends": [
        "R (>= 2.14.1)"
      ],
      "Imports": [
        "base64enc",
        "digest",
        "fastmap (>= 1.1.0)",
        "grDevices",
        "rlang (>= 1.0.0)",
        "utils"
      ],
      "Suggests": [
        "Cairo",
        "markdown",
        "ragg",
        "shiny",
        "testthat",
        "withr"
      ],
      "Enhances": [
        "knitr"
      ],
      "Config/Needs/check": "knitr",
      "Config/Needs/website": "rstudio/quillt, bench",
      "Encoding": "UTF-8",
      "RoxygenNote": "7.3.1",
      "Collate": "'colors.R' 'fill.R' 'html_dependency.R' 'html_escape.R' 'html_print.R' 'htmltools-package.R' 'images.R' 'known_tags.R' 'selector.R' 'staticimports.R' 'tag_query.R' 'utils.R' 'tags.R' 'template.R'",
      "NeedsCompilation": "yes",
      "Author": "Joe Cheng [aut], Carson Sievert [aut, cre] (<https://orcid.org/0000-0002-4958-2844>), Barret Schloerke [aut] (<https://orcid.org/0000-0001-9986-114X>), Winston Chang [aut] (<https://orcid.org/0000-0002-1576-2126>), Yihui Xie [aut], Jeff Allen [aut], Posit Software, PBC [cph, fnd]",
      "Maintainer": "Carson Sievert <carson@posit.co>",
      "Repository": "CRAN"
    },
    "httr": {
      "Package": "httr",
      "Version": "1.4.7",
      "Source": "Repository",
      "Title": "Tools for Working with URLs and HTTP",
      "Authors@R": "c( person(\"Hadley\", \"Wickham\", , \"hadley@posit.co\", role = c(\"aut\", \"cre\")), person(\"Posit, PBC\", role = c(\"cph\", \"fnd\")) )",
      "Description": "Useful tools for working with HTTP organised by HTTP verbs (GET(), POST(), etc). Configuration functions make it easy to control additional request components (authenticate(), add_headers() and so on).",
      "License": "MIT + file LICENSE",
      "URL": "https://httr.r-lib.org/, https://github.com/r-lib/httr",
      "BugReports": "https://github.com/r-lib/httr/issues",
      "Depends": [
        "R (>= 3.5)"
      ],
      "Imports": [
        "curl (>= 5.0.2)",
        "jsonlite",
        "mime",
        "openssl (>= 0.8)",
        "R6"
      ],
      "Suggests": [
        "covr",
        "httpuv",
        "jpeg",
        "knitr",
        "png",
        "readr",
        "rmarkdown",
        "testthat (>= 0.8.0)",
        "xml2"
      ],
      "VignetteBuilder": "knitr",
      "Config/Needs/website": "tidyverse/tidytemplate",
      "Encoding": "UTF-8",
      "RoxygenNote": "7.2.3",
      "NeedsCompilation": "no",
      "Author": "Hadley Wickham [aut, cre], Posit, PBC [cph, fnd]",
      "Maintainer": "Hadley Wickham <hadley@posit.co>",
      "Repository": "CRAN"
    },
    "ids": {
      "Package": "ids",
      "Version": "1.0.1",
      "Source": "Repository",
      "Title": "Generate Random Identifiers",
      "Authors@R": "person(\"Rich\", \"FitzJohn\", role = c(\"aut\", \"cre\"), email = \"rich.fitzjohn@gmail.com\")",
      "Description": "Generate random or human readable and pronounceable identifiers.",
      "License": "MIT + file LICENSE",
      "URL": "https://github.com/richfitz/ids",
      "BugReports": "https://github.com/richfitz/ids/issues",
      "Imports": [
        "openssl",
        "uuid"
      ],
      "Suggests": [
        "knitr",
        "rcorpora",
        "rmarkdown",
        "testthat"
      ],
      "RoxygenNote": "6.0.1",
      "VignetteBuilder": "knitr",
      "NeedsCompilation": "no",
      "Author": "Rich FitzJohn [aut, cre]",
      "Maintainer": "Rich FitzJohn <rich.fitzjohn@gmail.com>",
      "Repository": "CRAN",
      "Encoding": "UTF-8"
    },
    "isoband": {
      "Package": "isoband",
      "Version": "0.2.7",
      "Source": "Repository",
      "Title": "Generate Isolines and Isobands from Regularly Spaced Elevation Grids",
      "Authors@R": "c( person(\"Hadley\", \"Wickham\", , \"hadley@posit.co\", role = c(\"aut\", \"cre\"), comment = c(ORCID = \"0000-0003-4757-117X\")), person(\"Claus O.\", \"Wilke\", , \"wilke@austin.utexas.edu\", role = \"aut\", comment = c(\"Original author\", ORCID = \"0000-0002-7470-9261\")), person(\"Thomas Lin\", \"Pedersen\", , \"thomasp85@gmail.com\", role = \"aut\", comment = c(ORCID = \"0000-0002-5147-4711\")) )",
      "Description": "A fast C++ implementation to generate contour lines (isolines) and contour polygons (isobands) from regularly spaced grids containing elevation data.",
      "License": "MIT + file LICENSE",
      "URL": "https://isoband.r-lib.org",
      "BugReports": "https://github.com/r-lib/isoband/issues",
      "Imports": [
        "grid",
        "utils"
      ],
      "Suggests": [
        "covr",
        "ggplot2",
        "knitr",
        "magick",
        "microbenchmark",
        "rmarkdown",
        "sf",
        "testthat",
        "xml2"
      ],
      "VignetteBuilder": "knitr",
      "Config/Needs/website": "tidyverse/tidytemplate",
      "Config/testthat/edition": "3",
      "Encoding": "UTF-8",
      "RoxygenNote": "7.2.3",
      "SystemRequirements": "C++11",
      "NeedsCompilation": "yes",
      "Author": "Hadley Wickham [aut, cre] (<https://orcid.org/0000-0003-4757-117X>), Claus O. Wilke [aut] (Original author, <https://orcid.org/0000-0002-7470-9261>), Thomas Lin Pedersen [aut] (<https://orcid.org/0000-0002-5147-4711>)",
      "Maintainer": "Hadley Wickham <hadley@posit.co>",
      "Repository": "CRAN"
    },
    "iterators": {
      "Package": "iterators",
      "Version": "1.0.14",
      "Source": "Repository",
      "Type": "Package",
      "Title": "Provides Iterator Construct",
      "Authors@R": "c(person(\"Folashade\", \"Daniel\", role=\"cre\", email=\"fdaniel@microsoft.com\"), person(\"Revolution\", \"Analytics\", role=c(\"aut\", \"cph\")), person(\"Steve\", \"Weston\", role=\"aut\"))",
      "Description": "Support for iterators, which allow a programmer to traverse through all the elements of a vector, list, or other collection of data.",
      "URL": "https://github.com/RevolutionAnalytics/iterators",
      "Depends": [
        "R (>= 2.5.0)",
        "utils"
      ],
      "Suggests": [
        "RUnit",
        "foreach"
      ],
      "License": "Apache License (== 2.0)",
      "NeedsCompilation": "no",
      "Author": "Folashade Daniel [cre], Revolution Analytics [aut, cph], Steve Weston [aut]",
      "Maintainer": "Folashade Daniel <fdaniel@microsoft.com>",
      "Repository": "CRAN"
    },
    "jomo": {
      "Package": "jomo",
      "Version": "2.7-6",
      "Source": "Repository",
      "Type": "Package",
      "Title": "Multilevel Joint Modelling Multiple Imputation",
      "Date": "2023-04-13",
      "Author": "Matteo Quartagno, James Carpenter",
      "Maintainer": "Matteo Quartagno <m.quartagno@ucl.ac.uk>",
      "Description": "Similarly to package 'pan', 'jomo' is a package for multilevel joint modelling multiple imputation (Carpenter and Kenward, 2013) <doi:10.1002/9781119942283>. Novel aspects of 'jomo' are the possibility of handling binary and categorical data through latent normal variables, the option to use cluster-specific covariance matrices and to impute compatibly with the substantive model.",
      "License": "GPL-2",
      "LazyData": "yes",
      "Suggests": [
        "mitml"
      ],
      "Imports": [
        "stats",
        "lme4",
        "survival",
        "MASS",
        "ordinal",
        "tibble"
      ],
      "NeedsCompilation": "yes",
      "Repository": "CRAN"
    },
    "jquerylib": {
      "Package": "jquerylib",
      "Version": "0.1.4",
      "Source": "Repository",
      "Title": "Obtain 'jQuery' as an HTML Dependency Object",
      "Authors@R": "c( person(\"Carson\", \"Sievert\", role = c(\"aut\", \"cre\"), email = \"carson@rstudio.com\", comment = c(ORCID = \"0000-0002-4958-2844\")), person(\"Joe\", \"Cheng\", role = \"aut\", email = \"joe@rstudio.com\"), person(family = \"RStudio\", role = \"cph\"), person(family = \"jQuery Foundation\", role = \"cph\", comment = \"jQuery library and jQuery UI library\"), person(family = \"jQuery contributors\", role = c(\"ctb\", \"cph\"), comment = \"jQuery library; authors listed in inst/lib/jquery-AUTHORS.txt\") )",
      "Description": "Obtain any major version of 'jQuery' (<https://code.jquery.com/>) and use it in any webpage generated by 'htmltools' (e.g. 'shiny', 'htmlwidgets', and 'rmarkdown'). Most R users don't need to use this package directly, but other R packages (e.g. 'shiny', 'rmarkdown', etc.) depend on this package to avoid bundling redundant copies of 'jQuery'.",
      "License": "MIT + file LICENSE",
      "Encoding": "UTF-8",
      "Config/testthat/edition": "3",
      "RoxygenNote": "7.0.2",
      "Imports": [
        "htmltools"
      ],
      "Suggests": [
        "testthat"
      ],
      "NeedsCompilation": "no",
      "Author": "Carson Sievert [aut, cre] (<https://orcid.org/0000-0002-4958-2844>), Joe Cheng [aut], RStudio [cph], jQuery Foundation [cph] (jQuery library and jQuery UI library), jQuery contributors [ctb, cph] (jQuery library; authors listed in inst/lib/jquery-AUTHORS.txt)",
      "Maintainer": "Carson Sievert <carson@rstudio.com>",
      "Repository": "CRAN"
    },
    "jsonlite": {
      "Package": "jsonlite",
      "Version": "1.8.8",
      "Source": "Repository",
      "Title": "A Simple and Robust JSON Parser and Generator for R",
      "License": "MIT + file LICENSE",
      "Depends": [
        "methods"
      ],
      "Authors@R": "c( person(\"Jeroen\", \"Ooms\", role = c(\"aut\", \"cre\"), email = \"jeroen@berkeley.edu\", comment = c(ORCID = \"0000-0002-4035-0289\")), person(\"Duncan\", \"Temple Lang\", role = \"ctb\"), person(\"Lloyd\", \"Hilaiel\", role = \"cph\", comment=\"author of bundled libyajl\"))",
      "URL": "https://jeroen.r-universe.dev/jsonlite https://arxiv.org/abs/1403.2805",
      "BugReports": "https://github.com/jeroen/jsonlite/issues",
      "Maintainer": "Jeroen Ooms <jeroen@berkeley.edu>",
      "VignetteBuilder": "knitr, R.rsp",
      "Description": "A reasonably fast JSON parser and generator, optimized for statistical  data and the web. Offers simple, flexible tools for working with JSON in R, and is particularly powerful for building pipelines and interacting with a web API.  The implementation is based on the mapping described in the vignette (Ooms, 2014). In addition to converting JSON data from/to R objects, 'jsonlite' contains  functions to stream, validate, and prettify JSON data. The unit tests included  with the package verify that all edge cases are encoded and decoded consistently  for use with dynamic data in systems and applications.",
      "Suggests": [
        "httr",
        "vctrs",
        "testthat",
        "knitr",
        "rmarkdown",
        "R.rsp",
        "sf"
      ],
      "RoxygenNote": "7.2.3",
      "Encoding": "UTF-8",
      "NeedsCompilation": "yes",
      "Author": "Jeroen Ooms [aut, cre] (<https://orcid.org/0000-0002-4035-0289>), Duncan Temple Lang [ctb], Lloyd Hilaiel [cph] (author of bundled libyajl)",
      "Repository": "CRAN"
    },
    "knitr": {
      "Package": "knitr",
      "Version": "1.48",
      "Source": "Repository",
      "Type": "Package",
      "Title": "A General-Purpose Package for Dynamic Report Generation in R",
      "Authors@R": "c( person(\"Yihui\", \"Xie\", role = c(\"aut\", \"cre\"), email = \"xie@yihui.name\", comment = c(ORCID = \"0000-0003-0645-5666\")), person(\"Abhraneel\", \"Sarma\", role = \"ctb\"), person(\"Adam\", \"Vogt\", role = \"ctb\"), person(\"Alastair\", \"Andrew\", role = \"ctb\"), person(\"Alex\", \"Zvoleff\", role = \"ctb\"), person(\"Amar\", \"Al-Zubaidi\", role = \"ctb\"), person(\"Andre\", \"Simon\", role = \"ctb\", comment = \"the CSS files under inst/themes/ were derived from the Highlight package http://www.andre-simon.de\"), person(\"Aron\", \"Atkins\", role = \"ctb\"), person(\"Aaron\", \"Wolen\", role = \"ctb\"), person(\"Ashley\", \"Manton\", role = \"ctb\"), person(\"Atsushi\", \"Yasumoto\", role = \"ctb\", comment = c(ORCID = \"0000-0002-8335-495X\")), person(\"Ben\", \"Baumer\", role = \"ctb\"), person(\"Brian\", \"Diggs\", role = \"ctb\"), person(\"Brian\", \"Zhang\", role = \"ctb\"), person(\"Bulat\", \"Yapparov\", role = \"ctb\"), person(\"Cassio\", \"Pereira\", role = \"ctb\"), person(\"Christophe\", \"Dervieux\", role = \"ctb\"), person(\"David\", \"Hall\", role = \"ctb\"), person(\"David\", \"Hugh-Jones\", role = \"ctb\"), person(\"David\", \"Robinson\", role = \"ctb\"), person(\"Doug\", \"Hemken\", role = \"ctb\"), person(\"Duncan\", \"Murdoch\", role = \"ctb\"), person(\"Elio\", \"Campitelli\", role = \"ctb\"), person(\"Ellis\", \"Hughes\", role = \"ctb\"), person(\"Emily\", \"Riederer\", role = \"ctb\"), person(\"Fabian\", \"Hirschmann\", role = \"ctb\"), person(\"Fitch\", \"Simeon\", role = \"ctb\"), person(\"Forest\", \"Fang\", role = \"ctb\"), person(c(\"Frank\", \"E\", \"Harrell\", \"Jr\"), role = \"ctb\", comment = \"the Sweavel package at inst/misc/Sweavel.sty\"), person(\"Garrick\", \"Aden-Buie\", role = \"ctb\"), person(\"Gregoire\", \"Detrez\", role = \"ctb\"), person(\"Hadley\", \"Wickham\", role = \"ctb\"), person(\"Hao\", \"Zhu\", role = \"ctb\"), person(\"Heewon\", \"Jeon\", role = \"ctb\"), person(\"Henrik\", \"Bengtsson\", role = \"ctb\"), person(\"Hiroaki\", \"Yutani\", role = \"ctb\"), person(\"Ian\", \"Lyttle\", role = \"ctb\"), person(\"Hodges\", \"Daniel\", role = \"ctb\"), person(\"Jacob\", \"Bien\", role = \"ctb\"), person(\"Jake\", \"Burkhead\", role = \"ctb\"), person(\"James\", \"Manton\", role = \"ctb\"), person(\"Jared\", \"Lander\", role = \"ctb\"), person(\"Jason\", \"Punyon\", role = \"ctb\"), person(\"Javier\", \"Luraschi\", role = \"ctb\"), person(\"Jeff\", \"Arnold\", role = \"ctb\"), person(\"Jenny\", \"Bryan\", role = \"ctb\"), person(\"Jeremy\", \"Ashkenas\", role = c(\"ctb\", \"cph\"), comment = \"the CSS file at inst/misc/docco-classic.css\"), person(\"Jeremy\", \"Stephens\", role = \"ctb\"), person(\"Jim\", \"Hester\", role = \"ctb\"), person(\"Joe\", \"Cheng\", role = \"ctb\"), person(\"Johannes\", \"Ranke\", role = \"ctb\"), person(\"John\", \"Honaker\", role = \"ctb\"), person(\"John\", \"Muschelli\", role = \"ctb\"), person(\"Jonathan\", \"Keane\", role = \"ctb\"), person(\"JJ\", \"Allaire\", role = \"ctb\"), person(\"Johan\", \"Toloe\", role = \"ctb\"), person(\"Jonathan\", \"Sidi\", role = \"ctb\"), person(\"Joseph\", \"Larmarange\", role = \"ctb\"), person(\"Julien\", \"Barnier\", role = \"ctb\"), person(\"Kaiyin\", \"Zhong\", role = \"ctb\"), person(\"Kamil\", \"Slowikowski\", role = \"ctb\"), person(\"Karl\", \"Forner\", role = \"ctb\"), person(c(\"Kevin\", \"K.\"), \"Smith\", role = \"ctb\"), person(\"Kirill\", \"Mueller\", role = \"ctb\"), person(\"Kohske\", \"Takahashi\", role = \"ctb\"), person(\"Lorenz\", \"Walthert\", role = \"ctb\"), person(\"Lucas\", \"Gallindo\", role = \"ctb\"), person(\"Marius\", \"Hofert\", role = \"ctb\"), person(\"Martin\", \"Modrák\", role = \"ctb\"), person(\"Michael\", \"Chirico\", role = \"ctb\"), person(\"Michael\", \"Friendly\", role = \"ctb\"), person(\"Michal\", \"Bojanowski\", role = \"ctb\"), person(\"Michel\", \"Kuhlmann\", role = \"ctb\"), person(\"Miller\", \"Patrick\", role = \"ctb\"), person(\"Nacho\", \"Caballero\", role = \"ctb\"), person(\"Nick\", \"Salkowski\", role = \"ctb\"), person(\"Niels Richard\", \"Hansen\", role = \"ctb\"), person(\"Noam\", \"Ross\", role = \"ctb\"), person(\"Obada\", \"Mahdi\", role = \"ctb\"), person(\"Pavel N.\", \"Krivitsky\", role = \"ctb\", comment=c(ORCID = \"0000-0002-9101-3362\")), person(\"Pedro\", \"Faria\", role = \"ctb\"), person(\"Qiang\", \"Li\", role = \"ctb\"), person(\"Ramnath\", \"Vaidyanathan\", role = \"ctb\"), person(\"Richard\", \"Cotton\", role = \"ctb\"), person(\"Robert\", \"Krzyzanowski\", role = \"ctb\"), person(\"Rodrigo\", \"Copetti\", role = \"ctb\"), person(\"Romain\", \"Francois\", role = \"ctb\"), person(\"Ruaridh\", \"Williamson\", role = \"ctb\"), person(\"Sagiru\", \"Mati\", role = \"ctb\", comment = c(ORCID = \"0000-0003-1413-3974\")), person(\"Scott\", \"Kostyshak\", role = \"ctb\"), person(\"Sebastian\", \"Meyer\", role = \"ctb\"), person(\"Sietse\", \"Brouwer\", role = \"ctb\"), person(c(\"Simon\", \"de\"), \"Bernard\", role = \"ctb\"), person(\"Sylvain\", \"Rousseau\", role = \"ctb\"), person(\"Taiyun\", \"Wei\", role = \"ctb\"), person(\"Thibaut\", \"Assus\", role = \"ctb\"), person(\"Thibaut\", \"Lamadon\", role = \"ctb\"), person(\"Thomas\", \"Leeper\", role = \"ctb\"), person(\"Tim\", \"Mastny\", role = \"ctb\"), person(\"Tom\", \"Torsney-Weir\", role = \"ctb\"), person(\"Trevor\", \"Davis\", role = \"ctb\"), person(\"Viktoras\", \"Veitas\", role = \"ctb\"), person(\"Weicheng\", \"Zhu\", role = \"ctb\"), person(\"Wush\", \"Wu\", role = \"ctb\"), person(\"Zachary\", \"Foster\", role = \"ctb\"), person(\"Zhian N.\", \"Kamvar\", role = \"ctb\", comment = c(ORCID = \"0000-0003-1458-7108\")), person(given = \"Posit Software, PBC\", role = c(\"cph\", \"fnd\")) )",
      "Description": "Provides a general-purpose tool for dynamic report generation in R using Literate Programming techniques.",
      "Depends": [
        "R (>= 3.3.0)"
      ],
      "Imports": [
        "evaluate (>= 0.15)",
        "highr (>= 0.11)",
        "methods",
        "tools",
        "xfun (>= 0.44)",
        "yaml (>= 2.1.19)"
      ],
      "Suggests": [
        "bslib",
        "codetools",
        "DBI (>= 0.4-1)",
        "digest",
        "formatR",
        "gifski",
        "gridSVG",
        "htmlwidgets (>= 0.7)",
        "jpeg",
        "JuliaCall (>= 0.11.1)",
        "magick",
        "markdown (>= 1.3)",
        "png",
        "ragg",
        "reticulate (>= 1.4)",
        "rgl (>= 0.95.1201)",
        "rlang",
        "rmarkdown",
        "sass",
        "showtext",
        "styler (>= 1.2.0)",
        "targets (>= 0.6.0)",
        "testit",
        "tibble",
        "tikzDevice (>= 0.10)",
        "tinytex (>= 0.46)",
        "webshot",
        "rstudioapi",
        "svglite"
      ],
      "License": "GPL",
      "URL": "https://yihui.org/knitr/",
      "BugReports": "https://github.com/yihui/knitr/issues",
      "Encoding": "UTF-8",
      "VignetteBuilder": "knitr",
      "SystemRequirements": "Package vignettes based on R Markdown v2 or reStructuredText require Pandoc (http://pandoc.org). The function rst2pdf() requires rst2pdf (https://github.com/rst2pdf/rst2pdf).",
      "Collate": "'block.R' 'cache.R' 'utils.R' 'citation.R' 'hooks-html.R' 'plot.R' 'defaults.R' 'concordance.R' 'engine.R' 'highlight.R' 'themes.R' 'header.R' 'hooks-asciidoc.R' 'hooks-chunk.R' 'hooks-extra.R' 'hooks-latex.R' 'hooks-md.R' 'hooks-rst.R' 'hooks-textile.R' 'hooks.R' 'output.R' 'package.R' 'pandoc.R' 'params.R' 'parser.R' 'pattern.R' 'rocco.R' 'spin.R' 'table.R' 'template.R' 'utils-conversion.R' 'utils-rd2html.R' 'utils-string.R' 'utils-sweave.R' 'utils-upload.R' 'utils-vignettes.R' 'zzz.R'",
      "RoxygenNote": "7.3.2",
      "NeedsCompilation": "no",
      "Author": "Yihui Xie [aut, cre] (<https://orcid.org/0000-0003-0645-5666>), Abhraneel Sarma [ctb], Adam Vogt [ctb], Alastair Andrew [ctb], Alex Zvoleff [ctb], Amar Al-Zubaidi [ctb], Andre Simon [ctb] (the CSS files under inst/themes/ were derived from the Highlight package http://www.andre-simon.de), Aron Atkins [ctb], Aaron Wolen [ctb], Ashley Manton [ctb], Atsushi Yasumoto [ctb] (<https://orcid.org/0000-0002-8335-495X>), Ben Baumer [ctb], Brian Diggs [ctb], Brian Zhang [ctb], Bulat Yapparov [ctb], Cassio Pereira [ctb], Christophe Dervieux [ctb], David Hall [ctb], David Hugh-Jones [ctb], David Robinson [ctb], Doug Hemken [ctb], Duncan Murdoch [ctb], Elio Campitelli [ctb], Ellis Hughes [ctb], Emily Riederer [ctb], Fabian Hirschmann [ctb], Fitch Simeon [ctb], Forest Fang [ctb], Frank E Harrell Jr [ctb] (the Sweavel package at inst/misc/Sweavel.sty), Garrick Aden-Buie [ctb], Gregoire Detrez [ctb], Hadley Wickham [ctb], Hao Zhu [ctb], Heewon Jeon [ctb], Henrik Bengtsson [ctb], Hiroaki Yutani [ctb], Ian Lyttle [ctb], Hodges Daniel [ctb], Jacob Bien [ctb], Jake Burkhead [ctb], James Manton [ctb], Jared Lander [ctb], Jason Punyon [ctb], Javier Luraschi [ctb], Jeff Arnold [ctb], Jenny Bryan [ctb], Jeremy Ashkenas [ctb, cph] (the CSS file at inst/misc/docco-classic.css), Jeremy Stephens [ctb], Jim Hester [ctb], Joe Cheng [ctb], Johannes Ranke [ctb], John Honaker [ctb], John Muschelli [ctb], Jonathan Keane [ctb], JJ Allaire [ctb], Johan Toloe [ctb], Jonathan Sidi [ctb], Joseph Larmarange [ctb], Julien Barnier [ctb], Kaiyin Zhong [ctb], Kamil Slowikowski [ctb], Karl Forner [ctb], Kevin K. Smith [ctb], Kirill Mueller [ctb], Kohske Takahashi [ctb], Lorenz Walthert [ctb], Lucas Gallindo [ctb], Marius Hofert [ctb], Martin Modrák [ctb], Michael Chirico [ctb], Michael Friendly [ctb], Michal Bojanowski [ctb], Michel Kuhlmann [ctb], Miller Patrick [ctb], Nacho Caballero [ctb], Nick Salkowski [ctb], Niels Richard Hansen [ctb], Noam Ross [ctb], Obada Mahdi [ctb], Pavel N. Krivitsky [ctb] (<https://orcid.org/0000-0002-9101-3362>), Pedro Faria [ctb], Qiang Li [ctb], Ramnath Vaidyanathan [ctb], Richard Cotton [ctb], Robert Krzyzanowski [ctb], Rodrigo Copetti [ctb], Romain Francois [ctb], Ruaridh Williamson [ctb], Sagiru Mati [ctb] (<https://orcid.org/0000-0003-1413-3974>), Scott Kostyshak [ctb], Sebastian Meyer [ctb], Sietse Brouwer [ctb], Simon de Bernard [ctb], Sylvain Rousseau [ctb], Taiyun Wei [ctb], Thibaut Assus [ctb], Thibaut Lamadon [ctb], Thomas Leeper [ctb], Tim Mastny [ctb], Tom Torsney-Weir [ctb], Trevor Davis [ctb], Viktoras Veitas [ctb], Weicheng Zhu [ctb], Wush Wu [ctb], Zachary Foster [ctb], Zhian N. Kamvar [ctb] (<https://orcid.org/0000-0003-1458-7108>), Posit Software, PBC [cph, fnd]",
      "Maintainer": "Yihui Xie <xie@yihui.name>",
      "Repository": "CRAN"
    },
    "labeling": {
      "Package": "labeling",
      "Version": "0.4.3",
      "Source": "Repository",
      "Type": "Package",
      "Title": "Axis Labeling",
      "Date": "2023-08-29",
      "Author": "Justin Talbot,",
      "Maintainer": "Nuno Sempere <nuno.semperelh@gmail.com>",
      "Description": "Functions which provide a range of axis labeling algorithms.",
      "License": "MIT + file LICENSE | Unlimited",
      "Collate": "'labeling.R'",
      "NeedsCompilation": "no",
      "Imports": [
        "stats",
        "graphics"
      ],
      "Repository": "CRAN"
    },
    "lattice": {
      "Package": "lattice",
      "Version": "0.22-6",
      "Source": "Repository",
      "Date": "2024-03-20",
      "Priority": "recommended",
      "Title": "Trellis Graphics for R",
      "Authors@R": "c(person(\"Deepayan\", \"Sarkar\", role = c(\"aut\", \"cre\"), email = \"deepayan.sarkar@r-project.org\", comment = c(ORCID = \"0000-0003-4107-1553\")), person(\"Felix\", \"Andrews\", role = \"ctb\"), person(\"Kevin\", \"Wright\", role = \"ctb\", comment = \"documentation\"), person(\"Neil\", \"Klepeis\", role = \"ctb\"), person(\"Johan\", \"Larsson\", role = \"ctb\", comment = \"miscellaneous improvements\"), person(\"Zhijian (Jason)\", \"Wen\", role = \"cph\", comment = \"filled contour code\"), person(\"Paul\", \"Murrell\", role = \"ctb\", email = \"paul@stat.auckland.ac.nz\"), person(\"Stefan\", \"Eng\", role = \"ctb\", comment = \"violin plot improvements\"), person(\"Achim\", \"Zeileis\", role = \"ctb\", comment = \"modern colors\"), person(\"Alexandre\", \"Courtiol\", role = \"ctb\", comment = \"generics for larrows, lpolygon, lrect and lsegments\") )",
      "Description": "A powerful and elegant high-level data visualization system inspired by Trellis graphics, with an emphasis on multivariate data. Lattice is sufficient for typical graphics needs, and is also flexible enough to handle most nonstandard requirements. See ?Lattice for an introduction.",
      "Depends": [
        "R (>= 4.0.0)"
      ],
      "Suggests": [
        "KernSmooth",
        "MASS",
        "latticeExtra",
        "colorspace"
      ],
      "Imports": [
        "grid",
        "grDevices",
        "graphics",
        "stats",
        "utils"
      ],
      "Enhances": [
        "chron",
        "zoo"
      ],
      "LazyLoad": "yes",
      "LazyData": "yes",
      "License": "GPL (>= 2)",
      "URL": "https://lattice.r-forge.r-project.org/",
      "BugReports": "https://github.com/deepayan/lattice/issues",
      "NeedsCompilation": "yes",
      "Author": "Deepayan Sarkar [aut, cre] (<https://orcid.org/0000-0003-4107-1553>), Felix Andrews [ctb], Kevin Wright [ctb] (documentation), Neil Klepeis [ctb], Johan Larsson [ctb] (miscellaneous improvements), Zhijian (Jason) Wen [cph] (filled contour code), Paul Murrell [ctb], Stefan Eng [ctb] (violin plot improvements), Achim Zeileis [ctb] (modern colors), Alexandre Courtiol [ctb] (generics for larrows, lpolygon, lrect and lsegments)",
      "Maintainer": "Deepayan Sarkar <deepayan.sarkar@r-project.org>",
      "Repository": "CRAN"
    },
    "lifecycle": {
      "Package": "lifecycle",
      "Version": "1.0.4",
      "Source": "Repository",
      "Title": "Manage the Life Cycle of your Package Functions",
      "Authors@R": "c( person(\"Lionel\", \"Henry\", , \"lionel@posit.co\", role = c(\"aut\", \"cre\")), person(\"Hadley\", \"Wickham\", , \"hadley@posit.co\", role = \"aut\", comment = c(ORCID = \"0000-0003-4757-117X\")), person(\"Posit Software, PBC\", role = c(\"cph\", \"fnd\")) )",
      "Description": "Manage the life cycle of your exported functions with shared conventions, documentation badges, and user-friendly deprecation warnings.",
      "License": "MIT + file LICENSE",
      "URL": "https://lifecycle.r-lib.org/, https://github.com/r-lib/lifecycle",
      "BugReports": "https://github.com/r-lib/lifecycle/issues",
      "Depends": [
        "R (>= 3.6)"
      ],
      "Imports": [
        "cli (>= 3.4.0)",
        "glue",
        "rlang (>= 1.1.0)"
      ],
      "Suggests": [
        "covr",
        "crayon",
        "knitr",
        "lintr",
        "rmarkdown",
        "testthat (>= 3.0.1)",
        "tibble",
        "tidyverse",
        "tools",
        "vctrs",
        "withr"
      ],
      "VignetteBuilder": "knitr",
      "Config/Needs/website": "tidyverse/tidytemplate, usethis",
      "Config/testthat/edition": "3",
      "Encoding": "UTF-8",
      "RoxygenNote": "7.2.1",
      "NeedsCompilation": "no",
      "Author": "Lionel Henry [aut, cre], Hadley Wickham [aut] (<https://orcid.org/0000-0003-4757-117X>), Posit Software, PBC [cph, fnd]",
      "Maintainer": "Lionel Henry <lionel@posit.co>",
      "Repository": "CRAN"
    },
    "listenv": {
      "Package": "listenv",
      "Version": "0.9.1",
      "Source": "Repository",
      "Depends": [
        "R (>= 3.1.2)"
      ],
      "Suggests": [
        "R.utils",
        "R.rsp",
        "markdown"
      ],
      "VignetteBuilder": "R.rsp",
      "Title": "Environments Behaving (Almost) as Lists",
      "Authors@R": "c(person(\"Henrik\", \"Bengtsson\", role=c(\"aut\", \"cre\", \"cph\"), email = \"henrikb@braju.com\"))",
      "Description": "List environments are environments that have list-like properties.  For instance, the elements of a list environment are ordered and can be accessed and iterated over using index subsetting, e.g. 'x <- listenv(a = 1, b = 2); for (i in seq_along(x)) x[[i]] <- x[[i]] ^ 2; y <- as.list(x)'.",
      "License": "LGPL (>= 2.1)",
      "LazyLoad": "TRUE",
      "URL": "https://listenv.futureverse.org, https://github.com/HenrikBengtsson/listenv",
      "BugReports": "https://github.com/HenrikBengtsson/listenv/issues",
      "RoxygenNote": "7.3.1",
      "NeedsCompilation": "no",
      "Author": "Henrik Bengtsson [aut, cre, cph]",
      "Maintainer": "Henrik Bengtsson <henrikb@braju.com>",
      "Repository": "CRAN"
    },
    "lme4": {
      "Package": "lme4",
      "Version": "1.1-35.5",
      "Source": "Repository",
      "Title": "Linear Mixed-Effects Models using 'Eigen' and S4",
      "Authors@R": "c( person(\"Douglas\",\"Bates\", role=\"aut\", comment=c(ORCID=\"0000-0001-8316-9503\")), person(\"Martin\",\"Maechler\", role=\"aut\", comment=c(ORCID=\"0000-0002-8685-9910\")), person(\"Ben\",\"Bolker\",email=\"bbolker+lme4@gmail.com\", role=c(\"aut\",\"cre\"), comment=c(ORCID=\"0000-0002-2127-0443\")), person(\"Steven\",\"Walker\",role=\"aut\", comment=c(ORCID=\"0000-0002-4394-9078\")), person(\"Rune Haubo Bojesen\",\"Christensen\", role=\"ctb\", comment=c(ORCID=\"0000-0002-4494-3399\")), person(\"Henrik\",\"Singmann\", role=\"ctb\", comment=c(ORCID=\"0000-0002-4842-3657\")), person(\"Bin\", \"Dai\", role=\"ctb\"), person(\"Fabian\", \"Scheipl\", role=\"ctb\", comment=c(ORCID=\"0000-0001-8172-3603\")), person(\"Gabor\", \"Grothendieck\", role=\"ctb\"), person(\"Peter\", \"Green\", role=\"ctb\", comment=c(ORCID=\"0000-0002-0238-9852\")), person(\"John\", \"Fox\", role=\"ctb\"), person(\"Alexander\", \"Bauer\", role=\"ctb\"), person(\"Pavel N.\", \"Krivitsky\", role=c(\"ctb\",\"cph\"), comment=c(ORCID=\"0000-0002-9101-3362\", \"shared copyright on simulate.formula\")), person(\"Emi\", \"Tanaka\", role = \"ctb\", comment = c(ORCID=\"0000-0002-1455-259X\")), person(\"Mikael\", \"Jagan\", role = \"ctb\", comment = c(ORCID=\"0000-0002-3542-2938\")) )",
      "Description": "Fit linear and generalized linear mixed-effects models. The models and their components are represented using S4 classes and methods.  The core computational algorithms are implemented using the 'Eigen' C++ library for numerical linear algebra and 'RcppEigen' \"glue\".",
      "Depends": [
        "R (>= 3.6.0)",
        "Matrix",
        "methods",
        "stats"
      ],
      "LinkingTo": [
        "Rcpp (>= 0.10.5)",
        "RcppEigen (>= 0.3.3.9.4)",
        "Matrix (>= 1.2-3)"
      ],
      "Imports": [
        "graphics",
        "grid",
        "splines",
        "utils",
        "parallel",
        "MASS",
        "lattice",
        "boot",
        "nlme (>= 3.1-123)",
        "minqa (>= 1.1.15)",
        "nloptr (>= 1.0.4)"
      ],
      "Suggests": [
        "knitr",
        "rmarkdown",
        "MEMSS",
        "testthat (>= 0.8.1)",
        "ggplot2",
        "mlmRev",
        "optimx (>= 2013.8.6)",
        "gamm4",
        "pbkrtest",
        "HSAUR3",
        "numDeriv",
        "car",
        "dfoptim",
        "mgcv",
        "statmod",
        "rr2",
        "semEff",
        "tibble",
        "merDeriv"
      ],
      "VignetteBuilder": "knitr",
      "LazyData": "yes",
      "License": "GPL (>= 2)",
      "URL": "https://github.com/lme4/lme4/",
      "BugReports": "https://github.com/lme4/lme4/issues",
      "Encoding": "UTF-8",
      "NeedsCompilation": "yes",
      "Author": "Douglas Bates [aut] (<https://orcid.org/0000-0001-8316-9503>), Martin Maechler [aut] (<https://orcid.org/0000-0002-8685-9910>), Ben Bolker [aut, cre] (<https://orcid.org/0000-0002-2127-0443>), Steven Walker [aut] (<https://orcid.org/0000-0002-4394-9078>), Rune Haubo Bojesen Christensen [ctb] (<https://orcid.org/0000-0002-4494-3399>), Henrik Singmann [ctb] (<https://orcid.org/0000-0002-4842-3657>), Bin Dai [ctb], Fabian Scheipl [ctb] (<https://orcid.org/0000-0001-8172-3603>), Gabor Grothendieck [ctb], Peter Green [ctb] (<https://orcid.org/0000-0002-0238-9852>), John Fox [ctb], Alexander Bauer [ctb], Pavel N. Krivitsky [ctb, cph] (<https://orcid.org/0000-0002-9101-3362>, shared copyright on simulate.formula), Emi Tanaka [ctb] (<https://orcid.org/0000-0002-1455-259X>), Mikael Jagan [ctb] (<https://orcid.org/0000-0002-3542-2938>)",
      "Maintainer": "Ben Bolker <bbolker+lme4@gmail.com>",
      "Repository": "CRAN"
    },
    "lubridate": {
      "Package": "lubridate",
      "Version": "1.9.3",
      "Source": "Repository",
      "Type": "Package",
      "Title": "Make Dealing with Dates a Little Easier",
      "Authors@R": "c( person(\"Vitalie\", \"Spinu\", , \"spinuvit@gmail.com\", role = c(\"aut\", \"cre\")), person(\"Garrett\", \"Grolemund\", role = \"aut\"), person(\"Hadley\", \"Wickham\", role = \"aut\"), person(\"Davis\", \"Vaughan\", role = \"ctb\"), person(\"Ian\", \"Lyttle\", role = \"ctb\"), person(\"Imanuel\", \"Costigan\", role = \"ctb\"), person(\"Jason\", \"Law\", role = \"ctb\"), person(\"Doug\", \"Mitarotonda\", role = \"ctb\"), person(\"Joseph\", \"Larmarange\", role = \"ctb\"), person(\"Jonathan\", \"Boiser\", role = \"ctb\"), person(\"Chel Hee\", \"Lee\", role = \"ctb\") )",
      "Maintainer": "Vitalie Spinu <spinuvit@gmail.com>",
      "Description": "Functions to work with date-times and time-spans: fast and user friendly parsing of date-time data, extraction and updating of components of a date-time (years, months, days, hours, minutes, and seconds), algebraic manipulation on date-time and time-span objects. The 'lubridate' package has a consistent and memorable syntax that makes working with dates easy and fun.",
      "License": "GPL (>= 2)",
      "URL": "https://lubridate.tidyverse.org, https://github.com/tidyverse/lubridate",
      "BugReports": "https://github.com/tidyverse/lubridate/issues",
      "Depends": [
        "methods",
        "R (>= 3.2)"
      ],
      "Imports": [
        "generics",
        "timechange (>= 0.1.1)"
      ],
      "Suggests": [
        "covr",
        "knitr",
        "rmarkdown",
        "testthat (>= 2.1.0)",
        "vctrs (>= 0.5.0)"
      ],
      "Enhances": [
        "chron",
        "data.table",
        "timeDate",
        "tis",
        "zoo"
      ],
      "VignetteBuilder": "knitr",
      "Config/Needs/website": "tidyverse/tidytemplate",
      "Config/testthat/edition": "3",
      "Encoding": "UTF-8",
      "LazyData": "true",
      "RoxygenNote": "7.2.3",
      "SystemRequirements": "C++11, A system with zoneinfo data (e.g. /usr/share/zoneinfo). On Windows the zoneinfo included with R is used.",
      "Collate": "'Dates.r' 'POSIXt.r' 'util.r' 'parse.r' 'timespans.r' 'intervals.r' 'difftimes.r' 'durations.r' 'periods.r' 'accessors-date.R' 'accessors-day.r' 'accessors-dst.r' 'accessors-hour.r' 'accessors-minute.r' 'accessors-month.r' 'accessors-quarter.r' 'accessors-second.r' 'accessors-tz.r' 'accessors-week.r' 'accessors-year.r' 'am-pm.r' 'time-zones.r' 'numeric.r' 'coercion.r' 'constants.r' 'cyclic_encoding.r' 'data.r' 'decimal-dates.r' 'deprecated.r' 'format_ISO8601.r' 'guess.r' 'hidden.r' 'instants.r' 'leap-years.r' 'ops-addition.r' 'ops-compare.r' 'ops-division.r' 'ops-integer-division.r' 'ops-m+.r' 'ops-modulo.r' 'ops-multiplication.r' 'ops-subtraction.r' 'package.r' 'pretty.r' 'round.r' 'stamp.r' 'tzdir.R' 'update.r' 'vctrs.R' 'zzz.R'",
      "NeedsCompilation": "yes",
      "Author": "Vitalie Spinu [aut, cre], Garrett Grolemund [aut], Hadley Wickham [aut], Davis Vaughan [ctb], Ian Lyttle [ctb], Imanuel Costigan [ctb], Jason Law [ctb], Doug Mitarotonda [ctb], Joseph Larmarange [ctb], Jonathan Boiser [ctb], Chel Hee Lee [ctb]",
      "Repository": "CRAN"
    },
    "magrittr": {
      "Package": "magrittr",
      "Version": "2.0.3",
      "Source": "Repository",
      "Type": "Package",
      "Title": "A Forward-Pipe Operator for R",
      "Authors@R": "c( person(\"Stefan Milton\", \"Bache\", , \"stefan@stefanbache.dk\", role = c(\"aut\", \"cph\"), comment = \"Original author and creator of magrittr\"), person(\"Hadley\", \"Wickham\", , \"hadley@rstudio.com\", role = \"aut\"), person(\"Lionel\", \"Henry\", , \"lionel@rstudio.com\", role = \"cre\"), person(\"RStudio\", role = c(\"cph\", \"fnd\")) )",
      "Description": "Provides a mechanism for chaining commands with a new forward-pipe operator, %>%. This operator will forward a value, or the result of an expression, into the next function call/expression. There is flexible support for the type of right-hand side expressions. For more information, see package vignette.  To quote Rene Magritte, \"Ceci n'est pas un pipe.\"",
      "License": "MIT + file LICENSE",
      "URL": "https://magrittr.tidyverse.org, https://github.com/tidyverse/magrittr",
      "BugReports": "https://github.com/tidyverse/magrittr/issues",
      "Depends": [
        "R (>= 3.4.0)"
      ],
      "Suggests": [
        "covr",
        "knitr",
        "rlang",
        "rmarkdown",
        "testthat"
      ],
      "VignetteBuilder": "knitr",
      "ByteCompile": "Yes",
      "Config/Needs/website": "tidyverse/tidytemplate",
      "Encoding": "UTF-8",
      "RoxygenNote": "7.1.2",
      "NeedsCompilation": "yes",
      "Author": "Stefan Milton Bache [aut, cph] (Original author and creator of magrittr), Hadley Wickham [aut], Lionel Henry [cre], RStudio [cph, fnd]",
      "Maintainer": "Lionel Henry <lionel@rstudio.com>",
      "Repository": "CRAN"
    },
    "memoise": {
      "Package": "memoise",
      "Version": "2.0.1",
      "Source": "Repository",
      "Title": "'Memoisation' of Functions",
      "Authors@R": "c(person(given = \"Hadley\", family = \"Wickham\", role = \"aut\", email = \"hadley@rstudio.com\"), person(given = \"Jim\", family = \"Hester\", role = \"aut\"), person(given = \"Winston\", family = \"Chang\", role = c(\"aut\", \"cre\"), email = \"winston@rstudio.com\"), person(given = \"Kirill\", family = \"Müller\", role = \"aut\", email = \"krlmlr+r@mailbox.org\"), person(given = \"Daniel\", family = \"Cook\", role = \"aut\", email = \"danielecook@gmail.com\"), person(given = \"Mark\", family = \"Edmondson\", role = \"ctb\", email = \"r@sunholo.com\"))",
      "Description": "Cache the results of a function so that when you call it again with the same arguments it returns the previously computed value.",
      "License": "MIT + file LICENSE",
      "URL": "https://memoise.r-lib.org, https://github.com/r-lib/memoise",
      "BugReports": "https://github.com/r-lib/memoise/issues",
      "Imports": [
        "rlang (>= 0.4.10)",
        "cachem"
      ],
      "Suggests": [
        "digest",
        "aws.s3",
        "covr",
        "googleAuthR",
        "googleCloudStorageR",
        "httr",
        "testthat"
      ],
      "Encoding": "UTF-8",
      "RoxygenNote": "7.1.2",
      "NeedsCompilation": "no",
      "Author": "Hadley Wickham [aut], Jim Hester [aut], Winston Chang [aut, cre], Kirill Müller [aut], Daniel Cook [aut], Mark Edmondson [ctb]",
      "Maintainer": "Winston Chang <winston@rstudio.com>",
      "Repository": "CRAN"
    },
    "mgcv": {
      "Package": "mgcv",
      "Version": "1.9-1",
      "Source": "Repository",
      "Author": "Simon Wood <simon.wood@r-project.org>",
      "Maintainer": "Simon Wood <simon.wood@r-project.org>",
      "Title": "Mixed GAM Computation Vehicle with Automatic Smoothness Estimation",
      "Description": "Generalized additive (mixed) models, some of their extensions and  other generalized ridge regression with multiple smoothing  parameter estimation by (Restricted) Marginal Likelihood,  Generalized Cross Validation and similar, or using iterated  nested Laplace approximation for fully Bayesian inference. See  Wood (2017) <doi:10.1201/9781315370279> for an overview.  Includes a gam() function, a wide variety of smoothers, 'JAGS'  support and distributions beyond the exponential family.",
      "Priority": "recommended",
      "Depends": [
        "R (>= 3.6.0)",
        "nlme (>= 3.1-64)"
      ],
      "Imports": [
        "methods",
        "stats",
        "graphics",
        "Matrix",
        "splines",
        "utils"
      ],
      "Suggests": [
        "parallel",
        "survival",
        "MASS"
      ],
      "LazyLoad": "yes",
      "ByteCompile": "yes",
      "License": "GPL (>= 2)",
      "NeedsCompilation": "yes",
      "Repository": "CRAN"
    },
    "mice": {
      "Package": "mice",
      "Version": "3.16.0",
      "Source": "Repository",
      "Type": "Package",
      "Title": "Multivariate Imputation by Chained Equations",
      "Date": "2023-05-24",
      "Authors@R": "c(person(\"Stef\", \"van Buuren\", role = c(\"aut\",\"cre\"), email = \"stef.vanbuuren@tno.nl\"), person(\"Karin\", \"Groothuis-Oudshoorn\", role = \"aut\", email = \"c.g.m.oudshoorn@utwente.nl\"), person(\"Gerko\",\"Vink\", role = \"ctb\", email = \"g.vink@uu.nl\"), person(\"Rianne\",\"Schouten\", role = \"ctb\", email = \"R.M.Schouten@uu.nl\"), person(\"Alexander\", \"Robitzsch\", role = \"ctb\", email = \"robitzsch@ipn.uni-kiel.de\"), person(\"Patrick\", \"Rockenschaub\", role = \"ctb\", email = \"rockenschaub.patrick@gmail.com\"), person(\"Lisa\",\"Doove\", role = \"ctb\", email = \"lisa.doove@ppw.kuleuven.be\"), person(\"Shahab\",\"Jolani\", role = \"ctb\", email = \"s.jolani@maastrichtuniversity.nl\"), person(\"Margarita\",\"Moreno-Betancur\", role=\"ctb\", email = \"margarita.moreno@mcri.edu.au\"), person(\"Ian\", \"White\", role=\"ctb\", email = \"ian.white@ucl.ac.uk\"), person(\"Philipp\",\"Gaffert\", role = \"ctb\", email = \"philipp.gaffert@gfk.com\"), person(\"Florian\",\"Meinfelder\", role = \"ctb\", email = \"florian.meinfelder@uni-bamberg.de\"), person(\"Bernie\",\"Gray\", role = \"ctb\", email = \"bfgray3@gmail.com\"), person(\"Vincent\", \"Arel-Bundock\", role = \"ctb\", email = \"vincent.arel-bundock@umontreal.ca\"), person(\"Mingyang\", \"Cai\", role = \"ctb\", email = \"m.cai@uu.nl\"), person(\"Thom\", \"Volker\", role = \"ctb\", email = \"t.b.volker@uu.nl\"), person(\"Edoardo\", \"Costantini\", role = \"ctb\", email = \"e.costantini@tilburguniversity.edu\"), person(\"Caspar\", \"van Lissa\", role = \"ctb\",  email = \"c.j.vanlissa@uu.nl\"), person(\"Hanne\", \"Oberman\", role = \"ctb\", email = \"h.i.oberman@uu.nl\"))",
      "Maintainer": "Stef van Buuren <stef.vanbuuren@tno.nl>",
      "Depends": [
        "R (>= 2.10.0)"
      ],
      "Imports": [
        "broom",
        "dplyr",
        "generics",
        "glmnet",
        "graphics",
        "grDevices",
        "lattice",
        "methods",
        "mitml",
        "nnet",
        "Rcpp",
        "rpart",
        "rlang",
        "stats",
        "tidyr",
        "utils"
      ],
      "Suggests": [
        "broom.mixed",
        "future",
        "furrr",
        "haven",
        "knitr",
        "lme4",
        "MASS",
        "miceadds",
        "pan",
        "parallelly",
        "purrr",
        "ranger",
        "randomForest",
        "rmarkdown",
        "rstan",
        "survival",
        "testthat"
      ],
      "Description": "Multiple imputation using Fully Conditional Specification (FCS) implemented by the MICE algorithm as described in Van Buuren and Groothuis-Oudshoorn (2011) <doi:10.18637/jss.v045.i03>. Each variable has its own imputation model. Built-in imputation models are provided for continuous data (predictive mean matching, normal), binary data (logistic regression), unordered categorical data (polytomous logistic regression) and ordered categorical data (proportional odds). MICE can also impute continuous two-level data (normal model, pan, second-level variables). Passive imputation can be used to maintain consistency between variables. Various diagnostic plots are available to inspect the quality of the imputations.",
      "Encoding": "UTF-8",
      "LazyLoad": "yes",
      "LazyData": "yes",
      "URL": "https://github.com/amices/mice, https://amices.org/mice/, https://stefvanbuuren.name/fimd/",
      "BugReports": "https://github.com/amices/mice/issues",
      "LinkingTo": [
        "cpp11",
        "Rcpp"
      ],
      "License": "GPL (>= 2)",
      "RoxygenNote": "7.2.3",
      "NeedsCompilation": "yes",
      "Author": "Stef van Buuren [aut, cre], Karin Groothuis-Oudshoorn [aut], Gerko Vink [ctb], Rianne Schouten [ctb], Alexander Robitzsch [ctb], Patrick Rockenschaub [ctb], Lisa Doove [ctb], Shahab Jolani [ctb], Margarita Moreno-Betancur [ctb], Ian White [ctb], Philipp Gaffert [ctb], Florian Meinfelder [ctb], Bernie Gray [ctb], Vincent Arel-Bundock [ctb], Mingyang Cai [ctb], Thom Volker [ctb], Edoardo Costantini [ctb], Caspar van Lissa [ctb], Hanne Oberman [ctb]",
      "Repository": "CRAN"
    },
    "mime": {
      "Package": "mime",
      "Version": "0.12",
      "Source": "Repository",
      "Type": "Package",
      "Title": "Map Filenames to MIME Types",
      "Authors@R": "c( person(\"Yihui\", \"Xie\", role = c(\"aut\", \"cre\"), email = \"xie@yihui.name\", comment = c(ORCID = \"0000-0003-0645-5666\")), person(\"Jeffrey\", \"Horner\", role = \"ctb\"), person(\"Beilei\", \"Bian\", role = \"ctb\") )",
      "Description": "Guesses the MIME type from a filename extension using the data derived from /etc/mime.types in UNIX-type systems.",
      "Imports": [
        "tools"
      ],
      "License": "GPL",
      "URL": "https://github.com/yihui/mime",
      "BugReports": "https://github.com/yihui/mime/issues",
      "RoxygenNote": "7.1.1",
      "Encoding": "UTF-8",
      "NeedsCompilation": "yes",
      "Author": "Yihui Xie [aut, cre] (<https://orcid.org/0000-0003-0645-5666>), Jeffrey Horner [ctb], Beilei Bian [ctb]",
      "Maintainer": "Yihui Xie <xie@yihui.name>",
      "Repository": "CRAN"
    },
    "minqa": {
      "Package": "minqa",
      "Version": "1.2.7",
      "Source": "Repository",
      "Type": "Package",
      "Title": "Derivative-Free Optimization Algorithms by Quadratic Approximation",
      "Author": "Douglas Bates, Katharine M. Mullen, John C. Nash, Ravi Varadhan",
      "Maintainer": "Katharine M. Mullen <katharine.mullen@stat.ucla.edu>",
      "Description": "Derivative-free optimization by quadratic approximation based on an interface to Fortran implementations by M. J. D. Powell.",
      "License": "GPL-2",
      "URL": "http://optimizer.r-forge.r-project.org",
      "Imports": [
        "Rcpp (>= 0.9.10)"
      ],
      "LinkingTo": [
        "Rcpp"
      ],
      "SystemRequirements": "GNU make",
      "NeedsCompilation": "yes",
      "Repository": "CRAN"
    },
    "mitml": {
      "Package": "mitml",
      "Version": "0.4-5",
      "Source": "Repository",
      "Type": "Package",
      "Title": "Tools for Multiple Imputation in Multilevel Modeling",
      "Date": "2023-03-08",
      "Author": "Simon Grund [aut,cre], Alexander Robitzsch [aut], Oliver Luedtke [aut]",
      "Maintainer": "Simon Grund <simon.grund@uni-hamburg.de>",
      "BugReports": "https://github.com/simongrund1/mitml/issues",
      "Imports": [
        "pan",
        "jomo",
        "haven",
        "grDevices",
        "graphics",
        "stats",
        "methods",
        "utils"
      ],
      "Suggests": [
        "mice",
        "miceadds",
        "Amelia",
        "lme4",
        "nlme",
        "lavaan",
        "geepack",
        "glmmTMB",
        "survival",
        "knitr",
        "rmarkdown"
      ],
      "LazyData": "true",
      "LazyLoad": "true",
      "Description": "Provides tools for multiple imputation of missing data in multilevel modeling. Includes a user-friendly interface to the packages 'pan' and 'jomo', and several functions for visualization, data management and the analysis  of multiply imputed data sets.",
      "License": "GPL (>= 2)",
      "VignetteBuilder": "knitr",
      "NeedsCompilation": "no",
      "Repository": "CRAN"
    },
    "modelr": {
      "Package": "modelr",
      "Version": "0.1.11",
      "Source": "Repository",
      "Title": "Modelling Functions that Work with the Pipe",
      "Authors@R": "c( person(\"Hadley\", \"Wickham\", , \"hadley@posit.co\", role = c(\"aut\", \"cre\")), person(\"Posit Software, PBC\", role = c(\"cph\", \"fnd\")) )",
      "Description": "Functions for modelling that help you seamlessly integrate modelling into a pipeline of data manipulation and visualisation.",
      "License": "GPL-3",
      "URL": "https://modelr.tidyverse.org, https://github.com/tidyverse/modelr",
      "BugReports": "https://github.com/tidyverse/modelr/issues",
      "Depends": [
        "R (>= 3.2)"
      ],
      "Imports": [
        "broom",
        "magrittr",
        "purrr (>= 0.2.2)",
        "rlang (>= 1.0.6)",
        "tibble",
        "tidyr (>= 0.8.0)",
        "tidyselect",
        "vctrs"
      ],
      "Suggests": [
        "compiler",
        "covr",
        "ggplot2",
        "testthat (>= 3.0.0)"
      ],
      "Config/Needs/website": "tidyverse/tidytemplate",
      "Encoding": "UTF-8",
      "LazyData": "true",
      "RoxygenNote": "7.2.3",
      "Config/testthat/edition": "3",
      "NeedsCompilation": "no",
      "Author": "Hadley Wickham [aut, cre], Posit Software, PBC [cph, fnd]",
      "Maintainer": "Hadley Wickham <hadley@posit.co>",
      "Repository": "CRAN"
    },
    "munsell": {
      "Package": "munsell",
      "Version": "0.5.1",
      "Source": "Repository",
      "Type": "Package",
      "Title": "Utilities for Using Munsell Colours",
      "Author": "Charlotte Wickham <cwickham@gmail.com>",
      "Maintainer": "Charlotte Wickham <cwickham@gmail.com>",
      "Description": "Provides easy access to, and manipulation of, the Munsell  colours. Provides a mapping between Munsell's  original notation (e.g. \"5R 5/10\") and hexadecimal strings suitable  for use directly in R graphics. Also provides utilities  to explore slices through the Munsell colour tree, to transform  Munsell colours and display colour palettes.",
      "Suggests": [
        "ggplot2",
        "testthat"
      ],
      "Imports": [
        "colorspace",
        "methods"
      ],
      "License": "MIT + file LICENSE",
      "URL": "https://cran.r-project.org/package=munsell, https://github.com/cwickham/munsell/",
      "RoxygenNote": "7.3.1",
      "Encoding": "UTF-8",
      "BugReports": "https://github.com/cwickham/munsell/issues",
      "NeedsCompilation": "no",
      "Repository": "CRAN"
    },
    "mvtnorm": {
      "Package": "mvtnorm",
      "Version": "1.2-5",
      "Source": "Repository",
      "Title": "Multivariate Normal and t Distributions",
      "Date": "2024-05-18",
      "Authors@R": "c(person(\"Alan\", \"Genz\", role = \"aut\"), person(\"Frank\", \"Bretz\", role = \"aut\"), person(\"Tetsuhisa\", \"Miwa\", role = \"aut\"), person(\"Xuefei\", \"Mi\", role = \"aut\"), person(\"Friedrich\", \"Leisch\", role = \"ctb\"), person(\"Fabian\", \"Scheipl\", role = \"ctb\"), person(\"Bjoern\", \"Bornkamp\", role = \"ctb\", comment = c(ORCID = \"0000-0002-6294-8185\")), person(\"Martin\", \"Maechler\", role = \"ctb\", comment = c(ORCID = \"0000-0002-8685-9910\")), person(\"Torsten\", \"Hothorn\", role = c(\"aut\", \"cre\"), email = \"Torsten.Hothorn@R-project.org\", comment = c(ORCID = \"0000-0001-8301-0471\")))",
      "Description": "Computes multivariate normal and t probabilities, quantiles, random deviates,  and densities. Log-likelihoods for multivariate Gaussian models and Gaussian copulae  parameterised by Cholesky factors of covariance or precision matrices are implemented  for interval-censored and exact data, or a mix thereof. Score functions for these  log-likelihoods are available. A class representing multiple lower triangular matrices  and corresponding methods are part of this package.",
      "Imports": [
        "stats"
      ],
      "Depends": [
        "R(>= 3.5.0)"
      ],
      "Suggests": [
        "qrng",
        "numDeriv"
      ],
      "License": "GPL-2",
      "URL": "http://mvtnorm.R-forge.R-project.org",
      "NeedsCompilation": "yes",
      "Author": "Alan Genz [aut], Frank Bretz [aut], Tetsuhisa Miwa [aut], Xuefei Mi [aut], Friedrich Leisch [ctb], Fabian Scheipl [ctb], Bjoern Bornkamp [ctb] (<https://orcid.org/0000-0002-6294-8185>), Martin Maechler [ctb] (<https://orcid.org/0000-0002-8685-9910>), Torsten Hothorn [aut, cre] (<https://orcid.org/0000-0001-8301-0471>)",
      "Maintainer": "Torsten Hothorn <Torsten.Hothorn@R-project.org>",
      "Repository": "CRAN"
    },
    "nlme": {
      "Package": "nlme",
      "Version": "3.1-164",
      "Source": "Repository",
      "Date": "2023-11-27",
      "Priority": "recommended",
      "Title": "Linear and Nonlinear Mixed Effects Models",
      "Authors@R": "c(person(\"José\", \"Pinheiro\", role = \"aut\", comment = \"S version\"), person(\"Douglas\", \"Bates\", role = \"aut\", comment = \"up to 2007\"), person(\"Saikat\", \"DebRoy\", role = \"ctb\", comment = \"up to 2002\"), person(\"Deepayan\", \"Sarkar\", role = \"ctb\", comment = \"up to 2005\"), person(\"EISPACK authors\", role = \"ctb\", comment = \"src/rs.f\"), person(\"Siem\", \"Heisterkamp\", role = \"ctb\", comment = \"Author fixed sigma\"), person(\"Bert\", \"Van Willigen\",role = \"ctb\", comment = \"Programmer fixed sigma\"), person(\"Johannes\", \"Ranke\", role = \"ctb\", comment = \"varConstProp()\"), person(\"R Core Team\", email = \"R-core@R-project.org\", role = c(\"aut\", \"cre\")))",
      "Contact": "see 'MailingList'",
      "Description": "Fit and compare Gaussian linear and nonlinear mixed-effects models.",
      "Depends": [
        "R (>= 3.5.0)"
      ],
      "Imports": [
        "graphics",
        "stats",
        "utils",
        "lattice"
      ],
      "Suggests": [
        "Hmisc",
        "MASS",
        "SASmixed"
      ],
      "LazyData": "yes",
      "Encoding": "UTF-8",
      "License": "GPL (>= 2)",
      "BugReports": "https://bugs.r-project.org",
      "MailingList": "R-help@r-project.org",
      "URL": "https://svn.r-project.org/R-packages/trunk/nlme/",
      "NeedsCompilation": "yes",
      "Author": "José Pinheiro [aut] (S version), Douglas Bates [aut] (up to 2007), Saikat DebRoy [ctb] (up to 2002), Deepayan Sarkar [ctb] (up to 2005), EISPACK authors [ctb] (src/rs.f), Siem Heisterkamp [ctb] (Author fixed sigma), Bert Van Willigen [ctb] (Programmer fixed sigma), Johannes Ranke [ctb] (varConstProp()), R Core Team [aut, cre]",
      "Maintainer": "R Core Team <R-core@R-project.org>",
      "Repository": "CRAN"
    },
    "nloptr": {
      "Package": "nloptr",
      "Version": "2.1.1",
      "Source": "Repository",
      "Type": "Package",
      "Title": "R Interface to NLopt",
      "Authors@R": "c(person(\"Jelmer\", \"Ypma\", role = \"aut\", email = \"uctpjyy@ucl.ac.uk\"), person(c(\"Steven\", \"G.\"), \"Johnson\", role = \"aut\", comment = \"author of the NLopt C library\"), person(\"Aymeric\", \"Stamm\", role = c(\"ctb\", \"cre\"), email = \"aymeric.stamm@cnrs.fr\", comment = c(ORCID = \"0000-0002-8725-3654\")), person(c(\"Hans\", \"W.\"), \"Borchers\", role = \"ctb\", email = \"hwborchers@googlemail.com\"), person(\"Dirk\", \"Eddelbuettel\", role = \"ctb\", email = \"edd@debian.org\"), person(\"Brian\", \"Ripley\", role = \"ctb\", comment = \"build process on multiple OS\"), person(\"Kurt\", \"Hornik\", role = \"ctb\", comment = \"build process on multiple OS\"), person(\"Julien\", \"Chiquet\", role = \"ctb\"), person(\"Avraham\", \"Adler\", role = \"ctb\",  email = \"Avraham.Adler@gmail.com\", comment = c(ORCID = \"0000-0002-3039-0703\")), person(\"Xiongtao\", \"Dai\", role = \"ctb\"), person(\"Jeroen\", \"Ooms\", role = \"ctb\", email = \"jeroen@berkeley.edu\"))",
      "Description": "Solve optimization problems using an R interface to NLopt. NLopt is a  free/open-source library for nonlinear optimization, providing a common interface for a number of different free optimization routines available online as well as original implementations of various other algorithms. See <https://nlopt.readthedocs.io/en/latest/NLopt_Algorithms/> for more information on the available algorithms. Building from included sources  requires 'CMake'. On Linux and 'macOS', if a suitable system build of  NLopt (2.7.0 or later) is found, it is used; otherwise, it is built  from included sources via 'CMake'. On Windows, NLopt is obtained through  'rwinlib' for 'R <= 4.1.x' or grabbed from the appropriate toolchain for 'R >= 4.2.0'.",
      "License": "LGPL (>= 3)",
      "SystemRequirements": "cmake (>= 3.2.0) which is used only on Linux or macOS systems when no system build of nlopt (>= 2.7.0) can be found.",
      "Biarch": "true",
      "Encoding": "UTF-8",
      "RoxygenNote": "7.3.1",
      "Suggests": [
        "knitr",
        "rmarkdown",
        "covr",
        "tinytest"
      ],
      "VignetteBuilder": "knitr",
      "URL": "https://github.com/astamm/nloptr, https://astamm.github.io/nloptr/",
      "BugReports": "https://github.com/astamm/nloptr/issues",
      "NeedsCompilation": "yes",
      "Author": "Jelmer Ypma [aut], Steven G. Johnson [aut] (author of the NLopt C library), Aymeric Stamm [ctb, cre] (<https://orcid.org/0000-0002-8725-3654>), Hans W. Borchers [ctb], Dirk Eddelbuettel [ctb], Brian Ripley [ctb] (build process on multiple OS), Kurt Hornik [ctb] (build process on multiple OS), Julien Chiquet [ctb], Avraham Adler [ctb] (<https://orcid.org/0000-0002-3039-0703>), Xiongtao Dai [ctb], Jeroen Ooms [ctb]",
      "Maintainer": "Aymeric Stamm <aymeric.stamm@cnrs.fr>",
      "Repository": "CRAN"
    },
    "nnet": {
      "Package": "nnet",
      "Version": "7.3-19",
      "Source": "Repository",
      "Priority": "recommended",
      "Date": "2023-05-02",
      "Depends": [
        "R (>= 3.0.0)",
        "stats",
        "utils"
      ],
      "Suggests": [
        "MASS"
      ],
      "Authors@R": "c(person(\"Brian\", \"Ripley\", role = c(\"aut\", \"cre\", \"cph\"), email = \"ripley@stats.ox.ac.uk\"), person(\"William\", \"Venables\", role = \"cph\"))",
      "Description": "Software for feed-forward neural networks with a single hidden layer, and for multinomial log-linear models.",
      "Title": "Feed-Forward Neural Networks and Multinomial Log-Linear Models",
      "ByteCompile": "yes",
      "License": "GPL-2 | GPL-3",
      "URL": "http://www.stats.ox.ac.uk/pub/MASS4/",
      "NeedsCompilation": "yes",
      "Author": "Brian Ripley [aut, cre, cph], William Venables [cph]",
      "Maintainer": "Brian Ripley <ripley@stats.ox.ac.uk>",
      "Repository": "CRAN"
    },
    "nnls": {
      "Package": "nnls",
      "Version": "1.5",
      "Source": "Repository",
      "Type": "Package",
      "Title": "The Lawson-Hanson Algorithm for Non-Negative Least Squares (NNLS)",
      "Author": "Katharine M. Mullen and Ivo H. M. van Stokkum",
      "Maintainer": "Katharine Mullen <mullenkate@gmail.com>",
      "Suggests": [
        "bvls",
        "quadprog"
      ],
      "Description": "An R interface to the Lawson-Hanson implementation of an algorithm for non-negative least squares (NNLS).  Also allows the combination of non-negative and non-positive constraints.",
      "License": "GPL (>= 2)",
      "Repository": "CRAN",
      "NeedsCompilation": "yes"
    },
    "numDeriv": {
      "Package": "numDeriv",
      "Version": "2016.8-1.1",
      "Source": "Repository",
      "Title": "Accurate Numerical Derivatives",
      "Description": "Methods for calculating (usually) accurate numerical first and second order derivatives. Accurate calculations  are done using 'Richardson''s' extrapolation or, when applicable, a complex step derivative is available. A simple difference  method is also provided. Simple difference is (usually) less accurate but is much quicker than 'Richardson''s' extrapolation and provides a  useful cross-check.  Methods are provided for real scalar and vector valued functions.",
      "Depends": [
        "R (>= 2.11.1)"
      ],
      "LazyLoad": "yes",
      "ByteCompile": "yes",
      "License": "GPL-2",
      "Copyright": "2006-2011, Bank of Canada. 2012-2016, Paul Gilbert",
      "Author": "Paul Gilbert and Ravi Varadhan",
      "Maintainer": "Paul Gilbert <pgilbert.ttv9z@ncf.ca>",
      "URL": "http://optimizer.r-forge.r-project.org/",
      "NeedsCompilation": "no",
      "Repository": "CRAN"
    },
    "openssl": {
      "Package": "openssl",
      "Version": "2.2.0",
      "Source": "Repository",
      "Type": "Package",
      "Title": "Toolkit for Encryption, Signatures and Certificates Based on OpenSSL",
      "Authors@R": "c(person(\"Jeroen\", \"Ooms\", role = c(\"aut\", \"cre\"), email = \"jeroen@berkeley.edu\", comment = c(ORCID = \"0000-0002-4035-0289\")), person(\"Oliver\", \"Keyes\", role = \"ctb\"))",
      "Description": "Bindings to OpenSSL libssl and libcrypto, plus custom SSH key parsers. Supports RSA, DSA and EC curves P-256, P-384, P-521, and curve25519. Cryptographic signatures can either be created and verified manually or via x509 certificates.  AES can be used in cbc, ctr or gcm mode for symmetric encryption; RSA for asymmetric (public key) encryption or EC for Diffie Hellman. High-level envelope functions  combine RSA and AES for encrypting arbitrary sized data. Other utilities include key generators, hash functions (md5, sha1, sha256, etc), base64 encoder, a secure random number generator, and 'bignum' math methods for manually performing crypto  calculations on large multibyte integers.",
      "License": "MIT + file LICENSE",
      "URL": "https://jeroen.r-universe.dev/openssl",
      "BugReports": "https://github.com/jeroen/openssl/issues",
      "SystemRequirements": "OpenSSL >= 1.0.2",
      "VignetteBuilder": "knitr",
      "Imports": [
        "askpass"
      ],
      "Suggests": [
        "curl",
        "testthat (>= 2.1.0)",
        "digest",
        "knitr",
        "rmarkdown",
        "jsonlite",
        "jose",
        "sodium"
      ],
      "RoxygenNote": "7.2.3",
      "Encoding": "UTF-8",
      "NeedsCompilation": "yes",
      "Author": "Jeroen Ooms [aut, cre] (<https://orcid.org/0000-0002-4035-0289>), Oliver Keyes [ctb]",
      "Maintainer": "Jeroen Ooms <jeroen@berkeley.edu>",
      "Repository": "CRAN"
    },
    "ordinal": {
      "Package": "ordinal",
      "Version": "2023.12-4",
      "Source": "Repository",
      "Type": "Package",
      "Title": "Regression Models for Ordinal Data",
      "Date": "2023-12-04",
      "Authors@R": "person(given=\"Rune Haubo Bojesen\", family=\"Christensen\", email=\"rune.haubo@gmail.com\", role=c(\"aut\", \"cre\"))",
      "LazyData": "true",
      "ByteCompile": "yes",
      "Depends": [
        "R (>= 2.13.0)",
        "stats",
        "methods"
      ],
      "Imports": [
        "ucminf",
        "MASS",
        "Matrix",
        "numDeriv",
        "nlme"
      ],
      "Suggests": [
        "lme4",
        "nnet",
        "xtable",
        "testthat (>= 0.8)",
        "tools"
      ],
      "Description": "Implementation of cumulative link (mixed) models also known as ordered regression models, proportional odds models, proportional hazards models for grouped survival times and ordered logit/probit/... models. Estimation is via maximum likelihood and mixed models are fitted with the Laplace approximation and adaptive Gauss-Hermite quadrature. Multiple random effect terms are allowed and they may be nested, crossed or partially nested/crossed. Restrictions of symmetry and equidistance can be imposed on the thresholds (cut-points/intercepts). Standard model methods are available (summary, anova, drop-methods, step, confint, predict etc.) in addition to profile methods and slice methods for visualizing the likelihood function and checking convergence.",
      "License": "GPL (>= 2)",
      "NeedsCompilation": "yes",
      "URL": "https://github.com/runehaubo/ordinal",
      "BugReports": "https://github.com/runehaubo/ordinal/issues",
      "Author": "Rune Haubo Bojesen Christensen [aut, cre]",
      "Maintainer": "Rune Haubo Bojesen Christensen <rune.haubo@gmail.com>",
      "Repository": "CRAN"
    },
    "origami": {
      "Package": "origami",
      "Version": "1.0.7",
      "Source": "Repository",
      "Title": "Generalized Framework for Cross-Validation",
      "Authors@R": "c( person(\"Jeremy\", \"Coyle\", email = \"jeremyrcoyle@gmail.com\", role = c(\"aut\", \"cre\", \"cph\"), comment = c(ORCID = \"0000-0002-9874-6649\")), person(\"Nima\", \"Hejazi\", email = \"nh@nimahejazi.org\", role = \"aut\", comment = c(ORCID = \"0000-0002-7127-2789\")), person(\"Ivana\", \"Malenica\", email = \"imalenica@berkeley.edu\", role = \"aut\", comment = c(ORCID = \"0000-0002-7404-8088\")), person(\"Rachael\", \"Phillips\", email = \"rachaelvphillips@berkeley.edu\", role = \"aut\", comment = c(ORCID = \"0000-0002-8474-591X\")) )",
      "Maintainer": "Jeremy Coyle <jeremyrcoyle@gmail.com>",
      "Description": "A general framework for the application of cross-validation schemes to particular functions. By allowing arbitrary lists of results, origami accommodates a range of cross-validation applications. This implementation was first described by Coyle and Hejazi (2018) <doi:10.21105/joss.00512>.",
      "Depends": [
        "R (>= 3.0.0)"
      ],
      "License": "GPL-3",
      "URL": "https://tlverse.org/origami/",
      "BugReports": "https://github.com/tlverse/origami/issues",
      "Encoding": "UTF-8",
      "Imports": [
        "abind",
        "methods",
        "data.table",
        "assertthat",
        "future",
        "future.apply",
        "listenv"
      ],
      "Suggests": [
        "testthat",
        "class",
        "rmarkdown",
        "knitr",
        "stringr",
        "glmnet",
        "forecast",
        "randomForest"
      ],
      "VignetteBuilder": "knitr",
      "RoxygenNote": "7.2.1",
      "NeedsCompilation": "no",
      "Author": "Jeremy Coyle [aut, cre, cph] (<https://orcid.org/0000-0002-9874-6649>), Nima Hejazi [aut] (<https://orcid.org/0000-0002-7127-2789>), Ivana Malenica [aut] (<https://orcid.org/0000-0002-7404-8088>), Rachael Phillips [aut] (<https://orcid.org/0000-0002-8474-591X>)",
      "Repository": "CRAN"
    },
    "pan": {
      "Package": "pan",
      "Version": "1.9",
      "Source": "Repository",
      "Date": "2023-8-19",
      "Title": "Multiple Imputation for Multivariate Panel or Clustered Data",
      "Author": "Original by Joseph L. Schafer",
      "Maintainer": "Jing hua Zhao <jinghuazhao@hotmail.com>",
      "Suggests": [
        "mitools",
        "lme4"
      ],
      "LazyData": "Yes",
      "LazyLoad": "Yes",
      "Description": "It provides functions and examples for maximum likelihood estimation for generalized linear mixed models and Gibbs sampler for multivariate linear mixed models with incomplete data, as described in Schafer JL (1997) \"Imputation of missing covariates under a multivariate linear mixed model\". Technical report 97-04, Dept. of Statistics, The Pennsylvania State University.",
      "License": "GPL-3",
      "NeedsCompilation": "yes",
      "Repository": "CRAN"
    },
    "parallelly": {
      "Package": "parallelly",
      "Version": "1.37.1",
      "Source": "Repository",
      "Title": "Enhancing the 'parallel' Package",
      "Imports": [
        "parallel",
        "tools",
        "utils"
      ],
      "Authors@R": "c(person(\"Henrik\", \"Bengtsson\", role = c(\"aut\", \"cre\", \"cph\"), email = \"henrikb@braju.com\", comment = c(ORCID = \"0000-0002-7579-5165\")))",
      "Description": "Utility functions that enhance the 'parallel' package and support the built-in parallel backends of the 'future' package.  For example, availableCores() gives the number of CPU cores available to your R process as given by the operating system, 'cgroups' and Linux containers, R options, and environment variables, including those set by job schedulers on high-performance compute clusters. If none is set, it will fall back to parallel::detectCores(). Another example is makeClusterPSOCK(), which is backward compatible with parallel::makePSOCKcluster() while doing a better job in setting up remote cluster workers without the need for configuring the firewall to do port-forwarding to your local computer.",
      "License": "LGPL (>= 2.1)",
      "LazyLoad": "TRUE",
      "ByteCompile": "TRUE",
      "URL": "https://parallelly.futureverse.org, https://github.com/HenrikBengtsson/parallelly",
      "BugReports": "https://github.com/HenrikBengtsson/parallelly/issues",
      "Encoding": "UTF-8",
      "RoxygenNote": "7.3.1",
      "NeedsCompilation": "yes",
      "Author": "Henrik Bengtsson [aut, cre, cph] (<https://orcid.org/0000-0002-7579-5165>)",
      "Maintainer": "Henrik Bengtsson <henrikb@braju.com>",
      "Repository": "CRAN"
    },
    "pcaPP": {
      "Package": "pcaPP",
      "Version": "2.0-4",
      "Source": "Repository",
      "VersionNote": "Released 2.0-3 on 2022-10-24 on CRAN",
      "Title": "Robust PCA by Projection Pursuit",
      "Author": "Peter Filzmoser, Heinrich Fritz, Klaudius Kalcher",
      "Maintainer": "Valentin Todorov <valentin.todorov@chello.at>",
      "Depends": [
        "R(>= 3.6.2)"
      ],
      "Imports": [
        "mvtnorm",
        "methods"
      ],
      "Suggests": [
        "robustbase"
      ],
      "Description": "Provides functions for robust PCA by projection pursuit. The methods are described in Croux et al. (2006) <doi:10.2139/ssrn.968376>, Croux et al. (2013) <doi:10.1080/00401706.2012.727746>, Todorov and Filzmoser (2013) <doi:10.1007/978-3-642-33042-1_31>.",
      "License": "GPL (>= 3)",
      "URL": "https://github.com/valentint/pcaPP",
      "BugReports": "https://github.com/valentint/pcaPP/issues",
      "NeedsCompilation": "yes",
      "Repository": "CRAN"
    },
    "pillar": {
      "Package": "pillar",
      "Version": "1.9.0",
      "Source": "Repository",
      "Title": "Coloured Formatting for Columns",
      "Authors@R": "c(person(given = \"Kirill\", family = \"M\\u00fcller\", role = c(\"aut\", \"cre\"), email = \"kirill@cynkra.com\", comment = c(ORCID = \"0000-0002-1416-3412\")), person(given = \"Hadley\", family = \"Wickham\", role = \"aut\"), person(given = \"RStudio\", role = \"cph\"))",
      "Description": "Provides 'pillar' and 'colonnade' generics designed for formatting columns of data using the full range of colours provided by modern terminals.",
      "License": "MIT + file LICENSE",
      "URL": "https://pillar.r-lib.org/, https://github.com/r-lib/pillar",
      "BugReports": "https://github.com/r-lib/pillar/issues",
      "Imports": [
        "cli (>= 2.3.0)",
        "fansi",
        "glue",
        "lifecycle",
        "rlang (>= 1.0.2)",
        "utf8 (>= 1.1.0)",
        "utils",
        "vctrs (>= 0.5.0)"
      ],
      "Suggests": [
        "bit64",
        "DBI",
        "debugme",
        "DiagrammeR",
        "dplyr",
        "formattable",
        "ggplot2",
        "knitr",
        "lubridate",
        "nanotime",
        "nycflights13",
        "palmerpenguins",
        "rmarkdown",
        "scales",
        "stringi",
        "survival",
        "testthat (>= 3.1.1)",
        "tibble",
        "units (>= 0.7.2)",
        "vdiffr",
        "withr"
      ],
      "VignetteBuilder": "knitr",
      "Encoding": "UTF-8",
      "RoxygenNote": "7.2.3",
      "Config/testthat/edition": "3",
      "Config/testthat/parallel": "true",
      "Config/testthat/start-first": "format_multi_fuzz, format_multi_fuzz_2, format_multi, ctl_colonnade, ctl_colonnade_1, ctl_colonnade_2",
      "Config/autostyle/scope": "line_breaks",
      "Config/autostyle/strict": "true",
      "Config/gha/extra-packages": "DiagrammeR=?ignore-before-r=3.5.0",
      "Config/Needs/website": "tidyverse/tidytemplate",
      "NeedsCompilation": "no",
      "Author": "Kirill Müller [aut, cre] (<https://orcid.org/0000-0002-1416-3412>), Hadley Wickham [aut], RStudio [cph]",
      "Maintainer": "Kirill Müller <kirill@cynkra.com>",
      "Repository": "CRAN"
    },
    "pkgconfig": {
      "Package": "pkgconfig",
      "Version": "2.0.3",
      "Source": "Repository",
      "Title": "Private Configuration for 'R' Packages",
      "Author": "Gábor Csárdi",
      "Maintainer": "Gábor Csárdi <csardi.gabor@gmail.com>",
      "Description": "Set configuration options on a per-package basis. Options set by a given package only apply to that package, other packages are unaffected.",
      "License": "MIT + file LICENSE",
      "LazyData": "true",
      "Imports": [
        "utils"
      ],
      "Suggests": [
        "covr",
        "testthat",
        "disposables (>= 1.0.3)"
      ],
      "URL": "https://github.com/r-lib/pkgconfig#readme",
      "BugReports": "https://github.com/r-lib/pkgconfig/issues",
      "Encoding": "UTF-8",
      "NeedsCompilation": "no",
      "Repository": "CRAN"
    },
    "plotmo": {
      "Package": "plotmo",
      "Version": "3.6.3",
      "Source": "Repository",
      "Title": "Plot a Model's Residuals, Response, and Partial Dependence Plots",
      "Author": "Stephen Milborrow",
      "Maintainer": "Stephen Milborrow <milbo@sonic.net>",
      "Depends": [
        "R (>= 3.4.0)",
        "Formula (>= 1.2-3)",
        "plotrix"
      ],
      "Description": "Plot model surfaces for a wide variety of models using partial dependence plots and other techniques. Also plot model residuals and other information on the model.",
      "Suggests": [
        "C50 (>= 0.1.0-24)",
        "earth (>= 5.1.2)",
        "gbm (>= 2.1.1)",
        "glmnet (>= 2.0.5)",
        "glmnetUtils (>= 1.0.3)",
        "MASS (>= 7.3-51)",
        "mlr (>= 2.12.1)",
        "neuralnet (>= 1.33)",
        "partykit (>= 1.2-2)",
        "pre (>= 0.5.0)",
        "rpart (>= 4.1-15)",
        "rpart.plot (>= 3.0.8)"
      ],
      "License": "GPL-3",
      "URL": "http://www.milbo.users.sonic.net",
      "NeedsCompilation": "no",
      "Repository": "CRAN"
    },
    "plotrix": {
      "Package": "plotrix",
      "Version": "3.8-4",
      "Source": "Repository",
      "Date": "2023-11-09",
      "Title": "Various Plotting Functions",
      "Author": "Jim Lemon, Ben Bolker, Sander Oom, Eduardo Klein, Barry Rowlingson, Hadley Wickham, Anupam Tyagi, Olivier Eterradossi, Gabor Grothendieck, Michael Toews, John Kane, Rolf Turner, Carl Witthoft, Julian Stander, Thomas Petzoldt, Remko Duursma, Elisa Biancotto, Ofir Levy, Christophe Dutang, Peter Solymos, Robby Engelmann,  Michael Hecker, Felix Steinbeck, Hans Borchers, Henrik Singmann, Ted Toal, Derek Ogle, Darshan Baral, Ulrike Groemping, Bill Venables, The CRAN Team, Duncan Murdoch",
      "Maintainer": "Duncan Murdoch <murdoch.duncan@gmail.com>",
      "Imports": [
        "grDevices",
        "graphics",
        "stats",
        "utils"
      ],
      "Description": "Lots of plots, various labeling, axis and color scaling functions. The author/maintainer died in September 2023.",
      "License": "GPL (>= 2)",
      "NeedsCompilation": "no",
      "Depends": [
        "R (>= 3.5.0)"
      ],
      "Repository": "CRAN",
      "URL": "https://github.com/dmurdoch/plotrix",
      "BugReports": "https://github.com/dmurdoch/plotrix/issues"
    },
    "prettyunits": {
      "Package": "prettyunits",
      "Version": "1.2.0",
      "Source": "Repository",
      "Title": "Pretty, Human Readable Formatting of Quantities",
      "Authors@R": "c( person(\"Gabor\", \"Csardi\", email=\"csardi.gabor@gmail.com\", role=c(\"aut\", \"cre\")), person(\"Bill\", \"Denney\", email=\"wdenney@humanpredictions.com\", role=c(\"ctb\"), comment=c(ORCID=\"0000-0002-5759-428X\")), person(\"Christophe\", \"Regouby\", email=\"christophe.regouby@free.fr\", role=c(\"ctb\")) )",
      "Description": "Pretty, human readable formatting of quantities. Time intervals: '1337000' -> '15d 11h 23m 20s'. Vague time intervals: '2674000' -> 'about a month ago'. Bytes: '1337' -> '1.34 kB'. Rounding: '99' with 3 significant digits -> '99.0' p-values: '0.00001' -> '<0.0001'. Colors: '#FF0000' -> 'red'. Quantities: '1239437' -> '1.24 M'.",
      "License": "MIT + file LICENSE",
      "URL": "https://github.com/r-lib/prettyunits",
      "BugReports": "https://github.com/r-lib/prettyunits/issues",
      "Depends": [
        "R(>= 2.10)"
      ],
      "Suggests": [
        "codetools",
        "covr",
        "testthat"
      ],
      "RoxygenNote": "7.2.3",
      "Encoding": "UTF-8",
      "NeedsCompilation": "no",
      "Author": "Gabor Csardi [aut, cre], Bill Denney [ctb] (<https://orcid.org/0000-0002-5759-428X>), Christophe Regouby [ctb]",
      "Maintainer": "Gabor Csardi <csardi.gabor@gmail.com>",
      "Repository": "CRAN"
    },
    "processx": {
      "Package": "processx",
      "Version": "3.8.4",
      "Source": "Repository",
      "Title": "Execute and Control System Processes",
      "Authors@R": "c( person(\"Gábor\", \"Csárdi\", , \"csardi.gabor@gmail.com\", role = c(\"aut\", \"cre\", \"cph\"), comment = c(ORCID = \"0000-0001-7098-9676\")), person(\"Winston\", \"Chang\", role = \"aut\"), person(\"Posit Software, PBC\", role = c(\"cph\", \"fnd\")), person(\"Ascent Digital Services\", role = c(\"cph\", \"fnd\")) )",
      "Description": "Tools to run system processes in the background.  It can check if a background process is running; wait on a background process to finish; get the exit status of finished processes; kill background processes. It can read the standard output and error of the processes, using non-blocking connections. 'processx' can poll a process for standard output or error, with a timeout. It can also poll several processes at once.",
      "License": "MIT + file LICENSE",
      "URL": "https://processx.r-lib.org, https://github.com/r-lib/processx",
      "BugReports": "https://github.com/r-lib/processx/issues",
      "Depends": [
        "R (>= 3.4.0)"
      ],
      "Imports": [
        "ps (>= 1.2.0)",
        "R6",
        "utils"
      ],
      "Suggests": [
        "callr (>= 3.7.3)",
        "cli (>= 3.3.0)",
        "codetools",
        "covr",
        "curl",
        "debugme",
        "parallel",
        "rlang (>= 1.0.2)",
        "testthat (>= 3.0.0)",
        "webfakes",
        "withr"
      ],
      "Config/Needs/website": "tidyverse/tidytemplate",
      "Config/testthat/edition": "3",
      "Encoding": "UTF-8",
      "RoxygenNote": "7.3.1.9000",
      "NeedsCompilation": "yes",
      "Author": "Gábor Csárdi [aut, cre, cph] (<https://orcid.org/0000-0001-7098-9676>), Winston Chang [aut], Posit Software, PBC [cph, fnd], Ascent Digital Services [cph, fnd]",
      "Maintainer": "Gábor Csárdi <csardi.gabor@gmail.com>",
      "Repository": "CRAN"
    },
    "progress": {
      "Package": "progress",
      "Version": "1.2.3",
      "Source": "Repository",
      "Title": "Terminal Progress Bars",
      "Authors@R": "c( person(\"Gábor\", \"Csárdi\", , \"csardi.gabor@gmail.com\", role = c(\"aut\", \"cre\")), person(\"Rich\", \"FitzJohn\", role = \"aut\"), person(\"Posit Software, PBC\", role = c(\"cph\", \"fnd\")) )",
      "Description": "Configurable Progress bars, they may include percentage, elapsed time, and/or the estimated completion time. They work in terminals, in 'Emacs' 'ESS', 'RStudio', 'Windows' 'Rgui' and the 'macOS' 'R.app'. The package also provides a 'C++' 'API', that works with or without 'Rcpp'.",
      "License": "MIT + file LICENSE",
      "URL": "https://github.com/r-lib/progress#readme, http://r-lib.github.io/progress/",
      "BugReports": "https://github.com/r-lib/progress/issues",
      "Depends": [
        "R (>= 3.6)"
      ],
      "Imports": [
        "crayon",
        "hms",
        "prettyunits",
        "R6"
      ],
      "Suggests": [
        "Rcpp",
        "testthat (>= 3.0.0)",
        "withr"
      ],
      "Config/Needs/website": "tidyverse/tidytemplate",
      "Config/testthat/edition": "3",
      "Encoding": "UTF-8",
      "RoxygenNote": "7.2.3",
      "NeedsCompilation": "no",
      "Author": "Gábor Csárdi [aut, cre], Rich FitzJohn [aut], Posit Software, PBC [cph, fnd]",
      "Maintainer": "Gábor Csárdi <csardi.gabor@gmail.com>",
      "Repository": "CRAN"
    },
    "ps": {
      "Package": "ps",
      "Version": "1.7.7",
      "Source": "Repository",
      "Title": "List, Query, Manipulate System Processes",
      "Authors@R": "c( person(\"Jay\", \"Loden\", role = \"aut\"), person(\"Dave\", \"Daeschler\", role = \"aut\"), person(\"Giampaolo\", \"Rodola'\", role = \"aut\"), person(\"Gábor\", \"Csárdi\", , \"csardi.gabor@gmail.com\", role = c(\"aut\", \"cre\")), person(\"Posit Software, PBC\", role = c(\"cph\", \"fnd\")) )",
      "Description": "List, query and manipulate all system processes, on 'Windows', 'Linux' and 'macOS'.",
      "License": "MIT + file LICENSE",
      "URL": "https://github.com/r-lib/ps, https://ps.r-lib.org/",
      "BugReports": "https://github.com/r-lib/ps/issues",
      "Depends": [
        "R (>= 3.4)"
      ],
      "Imports": [
        "utils"
      ],
      "Suggests": [
        "callr",
        "covr",
        "curl",
        "pillar",
        "pingr",
        "processx (>= 3.1.0)",
        "R6",
        "rlang",
        "testthat (>= 3.0.0)",
        "webfakes"
      ],
      "Biarch": "true",
      "Config/Needs/website": "tidyverse/tidytemplate",
      "Config/testthat/edition": "3",
      "Encoding": "UTF-8",
      "RoxygenNote": "7.2.3",
      "NeedsCompilation": "yes",
      "Author": "Jay Loden [aut], Dave Daeschler [aut], Giampaolo Rodola' [aut], Gábor Csárdi [aut, cre], Posit Software, PBC [cph, fnd]",
      "Maintainer": "Gábor Csárdi <csardi.gabor@gmail.com>",
      "Repository": "CRAN"
    },
    "pspline": {
      "Package": "pspline",
      "Version": "1.0-20",
      "Source": "Repository",
      "Date": "2024-05-25",
      "Title": "Penalized Smoothing Splines",
      "Author": "S original by Jim Ramsey <ramsay@psych.mcgill.ca>.  R port by  Brian Ripley <ripley@stats.ox.ac.uk>.",
      "Maintainer": "Brian Ripley <ripley@stats.ox.ac.uk>",
      "Depends": [
        "R (>= 2.0.0)",
        "stats",
        "graphics"
      ],
      "Description": "Smoothing splines with penalties on order m derivatives.",
      "License": "Unlimited",
      "NeedsCompilation": "yes",
      "Repository": "CRAN"
    },
    "purrr": {
      "Package": "purrr",
      "Version": "1.0.2",
      "Source": "Repository",
      "Title": "Functional Programming Tools",
      "Authors@R": "c( person(\"Hadley\", \"Wickham\", , \"hadley@rstudio.com\", role = c(\"aut\", \"cre\"), comment = c(ORCID = \"0000-0003-4757-117X\")), person(\"Lionel\", \"Henry\", , \"lionel@rstudio.com\", role = \"aut\"), person(\"RStudio\", role = c(\"cph\", \"fnd\")) )",
      "Description": "A complete and consistent functional programming toolkit for R.",
      "License": "MIT + file LICENSE",
      "URL": "https://purrr.tidyverse.org/, https://github.com/tidyverse/purrr",
      "BugReports": "https://github.com/tidyverse/purrr/issues",
      "Depends": [
        "R (>= 3.5.0)"
      ],
      "Imports": [
        "cli (>= 3.6.1)",
        "lifecycle (>= 1.0.3)",
        "magrittr (>= 1.5.0)",
        "rlang (>= 1.1.1)",
        "vctrs (>= 0.6.3)"
      ],
      "Suggests": [
        "covr",
        "dplyr (>= 0.7.8)",
        "httr",
        "knitr",
        "lubridate",
        "rmarkdown",
        "testthat (>= 3.0.0)",
        "tibble",
        "tidyselect"
      ],
      "LinkingTo": [
        "cli"
      ],
      "VignetteBuilder": "knitr",
      "Biarch": "true",
      "Config/Needs/website": "tidyverse/tidytemplate, tidyr",
      "Config/testthat/edition": "3",
      "Encoding": "UTF-8",
      "RoxygenNote": "7.2.3",
      "NeedsCompilation": "yes",
      "Author": "Hadley Wickham [aut, cre] (<https://orcid.org/0000-0003-4757-117X>), Lionel Henry [aut], RStudio [cph, fnd]",
      "Maintainer": "Hadley Wickham <hadley@rstudio.com>",
      "Repository": "CRAN"
    },
    "ragg": {
      "Package": "ragg",
      "Version": "1.3.2",
      "Source": "Repository",
      "Type": "Package",
      "Title": "Graphic Devices Based on AGG",
      "Authors@R": "c( person(\"Thomas Lin\", \"Pedersen\", , \"thomas.pedersen@posit.co\", role = c(\"cre\", \"aut\"), comment = c(ORCID = \"0000-0002-5147-4711\")), person(\"Maxim\", \"Shemanarev\", role = c(\"aut\", \"cph\"), comment = \"Author of AGG\"), person(\"Tony\", \"Juricic\", , \"tonygeek@yahoo.com\", role = c(\"ctb\", \"cph\"), comment = \"Contributor to AGG\"), person(\"Milan\", \"Marusinec\", , \"milan@marusinec.sk\", role = c(\"ctb\", \"cph\"), comment = \"Contributor to AGG\"), person(\"Spencer\", \"Garrett\", role = \"ctb\", comment = \"Contributor to AGG\"), person(\"Posit, PBC\", role = c(\"cph\", \"fnd\")) )",
      "Maintainer": "Thomas Lin Pedersen <thomas.pedersen@posit.co>",
      "Description": "Anti-Grain Geometry (AGG) is a high-quality and high-performance 2D drawing library. The 'ragg' package provides a set of graphic devices based on AGG to use as alternative to the raster devices provided through the 'grDevices' package.",
      "License": "MIT + file LICENSE",
      "URL": "https://ragg.r-lib.org, https://github.com/r-lib/ragg",
      "BugReports": "https://github.com/r-lib/ragg/issues",
      "Imports": [
        "systemfonts (>= 1.0.3)",
        "textshaping (>= 0.3.0)"
      ],
      "Suggests": [
        "covr",
        "graphics",
        "grid",
        "testthat (>= 3.0.0)"
      ],
      "LinkingTo": [
        "systemfonts",
        "textshaping"
      ],
      "Config/Needs/website": "ggplot2, devoid, magick, bench, tidyr, ggridges, hexbin, sessioninfo, pkgdown, tidyverse/tidytemplate",
      "Encoding": "UTF-8",
      "RoxygenNote": "7.3.1",
      "SystemRequirements": "freetype2, libpng, libtiff, libjpeg",
      "Config/testthat/edition": "3",
      "NeedsCompilation": "yes",
      "Author": "Thomas Lin Pedersen [cre, aut] (<https://orcid.org/0000-0002-5147-4711>), Maxim Shemanarev [aut, cph] (Author of AGG), Tony Juricic [ctb, cph] (Contributor to AGG), Milan Marusinec [ctb, cph] (Contributor to AGG), Spencer Garrett [ctb] (Contributor to AGG), Posit, PBC [cph, fnd]",
      "Repository": "CRAN"
    },
    "ranger": {
      "Package": "ranger",
      "Version": "0.16.0",
      "Source": "Repository",
      "Type": "Package",
      "Title": "A Fast Implementation of Random Forests",
      "Date": "2023-11-09",
      "Author": "Marvin N. Wright [aut, cre], Stefan Wager [ctb], Philipp Probst [ctb]",
      "Maintainer": "Marvin N. Wright <cran@wrig.de>",
      "Description": "A fast implementation of Random Forests, particularly suited for high dimensional data. Ensembles of classification, regression, survival and probability prediction trees are supported. Data from genome-wide association studies can be analyzed efficiently. In addition to data frames, datasets of class 'gwaa.data' (R package 'GenABEL') and 'dgCMatrix' (R package 'Matrix')  can be directly analyzed.",
      "License": "GPL-3",
      "Imports": [
        "Rcpp (>= 0.11.2)",
        "Matrix"
      ],
      "LinkingTo": [
        "Rcpp",
        "RcppEigen"
      ],
      "Depends": [
        "R (>= 3.1)"
      ],
      "Suggests": [
        "survival",
        "testthat"
      ],
      "Encoding": "UTF-8",
      "RoxygenNote": "7.2.3",
      "URL": "http://imbs-hl.github.io/ranger/, https://github.com/imbs-hl/ranger",
      "BugReports": "https://github.com/imbs-hl/ranger/issues",
      "NeedsCompilation": "yes",
      "Repository": "CRAN"
    },
    "rappdirs": {
      "Package": "rappdirs",
      "Version": "0.3.3",
      "Source": "Repository",
      "Type": "Package",
      "Title": "Application Directories: Determine Where to Save Data, Caches, and Logs",
      "Authors@R": "c(person(given = \"Hadley\", family = \"Wickham\", role = c(\"trl\", \"cre\", \"cph\"), email = \"hadley@rstudio.com\"), person(given = \"RStudio\", role = \"cph\"), person(given = \"Sridhar\", family = \"Ratnakumar\", role = \"aut\"), person(given = \"Trent\", family = \"Mick\", role = \"aut\"), person(given = \"ActiveState\", role = \"cph\", comment = \"R/appdir.r, R/cache.r, R/data.r, R/log.r translated from appdirs\"), person(given = \"Eddy\", family = \"Petrisor\", role = \"ctb\"), person(given = \"Trevor\", family = \"Davis\", role = c(\"trl\", \"aut\")), person(given = \"Gabor\", family = \"Csardi\", role = \"ctb\"), person(given = \"Gregory\", family = \"Jefferis\", role = \"ctb\"))",
      "Description": "An easy way to determine which directories on the users computer you should use to save data, caches and logs. A port of Python's 'Appdirs' (<https://github.com/ActiveState/appdirs>) to R.",
      "License": "MIT + file LICENSE",
      "URL": "https://rappdirs.r-lib.org, https://github.com/r-lib/rappdirs",
      "BugReports": "https://github.com/r-lib/rappdirs/issues",
      "Depends": [
        "R (>= 3.2)"
      ],
      "Suggests": [
        "roxygen2",
        "testthat (>= 3.0.0)",
        "covr",
        "withr"
      ],
      "Copyright": "Original python appdirs module copyright (c) 2010 ActiveState Software Inc. R port copyright Hadley Wickham, RStudio. See file LICENSE for details.",
      "Encoding": "UTF-8",
      "RoxygenNote": "7.1.1",
      "Config/testthat/edition": "3",
      "NeedsCompilation": "yes",
      "Author": "Hadley Wickham [trl, cre, cph], RStudio [cph], Sridhar Ratnakumar [aut], Trent Mick [aut], ActiveState [cph] (R/appdir.r, R/cache.r, R/data.r, R/log.r translated from appdirs), Eddy Petrisor [ctb], Trevor Davis [trl, aut], Gabor Csardi [ctb], Gregory Jefferis [ctb]",
      "Maintainer": "Hadley Wickham <hadley@rstudio.com>",
      "Repository": "CRAN"
    },
    "readr": {
      "Package": "readr",
      "Version": "2.1.5",
      "Source": "Repository",
      "Title": "Read Rectangular Text Data",
      "Authors@R": "c( person(\"Hadley\", \"Wickham\", , \"hadley@posit.co\", role = \"aut\"), person(\"Jim\", \"Hester\", role = \"aut\"), person(\"Romain\", \"Francois\", role = \"ctb\"), person(\"Jennifer\", \"Bryan\", , \"jenny@posit.co\", role = c(\"aut\", \"cre\"), comment = c(ORCID = \"0000-0002-6983-2759\")), person(\"Shelby\", \"Bearrows\", role = \"ctb\"), person(\"Posit Software, PBC\", role = c(\"cph\", \"fnd\")), person(\"https://github.com/mandreyel/\", role = \"cph\", comment = \"mio library\"), person(\"Jukka\", \"Jylänki\", role = c(\"ctb\", \"cph\"), comment = \"grisu3 implementation\"), person(\"Mikkel\", \"Jørgensen\", role = c(\"ctb\", \"cph\"), comment = \"grisu3 implementation\") )",
      "Description": "The goal of 'readr' is to provide a fast and friendly way to read rectangular data (like 'csv', 'tsv', and 'fwf').  It is designed to flexibly parse many types of data found in the wild, while still cleanly failing when data unexpectedly changes.",
      "License": "MIT + file LICENSE",
      "URL": "https://readr.tidyverse.org, https://github.com/tidyverse/readr",
      "BugReports": "https://github.com/tidyverse/readr/issues",
      "Depends": [
        "R (>= 3.6)"
      ],
      "Imports": [
        "cli (>= 3.2.0)",
        "clipr",
        "crayon",
        "hms (>= 0.4.1)",
        "lifecycle (>= 0.2.0)",
        "methods",
        "R6",
        "rlang",
        "tibble",
        "utils",
        "vroom (>= 1.6.0)"
      ],
      "Suggests": [
        "covr",
        "curl",
        "datasets",
        "knitr",
        "rmarkdown",
        "spelling",
        "stringi",
        "testthat (>= 3.2.0)",
        "tzdb (>= 0.1.1)",
        "waldo",
        "withr",
        "xml2"
      ],
      "LinkingTo": [
        "cpp11",
        "tzdb (>= 0.1.1)"
      ],
      "VignetteBuilder": "knitr",
      "Config/Needs/website": "tidyverse, tidyverse/tidytemplate",
      "Config/testthat/edition": "3",
      "Config/testthat/parallel": "false",
      "Encoding": "UTF-8",
      "Language": "en-US",
      "RoxygenNote": "7.2.3",
      "NeedsCompilation": "yes",
      "Author": "Hadley Wickham [aut], Jim Hester [aut], Romain Francois [ctb], Jennifer Bryan [aut, cre] (<https://orcid.org/0000-0002-6983-2759>), Shelby Bearrows [ctb], Posit Software, PBC [cph, fnd], https://github.com/mandreyel/ [cph] (mio library), Jukka Jylänki [ctb, cph] (grisu3 implementation), Mikkel Jørgensen [ctb, cph] (grisu3 implementation)",
      "Maintainer": "Jennifer Bryan <jenny@posit.co>",
      "Repository": "CRAN"
    },
    "readxl": {
      "Package": "readxl",
      "Version": "1.4.3",
      "Source": "Repository",
      "Title": "Read Excel Files",
      "Authors@R": "c( person(\"Hadley\", \"Wickham\", , \"hadley@posit.co\", role = \"aut\", comment = c(ORCID = \"0000-0003-4757-117X\")), person(\"Jennifer\", \"Bryan\", , \"jenny@posit.co\", role = c(\"aut\", \"cre\"), comment = c(ORCID = \"0000-0002-6983-2759\")), person(\"Posit, PBC\", role = c(\"cph\", \"fnd\"), comment = \"Copyright holder of all R code and all C/C++ code without explicit copyright attribution\"), person(\"Marcin\", \"Kalicinski\", role = c(\"ctb\", \"cph\"), comment = \"Author of included RapidXML code\"), person(\"Komarov Valery\", role = c(\"ctb\", \"cph\"), comment = \"Author of included libxls code\"), person(\"Christophe Leitienne\", role = c(\"ctb\", \"cph\"), comment = \"Author of included libxls code\"), person(\"Bob Colbert\", role = c(\"ctb\", \"cph\"), comment = \"Author of included libxls code\"), person(\"David Hoerl\", role = c(\"ctb\", \"cph\"), comment = \"Author of included libxls code\"), person(\"Evan Miller\", role = c(\"ctb\", \"cph\"), comment = \"Author of included libxls code\") )",
      "Description": "Import excel files into R. Supports '.xls' via the embedded 'libxls' C library <https://github.com/libxls/libxls> and '.xlsx' via the embedded 'RapidXML' C++ library <https://rapidxml.sourceforge.net/>. Works on Windows, Mac and Linux without external dependencies.",
      "License": "MIT + file LICENSE",
      "URL": "https://readxl.tidyverse.org, https://github.com/tidyverse/readxl",
      "BugReports": "https://github.com/tidyverse/readxl/issues",
      "Depends": [
        "R (>= 3.6)"
      ],
      "Imports": [
        "cellranger",
        "tibble (>= 2.0.1)",
        "utils"
      ],
      "Suggests": [
        "covr",
        "knitr",
        "rmarkdown",
        "testthat (>= 3.1.6)",
        "withr"
      ],
      "LinkingTo": [
        "cpp11 (>= 0.4.0)",
        "progress"
      ],
      "VignetteBuilder": "knitr",
      "Config/Needs/website": "tidyverse/tidytemplate, tidyverse",
      "Config/testthat/edition": "3",
      "Encoding": "UTF-8",
      "Note": "libxls v1.6.2 (patched) 45abe77",
      "RoxygenNote": "7.2.3",
      "NeedsCompilation": "yes",
      "Author": "Hadley Wickham [aut] (<https://orcid.org/0000-0003-4757-117X>), Jennifer Bryan [aut, cre] (<https://orcid.org/0000-0002-6983-2759>), Posit, PBC [cph, fnd] (Copyright holder of all R code and all C/C++ code without explicit copyright attribution), Marcin Kalicinski [ctb, cph] (Author of included RapidXML code), Komarov Valery [ctb, cph] (Author of included libxls code), Christophe Leitienne [ctb, cph] (Author of included libxls code), Bob Colbert [ctb, cph] (Author of included libxls code), David Hoerl [ctb, cph] (Author of included libxls code), Evan Miller [ctb, cph] (Author of included libxls code)",
      "Maintainer": "Jennifer Bryan <jenny@posit.co>",
      "Repository": "CRAN"
    },
    "rematch": {
      "Package": "rematch",
      "Version": "2.0.0",
      "Source": "Repository",
      "Title": "Match Regular Expressions with a Nicer 'API'",
      "Author": "Gabor Csardi",
      "Maintainer": "Gabor Csardi <csardi.gabor@gmail.com>",
      "Description": "A small wrapper on 'regexpr' to extract the matches and captured groups from the match of a regular expression to a character vector.",
      "License": "MIT + file LICENSE",
      "URL": "https://github.com/gaborcsardi/rematch",
      "BugReports": "https://github.com/gaborcsardi/rematch/issues",
      "RoxygenNote": "5.0.1.9000",
      "Suggests": [
        "covr",
        "testthat"
      ],
      "Encoding": "UTF-8",
      "NeedsCompilation": "no",
      "Repository": "CRAN"
    },
    "rematch2": {
      "Package": "rematch2",
      "Version": "2.1.2",
      "Source": "Repository",
      "Title": "Tidy Output from Regular Expression Matching",
      "Authors@R": "c( person(\"Gábor\", \"Csárdi\", email = \"csardi.gabor@gmail.com\", role = c(\"aut\", \"cre\")), person(\"Matthew\", \"Lincoln\", email = \"matthew.d.lincoln@gmail.com\", role = c(\"ctb\")))",
      "Description": "Wrappers on 'regexpr' and 'gregexpr' to return the match results in tidy data frames.",
      "License": "MIT + file LICENSE",
      "LazyData": "true",
      "URL": "https://github.com/r-lib/rematch2#readme",
      "BugReports": "https://github.com/r-lib/rematch2/issues",
      "RoxygenNote": "7.1.0",
      "Imports": [
        "tibble"
      ],
      "Suggests": [
        "covr",
        "testthat"
      ],
      "Encoding": "UTF-8",
      "NeedsCompilation": "no",
      "Author": "Gábor Csárdi [aut, cre], Matthew Lincoln [ctb]",
      "Maintainer": "Gábor Csárdi <csardi.gabor@gmail.com>",
      "Repository": "CRAN"
    },
    "renv": {
      "Package": "renv",
      "Version": "1.1.7",
      "Source": "Repository",
      "Type": "Package",
      "Title": "Project Environments",
      "Authors@R": "c( person(\"Kevin\", \"Ushey\", role = c(\"aut\", \"cre\"), email = \"kevin@rstudio.com\", comment = c(ORCID = \"0000-0003-2880-7407\")), person(\"Hadley\", \"Wickham\", role = c(\"aut\"), email = \"hadley@rstudio.com\", comment = c(ORCID = \"0000-0003-4757-117X\")), person(\"Posit Software, PBC\", role = c(\"cph\", \"fnd\")) )",
      "Description": "A dependency management toolkit for R. Using 'renv', you can create and manage project-local R libraries, save the state of these libraries to a 'lockfile', and later restore your library as required. Together, these tools can help make your projects more isolated, portable, and reproducible.",
      "License": "MIT + file LICENSE",
      "URL": "https://rstudio.github.io/renv/, https://github.com/rstudio/renv",
      "BugReports": "https://github.com/rstudio/renv/issues",
      "Imports": [
        "utils"
      ],
      "Suggests": [
        "BiocManager",
        "cli",
        "compiler",
        "covr",
        "cpp11",
        "curl",
        "devtools",
        "generics",
        "gitcreds",
        "jsonlite",
        "jsonvalidate",
        "knitr",
        "miniUI",
        "modules",
        "packrat",
        "pak",
        "R6",
        "remotes",
        "reticulate",
        "rmarkdown",
        "rstudioapi",
        "shiny",
        "testthat",
        "uuid",
        "waldo",
        "yaml",
        "webfakes"
      ],
      "Encoding": "UTF-8",
      "RoxygenNote": "7.3.3",
      "VignetteBuilder": "knitr",
      "Config/Needs/website": "tidyverse/tidytemplate",
      "Config/testthat/edition": "3",
      "Config/testthat/parallel": "true",
      "Config/testthat/start-first": "bioconductor,python,install,restore,snapshot,retrieve,remotes",
      "NeedsCompilation": "no",
      "Author": "Kevin Ushey [aut, cre] (ORCID: <https://orcid.org/0000-0003-2880-7407>), Hadley Wickham [aut] (ORCID: <https://orcid.org/0000-0003-4757-117X>), Posit Software, PBC [cph, fnd]",
      "Maintainer": "Kevin Ushey <kevin@rstudio.com>",
      "Repository": "CRAN"
    },
    "reprex": {
      "Package": "reprex",
      "Version": "2.1.1",
      "Source": "Repository",
      "Title": "Prepare Reproducible Example Code via the Clipboard",
      "Authors@R": "c( person(\"Jennifer\", \"Bryan\", , \"jenny@posit.co\", role = c(\"aut\", \"cre\"), comment = c(ORCID = \"0000-0002-6983-2759\")), person(\"Jim\", \"Hester\", role = \"aut\", comment = c(ORCID = \"0000-0002-2739-7082\")), person(\"David\", \"Robinson\", , \"admiral.david@gmail.com\", role = \"aut\"), person(\"Hadley\", \"Wickham\", , \"hadley@posit.co\", role = \"aut\", comment = c(ORCID = \"0000-0003-4757-117X\")), person(\"Christophe\", \"Dervieux\", , \"cderv@posit.co\", role = \"aut\", comment = c(ORCID = \"0000-0003-4474-2498\")), person(\"Posit Software, PBC\", role = c(\"cph\", \"fnd\")) )",
      "Description": "Convenience wrapper that uses the 'rmarkdown' package to render small snippets of code to target formats that include both code and output.  The goal is to encourage the sharing of small, reproducible, and runnable examples on code-oriented websites, such as <https://stackoverflow.com> and <https://github.com>, or in email. The user's clipboard is the default source of input code and the default target for rendered output. 'reprex' also extracts clean, runnable R code from various common formats, such as copy/paste from an R session.",
      "License": "MIT + file LICENSE",
      "URL": "https://reprex.tidyverse.org, https://github.com/tidyverse/reprex",
      "BugReports": "https://github.com/tidyverse/reprex/issues",
      "Depends": [
        "R (>= 3.6)"
      ],
      "Imports": [
        "callr (>= 3.6.0)",
        "cli (>= 3.2.0)",
        "clipr (>= 0.4.0)",
        "fs",
        "glue",
        "knitr (>= 1.23)",
        "lifecycle",
        "rlang (>= 1.0.0)",
        "rmarkdown",
        "rstudioapi",
        "utils",
        "withr (>= 2.3.0)"
      ],
      "Suggests": [
        "covr",
        "fortunes",
        "miniUI",
        "rprojroot",
        "sessioninfo",
        "shiny",
        "spelling",
        "styler (>= 1.2.0)",
        "testthat (>= 3.2.1)"
      ],
      "VignetteBuilder": "knitr",
      "Config/Needs/website": "dplyr, tidyverse/tidytemplate",
      "Config/testthat/edition": "3",
      "Config/testthat/parallel": "TRUE",
      "Config/testthat/start-first": "knitr-options, venues, reprex",
      "Encoding": "UTF-8",
      "Language": "en-US",
      "RoxygenNote": "7.3.2",
      "SystemRequirements": "pandoc (>= 2.0) - https://pandoc.org/",
      "NeedsCompilation": "no",
      "Author": "Jennifer Bryan [aut, cre] (<https://orcid.org/0000-0002-6983-2759>), Jim Hester [aut] (<https://orcid.org/0000-0002-2739-7082>), David Robinson [aut], Hadley Wickham [aut] (<https://orcid.org/0000-0003-4757-117X>), Christophe Dervieux [aut] (<https://orcid.org/0000-0003-4474-2498>), Posit Software, PBC [cph, fnd]",
      "Maintainer": "Jennifer Bryan <jenny@posit.co>",
      "Repository": "CRAN"
    },
    "rlang": {
      "Package": "rlang",
      "Version": "1.1.4",
      "Source": "Repository",
      "Title": "Functions for Base Types and Core R and 'Tidyverse' Features",
      "Description": "A toolbox for working with base types, core R features like the condition system, and core 'Tidyverse' features like tidy evaluation.",
      "Authors@R": "c( person(\"Lionel\", \"Henry\", ,\"lionel@posit.co\", c(\"aut\", \"cre\")), person(\"Hadley\", \"Wickham\", ,\"hadley@posit.co\", \"aut\"), person(given = \"mikefc\", email = \"mikefc@coolbutuseless.com\",  role = \"cph\",  comment = \"Hash implementation based on Mike's xxhashlite\"), person(given = \"Yann\", family = \"Collet\", role = \"cph\",  comment = \"Author of the embedded xxHash library\"), person(given = \"Posit, PBC\", role = c(\"cph\", \"fnd\")) )",
      "License": "MIT + file LICENSE",
      "ByteCompile": "true",
      "Biarch": "true",
      "Depends": [
        "R (>= 3.5.0)"
      ],
      "Imports": [
        "utils"
      ],
      "Suggests": [
        "cli (>= 3.1.0)",
        "covr",
        "crayon",
        "fs",
        "glue",
        "knitr",
        "magrittr",
        "methods",
        "pillar",
        "rmarkdown",
        "stats",
        "testthat (>= 3.0.0)",
        "tibble",
        "usethis",
        "vctrs (>= 0.2.3)",
        "withr"
      ],
      "Enhances": [
        "winch"
      ],
      "Encoding": "UTF-8",
      "RoxygenNote": "7.3.1",
      "URL": "https://rlang.r-lib.org, https://github.com/r-lib/rlang",
      "BugReports": "https://github.com/r-lib/rlang/issues",
      "Config/testthat/edition": "3",
      "Config/Needs/website": "dplyr, tidyverse/tidytemplate",
      "NeedsCompilation": "yes",
      "Author": "Lionel Henry [aut, cre], Hadley Wickham [aut], mikefc [cph] (Hash implementation based on Mike's xxhashlite), Yann Collet [cph] (Author of the embedded xxHash library), Posit, PBC [cph, fnd]",
      "Maintainer": "Lionel Henry <lionel@posit.co>",
      "Repository": "CRAN"
    },
    "rmarkdown": {
      "Package": "rmarkdown",
      "Version": "2.27",
      "Source": "Repository",
      "Type": "Package",
      "Title": "Dynamic Documents for R",
      "Authors@R": "c( person(\"JJ\", \"Allaire\", , \"jj@posit.co\", role = \"aut\"), person(\"Yihui\", \"Xie\", , \"xie@yihui.name\", role = c(\"aut\", \"cre\"), comment = c(ORCID = \"0000-0003-0645-5666\")), person(\"Christophe\", \"Dervieux\", , \"cderv@posit.co\", role = \"aut\", comment = c(ORCID = \"0000-0003-4474-2498\")), person(\"Jonathan\", \"McPherson\", , \"jonathan@posit.co\", role = \"aut\"), person(\"Javier\", \"Luraschi\", role = \"aut\"), person(\"Kevin\", \"Ushey\", , \"kevin@posit.co\", role = \"aut\"), person(\"Aron\", \"Atkins\", , \"aron@posit.co\", role = \"aut\"), person(\"Hadley\", \"Wickham\", , \"hadley@posit.co\", role = \"aut\"), person(\"Joe\", \"Cheng\", , \"joe@posit.co\", role = \"aut\"), person(\"Winston\", \"Chang\", , \"winston@posit.co\", role = \"aut\"), person(\"Richard\", \"Iannone\", , \"rich@posit.co\", role = \"aut\", comment = c(ORCID = \"0000-0003-3925-190X\")), person(\"Andrew\", \"Dunning\", role = \"ctb\", comment = c(ORCID = \"0000-0003-0464-5036\")), person(\"Atsushi\", \"Yasumoto\", role = c(\"ctb\", \"cph\"), comment = c(ORCID = \"0000-0002-8335-495X\", cph = \"Number sections Lua filter\")), person(\"Barret\", \"Schloerke\", role = \"ctb\"), person(\"Carson\", \"Sievert\", role = \"ctb\", comment = c(ORCID = \"0000-0002-4958-2844\")),  person(\"Devon\", \"Ryan\", , \"dpryan79@gmail.com\", role = \"ctb\", comment = c(ORCID = \"0000-0002-8549-0971\")), person(\"Frederik\", \"Aust\", , \"frederik.aust@uni-koeln.de\", role = \"ctb\", comment = c(ORCID = \"0000-0003-4900-788X\")), person(\"Jeff\", \"Allen\", , \"jeff@posit.co\", role = \"ctb\"),  person(\"JooYoung\", \"Seo\", role = \"ctb\", comment = c(ORCID = \"0000-0002-4064-6012\")), person(\"Malcolm\", \"Barrett\", role = \"ctb\"), person(\"Rob\", \"Hyndman\", , \"Rob.Hyndman@monash.edu\", role = \"ctb\"), person(\"Romain\", \"Lesur\", role = \"ctb\"), person(\"Roy\", \"Storey\", role = \"ctb\"), person(\"Ruben\", \"Arslan\", , \"ruben.arslan@uni-goettingen.de\", role = \"ctb\"), person(\"Sergio\", \"Oller\", role = \"ctb\"), person(given = \"Posit Software, PBC\", role = c(\"cph\", \"fnd\")), person(, \"jQuery UI contributors\", role = c(\"ctb\", \"cph\"), comment = \"jQuery UI library; authors listed in inst/rmd/h/jqueryui/AUTHORS.txt\"), person(\"Mark\", \"Otto\", role = \"ctb\", comment = \"Bootstrap library\"), person(\"Jacob\", \"Thornton\", role = \"ctb\", comment = \"Bootstrap library\"), person(, \"Bootstrap contributors\", role = \"ctb\", comment = \"Bootstrap library\"), person(, \"Twitter, Inc\", role = \"cph\", comment = \"Bootstrap library\"), person(\"Alexander\", \"Farkas\", role = c(\"ctb\", \"cph\"), comment = \"html5shiv library\"), person(\"Scott\", \"Jehl\", role = c(\"ctb\", \"cph\"), comment = \"Respond.js library\"), person(\"Ivan\", \"Sagalaev\", role = c(\"ctb\", \"cph\"), comment = \"highlight.js library\"), person(\"Greg\", \"Franko\", role = c(\"ctb\", \"cph\"), comment = \"tocify library\"), person(\"John\", \"MacFarlane\", role = c(\"ctb\", \"cph\"), comment = \"Pandoc templates\"), person(, \"Google, Inc.\", role = c(\"ctb\", \"cph\"), comment = \"ioslides library\"), person(\"Dave\", \"Raggett\", role = \"ctb\", comment = \"slidy library\"), person(, \"W3C\", role = \"cph\", comment = \"slidy library\"), person(\"Dave\", \"Gandy\", role = c(\"ctb\", \"cph\"), comment = \"Font-Awesome\"), person(\"Ben\", \"Sperry\", role = \"ctb\", comment = \"Ionicons\"), person(, \"Drifty\", role = \"cph\", comment = \"Ionicons\"), person(\"Aidan\", \"Lister\", role = c(\"ctb\", \"cph\"), comment = \"jQuery StickyTabs\"), person(\"Benct Philip\", \"Jonsson\", role = c(\"ctb\", \"cph\"), comment = \"pagebreak Lua filter\"), person(\"Albert\", \"Krewinkel\", role = c(\"ctb\", \"cph\"), comment = \"pagebreak Lua filter\") )",
      "Maintainer": "Yihui Xie <xie@yihui.name>",
      "Description": "Convert R Markdown documents into a variety of formats.",
      "License": "GPL-3",
      "URL": "https://github.com/rstudio/rmarkdown, https://pkgs.rstudio.com/rmarkdown/",
      "BugReports": "https://github.com/rstudio/rmarkdown/issues",
      "Depends": [
        "R (>= 3.0)"
      ],
      "Imports": [
        "bslib (>= 0.2.5.1)",
        "evaluate (>= 0.13)",
        "fontawesome (>= 0.5.0)",
        "htmltools (>= 0.5.1)",
        "jquerylib",
        "jsonlite",
        "knitr (>= 1.43)",
        "methods",
        "tinytex (>= 0.31)",
        "tools",
        "utils",
        "xfun (>= 0.36)",
        "yaml (>= 2.1.19)"
      ],
      "Suggests": [
        "digest",
        "dygraphs",
        "fs",
        "rsconnect",
        "downlit (>= 0.4.0)",
        "katex (>= 1.4.0)",
        "sass (>= 0.4.0)",
        "shiny (>= 1.6.0)",
        "testthat (>= 3.0.3)",
        "tibble",
        "vctrs",
        "cleanrmd",
        "withr (>= 2.4.2)",
        "xml2"
      ],
      "VignetteBuilder": "knitr",
      "Config/Needs/website": "rstudio/quillt, pkgdown",
      "Encoding": "UTF-8",
      "RoxygenNote": "7.3.1",
      "SystemRequirements": "pandoc (>= 1.14) - http://pandoc.org",
      "NeedsCompilation": "no",
      "Author": "JJ Allaire [aut], Yihui Xie [aut, cre] (<https://orcid.org/0000-0003-0645-5666>), Christophe Dervieux [aut] (<https://orcid.org/0000-0003-4474-2498>), Jonathan McPherson [aut], Javier Luraschi [aut], Kevin Ushey [aut], Aron Atkins [aut], Hadley Wickham [aut], Joe Cheng [aut], Winston Chang [aut], Richard Iannone [aut] (<https://orcid.org/0000-0003-3925-190X>), Andrew Dunning [ctb] (<https://orcid.org/0000-0003-0464-5036>), Atsushi Yasumoto [ctb, cph] (<https://orcid.org/0000-0002-8335-495X>, Number sections Lua filter), Barret Schloerke [ctb], Carson Sievert [ctb] (<https://orcid.org/0000-0002-4958-2844>), Devon Ryan [ctb] (<https://orcid.org/0000-0002-8549-0971>), Frederik Aust [ctb] (<https://orcid.org/0000-0003-4900-788X>), Jeff Allen [ctb], JooYoung Seo [ctb] (<https://orcid.org/0000-0002-4064-6012>), Malcolm Barrett [ctb], Rob Hyndman [ctb], Romain Lesur [ctb], Roy Storey [ctb], Ruben Arslan [ctb], Sergio Oller [ctb], Posit Software, PBC [cph, fnd], jQuery UI contributors [ctb, cph] (jQuery UI library; authors listed in inst/rmd/h/jqueryui/AUTHORS.txt), Mark Otto [ctb] (Bootstrap library), Jacob Thornton [ctb] (Bootstrap library), Bootstrap contributors [ctb] (Bootstrap library), Twitter, Inc [cph] (Bootstrap library), Alexander Farkas [ctb, cph] (html5shiv library), Scott Jehl [ctb, cph] (Respond.js library), Ivan Sagalaev [ctb, cph] (highlight.js library), Greg Franko [ctb, cph] (tocify library), John MacFarlane [ctb, cph] (Pandoc templates), Google, Inc. [ctb, cph] (ioslides library), Dave Raggett [ctb] (slidy library), W3C [cph] (slidy library), Dave Gandy [ctb, cph] (Font-Awesome), Ben Sperry [ctb] (Ionicons), Drifty [cph] (Ionicons), Aidan Lister [ctb, cph] (jQuery StickyTabs), Benct Philip Jonsson [ctb, cph] (pagebreak Lua filter), Albert Krewinkel [ctb, cph] (pagebreak Lua filter)",
      "Repository": "CRAN"
    },
    "rngtools": {
      "Package": "rngtools",
      "Version": "1.5.2",
      "Source": "Repository",
      "Authors@R": "c(person(\"Renaud\", \"Gaujoux\", email = \"renozao@protonmail.com\", role = c(\"aut\", \"cre\")), person(\"Max\", \"Kuhn\", role = \"ctb\"))",
      "License": "GPL-3",
      "Title": "Utility Functions for Working with Random Number Generators",
      "Description": "Provides a set of functions for working with Random Number Generators (RNGs). In particular, a generic S4 framework is defined for getting/setting the current RNG, or RNG data that are embedded into objects for reproducibility. Notably, convenient default methods greatly facilitate the way current RNG settings can be changed.",
      "URL": "https://renozao.github.io/rngtools/",
      "BugReports": "https://github.com/renozao/rngtools/issues",
      "Encoding": "UTF-8",
      "Depends": [
        "R (>= 3.2.0)",
        "methods"
      ],
      "Imports": [
        "digest",
        "utils",
        "stats",
        "parallel"
      ],
      "Suggests": [
        "covr",
        "RUnit",
        "testthat"
      ],
      "RoxygenNote": "7.0.2",
      "NeedsCompilation": "no",
      "Author": "Renaud Gaujoux [aut, cre], Max Kuhn [ctb]",
      "Maintainer": "Renaud Gaujoux <renozao@protonmail.com>",
      "Repository": "CRAN"
    },
    "rpart": {
      "Package": "rpart",
      "Version": "4.1.23",
      "Source": "Repository",
      "Priority": "recommended",
      "Date": "2023-12-04",
      "Authors@R": "c(person(\"Terry\", \"Therneau\", role = \"aut\", email = \"therneau@mayo.edu\"), person(\"Beth\", \"Atkinson\", role = c(\"aut\", \"cre\"), email = \"atkinson@mayo.edu\"), person(\"Brian\", \"Ripley\", role = \"trl\", email = \"ripley@stats.ox.ac.uk\", comment = \"producer of the initial R port, maintainer 1999-2017\"))",
      "Description": "Recursive partitioning for classification,  regression and survival trees.  An implementation of most of the  functionality of the 1984 book by Breiman, Friedman, Olshen and Stone.",
      "Title": "Recursive Partitioning and Regression Trees",
      "Depends": [
        "R (>= 2.15.0)",
        "graphics",
        "stats",
        "grDevices"
      ],
      "Suggests": [
        "survival"
      ],
      "License": "GPL-2 | GPL-3",
      "LazyData": "yes",
      "ByteCompile": "yes",
      "NeedsCompilation": "yes",
      "Author": "Terry Therneau [aut], Beth Atkinson [aut, cre], Brian Ripley [trl] (producer of the initial R port, maintainer 1999-2017)",
      "Maintainer": "Beth Atkinson <atkinson@mayo.edu>",
      "Repository": "CRAN",
      "URL": "https://github.com/bethatkinson/rpart, https://cran.r-project.org/package=rpart",
      "BugReports": "https://github.com/bethatkinson/rpart/issues"
    },
    "rprojroot": {
      "Package": "rprojroot",
      "Version": "2.0.4",
      "Source": "Repository",
      "Title": "Finding Files in Project Subdirectories",
      "Authors@R": "person(given = \"Kirill\", family = \"M\\u00fcller\", role = c(\"aut\", \"cre\"), email = \"kirill@cynkra.com\", comment = c(ORCID = \"0000-0002-1416-3412\"))",
      "Description": "Robust, reliable and flexible paths to files below a project root. The 'root' of a project is defined as a directory that matches a certain criterion, e.g., it contains a certain regular file.",
      "License": "MIT + file LICENSE",
      "URL": "https://rprojroot.r-lib.org/, https://github.com/r-lib/rprojroot",
      "BugReports": "https://github.com/r-lib/rprojroot/issues",
      "Depends": [
        "R (>= 3.0.0)"
      ],
      "Suggests": [
        "covr",
        "knitr",
        "lifecycle",
        "mockr",
        "rlang",
        "rmarkdown",
        "testthat (>= 3.0.0)",
        "withr"
      ],
      "VignetteBuilder": "knitr",
      "Config/testthat/edition": "3",
      "Encoding": "UTF-8",
      "RoxygenNote": "7.2.3",
      "NeedsCompilation": "no",
      "Author": "Kirill Müller [aut, cre] (<https://orcid.org/0000-0002-1416-3412>)",
      "Maintainer": "Kirill Müller <kirill@cynkra.com>",
      "Repository": "CRAN"
    },
    "rstudioapi": {
      "Package": "rstudioapi",
      "Version": "0.16.0",
      "Source": "Repository",
      "Title": "Safely Access the RStudio API",
      "Description": "Access the RStudio API (if available) and provide informative error messages when it's not.",
      "Authors@R": "c( person(\"Kevin\", \"Ushey\", role = c(\"aut\", \"cre\"), email = \"kevin@rstudio.com\"), person(\"JJ\", \"Allaire\", role = c(\"aut\"), email = \"jj@posit.co\"), person(\"Hadley\", \"Wickham\", role = c(\"aut\"), email = \"hadley@posit.co\"), person(\"Gary\", \"Ritchie\", role = c(\"aut\"), email = \"gary@posit.co\"), person(family = \"RStudio\", role = \"cph\") )",
      "Maintainer": "Kevin Ushey <kevin@rstudio.com>",
      "License": "MIT + file LICENSE",
      "URL": "https://rstudio.github.io/rstudioapi/, https://github.com/rstudio/rstudioapi",
      "BugReports": "https://github.com/rstudio/rstudioapi/issues",
      "RoxygenNote": "7.3.1",
      "Suggests": [
        "testthat",
        "knitr",
        "rmarkdown",
        "clipr",
        "covr"
      ],
      "VignetteBuilder": "knitr",
      "Encoding": "UTF-8",
      "NeedsCompilation": "no",
      "Author": "Kevin Ushey [aut, cre], JJ Allaire [aut], Hadley Wickham [aut], Gary Ritchie [aut], RStudio [cph]",
      "Repository": "CRAN"
    },
    "rvest": {
      "Package": "rvest",
      "Version": "1.0.4",
      "Source": "Repository",
      "Title": "Easily Harvest (Scrape) Web Pages",
      "Authors@R": "c( person(\"Hadley\", \"Wickham\", , \"hadley@posit.co\", role = c(\"aut\", \"cre\")), person(\"Posit Software, PBC\", role = c(\"cph\", \"fnd\")) )",
      "Description": "Wrappers around the 'xml2' and 'httr' packages to make it easy to download, then manipulate, HTML and XML.",
      "License": "MIT + file LICENSE",
      "URL": "https://rvest.tidyverse.org/, https://github.com/tidyverse/rvest",
      "BugReports": "https://github.com/tidyverse/rvest/issues",
      "Depends": [
        "R (>= 3.6)"
      ],
      "Imports": [
        "cli",
        "glue",
        "httr (>= 0.5)",
        "lifecycle (>= 1.0.3)",
        "magrittr",
        "rlang (>= 1.1.0)",
        "selectr",
        "tibble",
        "xml2 (>= 1.3)"
      ],
      "Suggests": [
        "chromote",
        "covr",
        "knitr",
        "R6",
        "readr",
        "repurrrsive",
        "rmarkdown",
        "spelling",
        "stringi (>= 0.3.1)",
        "testthat (>= 3.0.2)",
        "webfakes"
      ],
      "VignetteBuilder": "knitr",
      "Config/Needs/website": "tidyverse/tidytemplate",
      "Config/testthat/edition": "3",
      "Config/testthat/parallel": "true",
      "Encoding": "UTF-8",
      "Language": "en-US",
      "RoxygenNote": "7.3.1",
      "NeedsCompilation": "no",
      "Author": "Hadley Wickham [aut, cre], Posit Software, PBC [cph, fnd]",
      "Maintainer": "Hadley Wickham <hadley@posit.co>",
      "Repository": "CRAN"
    },
    "sass": {
      "Package": "sass",
      "Version": "0.4.9",
      "Source": "Repository",
      "Type": "Package",
      "Title": "Syntactically Awesome Style Sheets ('Sass')",
      "Description": "An 'SCSS' compiler, powered by the 'LibSass' library. With this, R developers can use variables, inheritance, and functions to generate dynamic style sheets. The package uses the 'Sass CSS' extension language, which is stable, powerful, and CSS compatible.",
      "Authors@R": "c( person(\"Joe\", \"Cheng\", , \"joe@rstudio.com\", \"aut\"), person(\"Timothy\", \"Mastny\", , \"tim.mastny@gmail.com\", \"aut\"), person(\"Richard\", \"Iannone\", , \"rich@rstudio.com\", \"aut\", comment = c(ORCID = \"0000-0003-3925-190X\")), person(\"Barret\", \"Schloerke\", , \"barret@rstudio.com\", \"aut\", comment = c(ORCID = \"0000-0001-9986-114X\")), person(\"Carson\", \"Sievert\", , \"carson@rstudio.com\", c(\"aut\", \"cre\"), comment = c(ORCID = \"0000-0002-4958-2844\")), person(\"Christophe\", \"Dervieux\", , \"cderv@rstudio.com\", c(\"ctb\"), comment = c(ORCID = \"0000-0003-4474-2498\")), person(family = \"RStudio\", role = c(\"cph\", \"fnd\")), person(family = \"Sass Open Source Foundation\", role = c(\"ctb\", \"cph\"), comment = \"LibSass library\"), person(\"Greter\", \"Marcel\", role = c(\"ctb\", \"cph\"), comment = \"LibSass library\"), person(\"Mifsud\", \"Michael\", role = c(\"ctb\", \"cph\"), comment = \"LibSass library\"), person(\"Hampton\", \"Catlin\", role = c(\"ctb\", \"cph\"), comment = \"LibSass library\"), person(\"Natalie\", \"Weizenbaum\", role = c(\"ctb\", \"cph\"), comment = \"LibSass library\"), person(\"Chris\", \"Eppstein\", role = c(\"ctb\", \"cph\"), comment = \"LibSass library\"), person(\"Adams\", \"Joseph\", role = c(\"ctb\", \"cph\"), comment = \"json.cpp\"), person(\"Trifunovic\", \"Nemanja\", role = c(\"ctb\", \"cph\"), comment = \"utf8.h\") )",
      "License": "MIT + file LICENSE",
      "URL": "https://rstudio.github.io/sass/, https://github.com/rstudio/sass",
      "BugReports": "https://github.com/rstudio/sass/issues",
      "Encoding": "UTF-8",
      "RoxygenNote": "7.3.1",
      "SystemRequirements": "GNU make",
      "Imports": [
        "fs (>= 1.2.4)",
        "rlang (>= 0.4.10)",
        "htmltools (>= 0.5.1)",
        "R6",
        "rappdirs"
      ],
      "Suggests": [
        "testthat",
        "knitr",
        "rmarkdown",
        "withr",
        "shiny",
        "curl"
      ],
      "VignetteBuilder": "knitr",
      "Config/testthat/edition": "3",
      "NeedsCompilation": "yes",
      "Author": "Joe Cheng [aut], Timothy Mastny [aut], Richard Iannone [aut] (<https://orcid.org/0000-0003-3925-190X>), Barret Schloerke [aut] (<https://orcid.org/0000-0001-9986-114X>), Carson Sievert [aut, cre] (<https://orcid.org/0000-0002-4958-2844>), Christophe Dervieux [ctb] (<https://orcid.org/0000-0003-4474-2498>), RStudio [cph, fnd], Sass Open Source Foundation [ctb, cph] (LibSass library), Greter Marcel [ctb, cph] (LibSass library), Mifsud Michael [ctb, cph] (LibSass library), Hampton Catlin [ctb, cph] (LibSass library), Natalie Weizenbaum [ctb, cph] (LibSass library), Chris Eppstein [ctb, cph] (LibSass library), Adams Joseph [ctb, cph] (json.cpp), Trifunovic Nemanja [ctb, cph] (utf8.h)",
      "Maintainer": "Carson Sievert <carson@rstudio.com>",
      "Repository": "CRAN"
    },
    "scales": {
      "Package": "scales",
      "Version": "1.3.0",
      "Source": "Repository",
      "Title": "Scale Functions for Visualization",
      "Authors@R": "c( person(\"Hadley\", \"Wickham\", , \"hadley@posit.co\", role = c(\"aut\")), person(\"Thomas Lin\", \"Pedersen\", , \"thomas.pedersen@posit.co\", role = c(\"cre\", \"aut\"), comment = c(ORCID = \"0000-0002-5147-4711\")), person(\"Dana\", \"Seidel\", role = \"aut\"), person(\"Posit, PBC\", role = c(\"cph\", \"fnd\")) )",
      "Description": "Graphical scales map data to aesthetics, and provide methods for automatically determining breaks and labels for axes and legends.",
      "License": "MIT + file LICENSE",
      "URL": "https://scales.r-lib.org, https://github.com/r-lib/scales",
      "BugReports": "https://github.com/r-lib/scales/issues",
      "Depends": [
        "R (>= 3.6)"
      ],
      "Imports": [
        "cli",
        "farver (>= 2.0.3)",
        "glue",
        "labeling",
        "lifecycle",
        "munsell (>= 0.5)",
        "R6",
        "RColorBrewer",
        "rlang (>= 1.0.0)",
        "viridisLite"
      ],
      "Suggests": [
        "bit64",
        "covr",
        "dichromat",
        "ggplot2",
        "hms (>= 0.5.0)",
        "stringi",
        "testthat (>= 3.0.0)"
      ],
      "Config/Needs/website": "tidyverse/tidytemplate",
      "Config/testthat/edition": "3",
      "Encoding": "UTF-8",
      "LazyLoad": "yes",
      "RoxygenNote": "7.2.3",
      "NeedsCompilation": "yes",
      "Author": "Hadley Wickham [aut], Thomas Lin Pedersen [cre, aut] (<https://orcid.org/0000-0002-5147-4711>), Dana Seidel [aut], Posit, PBC [cph, fnd]",
      "Maintainer": "Thomas Lin Pedersen <thomas.pedersen@posit.co>",
      "Repository": "CRAN"
    },
    "selectr": {
      "Package": "selectr",
      "Version": "0.4-2",
      "Source": "Repository",
      "Type": "Package",
      "Title": "Translate CSS Selectors to XPath Expressions",
      "Date": "2019-11-20",
      "Authors@R": "c(person(\"Simon\", \"Potter\", role = c(\"aut\", \"trl\", \"cre\"), email = \"simon@sjp.co.nz\"), person(\"Simon\", \"Sapin\", role = \"aut\"), person(\"Ian\", \"Bicking\", role = \"aut\"))",
      "License": "BSD_3_clause + file LICENCE",
      "Depends": [
        "R (>= 3.0)"
      ],
      "Imports": [
        "methods",
        "stringr",
        "R6"
      ],
      "Suggests": [
        "testthat",
        "XML",
        "xml2"
      ],
      "URL": "https://sjp.co.nz/projects/selectr",
      "BugReports": "https://github.com/sjp/selectr/issues",
      "Description": "Translates a CSS3 selector into an equivalent XPath expression. This allows us to use CSS selectors when working with the XML package as it can only evaluate XPath expressions. Also provided are convenience functions useful for using CSS selectors on XML nodes. This package is a port of the Python package 'cssselect' (<https://cssselect.readthedocs.io/>).",
      "NeedsCompilation": "no",
      "Author": "Simon Potter [aut, trl, cre], Simon Sapin [aut], Ian Bicking [aut]",
      "Maintainer": "Simon Potter <simon@sjp.co.nz>",
      "Repository": "CRAN"
    },
    "shape": {
      "Package": "shape",
      "Version": "1.4.6.1",
      "Source": "Repository",
      "Title": "Functions for Plotting Graphical Shapes, Colors",
      "Author": "Karline Soetaert <karline.soetaert@nioz.nl>",
      "Maintainer": "Karline Soetaert <karline.soetaert@nioz.nl>",
      "Depends": [
        "R (>= 2.01)"
      ],
      "Imports": [
        "stats",
        "graphics",
        "grDevices"
      ],
      "Description": "Functions for plotting graphical shapes such as ellipses, circles, cylinders, arrows, ...",
      "License": "GPL (>= 3)",
      "NeedsCompilation": "no",
      "Repository": "CRAN"
    },
    "snow": {
      "Package": "snow",
      "Version": "0.4-4",
      "Source": "Repository",
      "Title": "Simple Network of Workstations",
      "Author": "Luke Tierney, A. J. Rossini, Na Li, H. Sevcikova",
      "Description": "Support for simple parallel computing in R.",
      "Maintainer": "Luke Tierney <luke-tierney@uiowa.edu>",
      "Suggests": [
        "rlecuyer"
      ],
      "Enhances": [
        "Rmpi"
      ],
      "License": "GPL",
      "Depends": [
        "R (>= 2.13.1)",
        "utils"
      ],
      "NeedsCompilation": "no",
      "Repository": "CRAN"
    },
    "stabledist": {
      "Package": "stabledist",
      "Version": "0.7-1",
      "Source": "Repository",
      "Date": "2016-09-12",
      "Title": "Stable Distribution Functions",
      "Author": "Diethelm Wuertz, Martin Maechler and Rmetrics core team members.",
      "Maintainer": "Martin Maechler <maechler@stat.math.ethz.ch>",
      "Depends": [
        "R (>= 3.1.0)"
      ],
      "Imports": [
        "stats"
      ],
      "Suggests": [
        "Matrix",
        "fBasics",
        "FMStable",
        "RUnit",
        "Rmpfr",
        "sfsmisc"
      ],
      "Description": "Density, Probability and Quantile functions, and random number generation for (skew) stable distributions, using the parametrizations of Nolan.",
      "LazyData": "yes",
      "License": "GPL (>= 2)",
      "URL": "http://www.rmetrics.org, https://r-forge.r-project.org/scm/viewvc.php/pkg/stabledist/?root=rmetrics",
      "NeedsCompilation": "no",
      "Repository": "CRAN"
    },
    "stringi": {
      "Package": "stringi",
      "Version": "1.8.4",
      "Source": "Repository",
      "Date": "2024-05-06",
      "Title": "Fast and Portable Character String Processing Facilities",
      "Description": "A collection of character string/text/natural language processing tools for pattern searching (e.g., with 'Java'-like regular expressions or the 'Unicode' collation algorithm), random string generation, case mapping, string transliteration, concatenation, sorting, padding, wrapping, Unicode normalisation, date-time formatting and parsing, and many more. They are fast, consistent, convenient, and - thanks to 'ICU' (International Components for Unicode) - portable across all locales and platforms. Documentation about 'stringi' is provided via its website at <https://stringi.gagolewski.com/> and the paper by Gagolewski (2022, <doi:10.18637/jss.v103.i02>).",
      "URL": "https://stringi.gagolewski.com/, https://github.com/gagolews/stringi, https://icu.unicode.org/",
      "BugReports": "https://github.com/gagolews/stringi/issues",
      "SystemRequirements": "ICU4C (>= 61, optional)",
      "Type": "Package",
      "Depends": [
        "R (>= 3.4)"
      ],
      "Imports": [
        "tools",
        "utils",
        "stats"
      ],
      "Biarch": "TRUE",
      "License": "file LICENSE",
      "Author": "Marek Gagolewski [aut, cre, cph] (<https://orcid.org/0000-0003-0637-6028>), Bartek Tartanus [ctb], and others (stringi source code); Unicode, Inc. and others (ICU4C source code, Unicode Character Database)",
      "Maintainer": "Marek Gagolewski <marek@gagolewski.com>",
      "RoxygenNote": "7.2.3",
      "Encoding": "UTF-8",
      "NeedsCompilation": "yes",
      "License_is_FOSS": "yes",
      "Repository": "CRAN"
    },
    "stringr": {
      "Package": "stringr",
      "Version": "1.5.1",
      "Source": "Repository",
      "Title": "Simple, Consistent Wrappers for Common String Operations",
      "Authors@R": "c( person(\"Hadley\", \"Wickham\", , \"hadley@posit.co\", role = c(\"aut\", \"cre\", \"cph\")), person(\"Posit Software, PBC\", role = c(\"cph\", \"fnd\")) )",
      "Description": "A consistent, simple and easy to use set of wrappers around the fantastic 'stringi' package. All function and argument names (and positions) are consistent, all functions deal with \"NA\"'s and zero length vectors in the same way, and the output from one function is easy to feed into the input of another.",
      "License": "MIT + file LICENSE",
      "URL": "https://stringr.tidyverse.org, https://github.com/tidyverse/stringr",
      "BugReports": "https://github.com/tidyverse/stringr/issues",
      "Depends": [
        "R (>= 3.6)"
      ],
      "Imports": [
        "cli",
        "glue (>= 1.6.1)",
        "lifecycle (>= 1.0.3)",
        "magrittr",
        "rlang (>= 1.0.0)",
        "stringi (>= 1.5.3)",
        "vctrs (>= 0.4.0)"
      ],
      "Suggests": [
        "covr",
        "dplyr",
        "gt",
        "htmltools",
        "htmlwidgets",
        "knitr",
        "rmarkdown",
        "testthat (>= 3.0.0)",
        "tibble"
      ],
      "VignetteBuilder": "knitr",
      "Config/Needs/website": "tidyverse/tidytemplate",
      "Config/testthat/edition": "3",
      "Encoding": "UTF-8",
      "LazyData": "true",
      "RoxygenNote": "7.2.3",
      "NeedsCompilation": "no",
      "Author": "Hadley Wickham [aut, cre, cph], Posit Software, PBC [cph, fnd]",
      "Maintainer": "Hadley Wickham <hadley@posit.co>",
      "Repository": "CRAN"
    },
    "survival": {
      "Package": "survival",
      "Version": "3.6-4",
      "Source": "Repository",
      "Title": "Survival Analysis",
      "Priority": "recommended",
      "Date": "2024-04-22",
      "Depends": [
        "R (>= 3.5.0)"
      ],
      "Imports": [
        "graphics",
        "Matrix",
        "methods",
        "splines",
        "stats",
        "utils"
      ],
      "LazyData": "Yes",
      "LazyDataCompression": "xz",
      "ByteCompile": "Yes",
      "Authors@R": "c(person(c(\"Terry\", \"M\"), \"Therneau\", email=\"therneau.terry@mayo.edu\", role=c(\"aut\", \"cre\")), person(\"Thomas\", \"Lumley\", role=c(\"ctb\", \"trl\"), comment=\"original S->R port and R maintainer until 2009\"), person(\"Atkinson\", \"Elizabeth\", role=\"ctb\"), person(\"Crowson\", \"Cynthia\", role=\"ctb\"))",
      "Description": "Contains the core survival analysis routines, including definition of Surv objects,  Kaplan-Meier and Aalen-Johansen (multi-state) curves, Cox models, and parametric accelerated failure time models.",
      "License": "LGPL (>= 2)",
      "URL": "https://github.com/therneau/survival",
      "NeedsCompilation": "yes",
      "Author": "Terry M Therneau [aut, cre], Thomas Lumley [ctb, trl] (original S->R port and R maintainer until 2009), Atkinson Elizabeth [ctb], Crowson Cynthia [ctb]",
      "Maintainer": "Terry M Therneau <therneau.terry@mayo.edu>",
      "Repository": "CRAN"
    },
    "sys": {
      "Package": "sys",
      "Version": "3.4.2",
      "Source": "Repository",
      "Type": "Package",
      "Title": "Powerful and Reliable Tools for Running System Commands in R",
      "Authors@R": "c(person(\"Jeroen\", \"Ooms\", role = c(\"aut\", \"cre\"),  email = \"jeroen@berkeley.edu\", comment = c(ORCID = \"0000-0002-4035-0289\")), person(\"Gábor\", \"Csárdi\", , \"csardi.gabor@gmail.com\", role = \"ctb\"))",
      "Description": "Drop-in replacements for the base system2() function with fine control and consistent behavior across platforms. Supports clean interruption, timeout,  background tasks, and streaming STDIN / STDOUT / STDERR over binary or text  connections. Arguments on Windows automatically get encoded and quoted to work  on different locales.",
      "License": "MIT + file LICENSE",
      "URL": "https://jeroen.r-universe.dev/sys",
      "BugReports": "https://github.com/jeroen/sys/issues",
      "Encoding": "UTF-8",
      "RoxygenNote": "7.1.1",
      "Suggests": [
        "unix (>= 1.4)",
        "spelling",
        "testthat"
      ],
      "Language": "en-US",
      "NeedsCompilation": "yes",
      "Author": "Jeroen Ooms [aut, cre] (<https://orcid.org/0000-0002-4035-0289>), Gábor Csárdi [ctb]",
      "Maintainer": "Jeroen Ooms <jeroen@berkeley.edu>",
      "Repository": "CRAN"
    },
    "systemfonts": {
      "Package": "systemfonts",
      "Version": "1.1.0",
      "Source": "Repository",
      "Type": "Package",
      "Title": "System Native Font Finding",
      "Authors@R": "c( person(\"Thomas Lin\", \"Pedersen\", , \"thomas.pedersen@posit.co\", role = c(\"aut\", \"cre\"), comment = c(ORCID = \"0000-0002-5147-4711\")), person(\"Jeroen\", \"Ooms\", , \"jeroen@berkeley.edu\", role = \"aut\", comment = c(ORCID = \"0000-0002-4035-0289\")), person(\"Devon\", \"Govett\", role = \"aut\", comment = \"Author of font-manager\"), person(\"Posit, PBC\", role = c(\"cph\", \"fnd\")) )",
      "Description": "Provides system native access to the font catalogue. As font handling varies between systems it is difficult to correctly locate installed fonts across different operating systems. The 'systemfonts' package provides bindings to the native libraries on Windows, macOS and Linux for finding font files that can then be used further by e.g. graphic devices. The main use is intended to be from compiled code but 'systemfonts' also provides access from R.",
      "License": "MIT + file LICENSE",
      "URL": "https://github.com/r-lib/systemfonts, https://systemfonts.r-lib.org",
      "BugReports": "https://github.com/r-lib/systemfonts/issues",
      "Depends": [
        "R (>= 3.2.0)"
      ],
      "Suggests": [
        "covr",
        "knitr",
        "rmarkdown",
        "testthat (>= 2.1.0)",
        "tools"
      ],
      "LinkingTo": [
        "cpp11 (>= 0.2.1)"
      ],
      "VignetteBuilder": "knitr",
      "Encoding": "UTF-8",
      "RoxygenNote": "7.3.1",
      "SystemRequirements": "fontconfig, freetype2",
      "Config/Needs/website": "tidyverse/tidytemplate",
      "Imports": [
        "lifecycle"
      ],
      "NeedsCompilation": "yes",
      "Author": "Thomas Lin Pedersen [aut, cre] (<https://orcid.org/0000-0002-5147-4711>), Jeroen Ooms [aut] (<https://orcid.org/0000-0002-4035-0289>), Devon Govett [aut] (Author of font-manager), Posit, PBC [cph, fnd]",
      "Maintainer": "Thomas Lin Pedersen <thomas.pedersen@posit.co>",
      "Repository": "CRAN"
    },
    "textshaping": {
      "Package": "textshaping",
      "Version": "0.4.0",
      "Source": "Repository",
      "Title": "Bindings to the 'HarfBuzz' and 'Fribidi' Libraries for Text Shaping",
      "Authors@R": "c( person(\"Thomas Lin\", \"Pedersen\", , \"thomas.pedersen@posit.co\", role = c(\"cre\", \"aut\"), comment = c(ORCID = \"0000-0002-5147-4711\")), person(\"Posit, PBC\", role = c(\"cph\", \"fnd\")) )",
      "Description": "Provides access to the text shaping functionality in the 'HarfBuzz' library and the bidirectional algorithm in the 'Fribidi' library.  'textshaping' is a low-level utility package mainly for graphic devices that expands upon the font tool-set provided by the 'systemfonts' package.",
      "License": "MIT + file LICENSE",
      "URL": "https://github.com/r-lib/textshaping",
      "BugReports": "https://github.com/r-lib/textshaping/issues",
      "Depends": [
        "R (>= 3.2.0)"
      ],
      "Imports": [
        "lifecycle",
        "systemfonts (>= 1.1.0)"
      ],
      "Suggests": [
        "covr",
        "knitr",
        "rmarkdown"
      ],
      "LinkingTo": [
        "cpp11 (>= 0.2.1)",
        "systemfonts (>= 1.0.0)"
      ],
      "VignetteBuilder": "knitr",
      "Encoding": "UTF-8",
      "RoxygenNote": "7.3.1",
      "SystemRequirements": "freetype2, harfbuzz, fribidi",
      "NeedsCompilation": "yes",
      "Author": "Thomas Lin Pedersen [cre, aut] (<https://orcid.org/0000-0002-5147-4711>), Posit, PBC [cph, fnd]",
      "Maintainer": "Thomas Lin Pedersen <thomas.pedersen@posit.co>",
      "Repository": "CRAN"
    },
    "tibble": {
      "Package": "tibble",
      "Version": "3.2.1",
      "Source": "Repository",
      "Title": "Simple Data Frames",
      "Authors@R": "c(person(given = \"Kirill\", family = \"M\\u00fcller\", role = c(\"aut\", \"cre\"), email = \"kirill@cynkra.com\", comment = c(ORCID = \"0000-0002-1416-3412\")), person(given = \"Hadley\", family = \"Wickham\", role = \"aut\", email = \"hadley@rstudio.com\"), person(given = \"Romain\", family = \"Francois\", role = \"ctb\", email = \"romain@r-enthusiasts.com\"), person(given = \"Jennifer\", family = \"Bryan\", role = \"ctb\", email = \"jenny@rstudio.com\"), person(given = \"RStudio\", role = c(\"cph\", \"fnd\")))",
      "Description": "Provides a 'tbl_df' class (the 'tibble') with stricter checking and better formatting than the traditional data frame.",
      "License": "MIT + file LICENSE",
      "URL": "https://tibble.tidyverse.org/, https://github.com/tidyverse/tibble",
      "BugReports": "https://github.com/tidyverse/tibble/issues",
      "Depends": [
        "R (>= 3.4.0)"
      ],
      "Imports": [
        "fansi (>= 0.4.0)",
        "lifecycle (>= 1.0.0)",
        "magrittr",
        "methods",
        "pillar (>= 1.8.1)",
        "pkgconfig",
        "rlang (>= 1.0.2)",
        "utils",
        "vctrs (>= 0.4.2)"
      ],
      "Suggests": [
        "bench",
        "bit64",
        "blob",
        "brio",
        "callr",
        "cli",
        "covr",
        "crayon (>= 1.3.4)",
        "DiagrammeR",
        "dplyr",
        "evaluate",
        "formattable",
        "ggplot2",
        "here",
        "hms",
        "htmltools",
        "knitr",
        "lubridate",
        "mockr",
        "nycflights13",
        "pkgbuild",
        "pkgload",
        "purrr",
        "rmarkdown",
        "stringi",
        "testthat (>= 3.0.2)",
        "tidyr",
        "withr"
      ],
      "VignetteBuilder": "knitr",
      "Encoding": "UTF-8",
      "RoxygenNote": "7.2.3",
      "Config/testthat/edition": "3",
      "Config/testthat/parallel": "true",
      "Config/testthat/start-first": "vignette-formats, as_tibble, add, invariants",
      "Config/autostyle/scope": "line_breaks",
      "Config/autostyle/strict": "true",
      "Config/autostyle/rmd": "false",
      "Config/Needs/website": "tidyverse/tidytemplate",
      "NeedsCompilation": "yes",
      "Author": "Kirill Müller [aut, cre] (<https://orcid.org/0000-0002-1416-3412>), Hadley Wickham [aut], Romain Francois [ctb], Jennifer Bryan [ctb], RStudio [cph, fnd]",
      "Maintainer": "Kirill Müller <kirill@cynkra.com>",
      "Repository": "CRAN"
    },
    "tictoc": {
      "Package": "tictoc",
      "Version": "1.2.1",
      "Source": "Repository",
      "Title": "Functions for Timing R Scripts, as Well as Implementations of \"Stack\" and \"StackList\" Structures",
      "Author": "Sergei Izrailev",
      "Maintainer": "Sergei Izrailev <sizrailev@jabiruventures.com>",
      "Description": "Code execution timing functions 'tic' and 'toc' that can be nested. One can record all timings while a complex script is running, and examine the values later. It is also possible to instrument the timing calls with custom callbacks. In addition, this package provides class 'Stack', implemented as a vector, and class 'StackList', which is a stack implemented as a list, both of which support operations 'push', 'pop', 'first_element', 'last_element' and 'clear'.",
      "URL": "https://github.com/jabiru/tictoc",
      "Depends": [
        "R (>= 2.15)",
        "methods"
      ],
      "License": "Apache License (== 2.0) | file LICENSE",
      "Copyright": "Copyright (C) Collective, Inc. | file inst/COPYRIGHTS",
      "Encoding": "UTF-8",
      "RoxygenNote": "7.2.3",
      "Suggests": [
        "testthat (>= 3.0.0)"
      ],
      "Config/testthat/edition": "3",
      "NeedsCompilation": "no",
      "Repository": "CRAN"
    },
    "tidyr": {
      "Package": "tidyr",
      "Version": "1.3.1",
      "Source": "Repository",
      "Title": "Tidy Messy Data",
      "Authors@R": "c( person(\"Hadley\", \"Wickham\", , \"hadley@posit.co\", role = c(\"aut\", \"cre\")), person(\"Davis\", \"Vaughan\", , \"davis@posit.co\", role = \"aut\"), person(\"Maximilian\", \"Girlich\", role = \"aut\"), person(\"Kevin\", \"Ushey\", , \"kevin@posit.co\", role = \"ctb\"), person(\"Posit Software, PBC\", role = c(\"cph\", \"fnd\")) )",
      "Description": "Tools to help to create tidy data, where each column is a variable, each row is an observation, and each cell contains a single value.  'tidyr' contains tools for changing the shape (pivoting) and hierarchy (nesting and 'unnesting') of a dataset, turning deeply nested lists into rectangular data frames ('rectangling'), and extracting values out of string columns. It also includes tools for working with missing values (both implicit and explicit).",
      "License": "MIT + file LICENSE",
      "URL": "https://tidyr.tidyverse.org, https://github.com/tidyverse/tidyr",
      "BugReports": "https://github.com/tidyverse/tidyr/issues",
      "Depends": [
        "R (>= 3.6)"
      ],
      "Imports": [
        "cli (>= 3.4.1)",
        "dplyr (>= 1.0.10)",
        "glue",
        "lifecycle (>= 1.0.3)",
        "magrittr",
        "purrr (>= 1.0.1)",
        "rlang (>= 1.1.1)",
        "stringr (>= 1.5.0)",
        "tibble (>= 2.1.1)",
        "tidyselect (>= 1.2.0)",
        "utils",
        "vctrs (>= 0.5.2)"
      ],
      "Suggests": [
        "covr",
        "data.table",
        "knitr",
        "readr",
        "repurrrsive (>= 1.1.0)",
        "rmarkdown",
        "testthat (>= 3.0.0)"
      ],
      "LinkingTo": [
        "cpp11 (>= 0.4.0)"
      ],
      "VignetteBuilder": "knitr",
      "Config/Needs/website": "tidyverse/tidytemplate",
      "Config/testthat/edition": "3",
      "Encoding": "UTF-8",
      "LazyData": "true",
      "RoxygenNote": "7.3.0",
      "NeedsCompilation": "yes",
      "Author": "Hadley Wickham [aut, cre], Davis Vaughan [aut], Maximilian Girlich [aut], Kevin Ushey [ctb], Posit Software, PBC [cph, fnd]",
      "Maintainer": "Hadley Wickham <hadley@posit.co>",
      "Repository": "CRAN"
    },
    "tidyselect": {
      "Package": "tidyselect",
      "Version": "1.2.1",
      "Source": "Repository",
      "Title": "Select from a Set of Strings",
      "Authors@R": "c( person(\"Lionel\", \"Henry\", , \"lionel@posit.co\", role = c(\"aut\", \"cre\")), person(\"Hadley\", \"Wickham\", , \"hadley@posit.co\", role = \"aut\"), person(\"Posit Software, PBC\", role = c(\"cph\", \"fnd\")) )",
      "Description": "A backend for the selecting functions of the 'tidyverse'.  It makes it easy to implement select-like functions in your own packages in a way that is consistent with other 'tidyverse' interfaces for selection.",
      "License": "MIT + file LICENSE",
      "URL": "https://tidyselect.r-lib.org, https://github.com/r-lib/tidyselect",
      "BugReports": "https://github.com/r-lib/tidyselect/issues",
      "Depends": [
        "R (>= 3.4)"
      ],
      "Imports": [
        "cli (>= 3.3.0)",
        "glue (>= 1.3.0)",
        "lifecycle (>= 1.0.3)",
        "rlang (>= 1.0.4)",
        "vctrs (>= 0.5.2)",
        "withr"
      ],
      "Suggests": [
        "covr",
        "crayon",
        "dplyr",
        "knitr",
        "magrittr",
        "rmarkdown",
        "stringr",
        "testthat (>= 3.1.1)",
        "tibble (>= 2.1.3)"
      ],
      "VignetteBuilder": "knitr",
      "ByteCompile": "true",
      "Config/testthat/edition": "3",
      "Config/Needs/website": "tidyverse/tidytemplate",
      "Encoding": "UTF-8",
      "RoxygenNote": "7.3.0.9000",
      "NeedsCompilation": "yes",
      "Author": "Lionel Henry [aut, cre], Hadley Wickham [aut], Posit Software, PBC [cph, fnd]",
      "Maintainer": "Lionel Henry <lionel@posit.co>",
      "Repository": "CRAN"
    },
    "tidyverse": {
      "Package": "tidyverse",
      "Version": "2.0.0",
      "Source": "Repository",
      "Title": "Easily Install and Load the 'Tidyverse'",
      "Authors@R": "c( person(\"Hadley\", \"Wickham\", , \"hadley@rstudio.com\", role = c(\"aut\", \"cre\")), person(\"RStudio\", role = c(\"cph\", \"fnd\")) )",
      "Description": "The 'tidyverse' is a set of packages that work in harmony because they share common data representations and 'API' design. This package is designed to make it easy to install and load multiple 'tidyverse' packages in a single step. Learn more about the 'tidyverse' at <https://www.tidyverse.org>.",
      "License": "MIT + file LICENSE",
      "URL": "https://tidyverse.tidyverse.org, https://github.com/tidyverse/tidyverse",
      "BugReports": "https://github.com/tidyverse/tidyverse/issues",
      "Depends": [
        "R (>= 3.3)"
      ],
      "Imports": [
        "broom (>= 1.0.3)",
        "conflicted (>= 1.2.0)",
        "cli (>= 3.6.0)",
        "dbplyr (>= 2.3.0)",
        "dplyr (>= 1.1.0)",
        "dtplyr (>= 1.2.2)",
        "forcats (>= 1.0.0)",
        "ggplot2 (>= 3.4.1)",
        "googledrive (>= 2.0.0)",
        "googlesheets4 (>= 1.0.1)",
        "haven (>= 2.5.1)",
        "hms (>= 1.1.2)",
        "httr (>= 1.4.4)",
        "jsonlite (>= 1.8.4)",
        "lubridate (>= 1.9.2)",
        "magrittr (>= 2.0.3)",
        "modelr (>= 0.1.10)",
        "pillar (>= 1.8.1)",
        "purrr (>= 1.0.1)",
        "ragg (>= 1.2.5)",
        "readr (>= 2.1.4)",
        "readxl (>= 1.4.2)",
        "reprex (>= 2.0.2)",
        "rlang (>= 1.0.6)",
        "rstudioapi (>= 0.14)",
        "rvest (>= 1.0.3)",
        "stringr (>= 1.5.0)",
        "tibble (>= 3.1.8)",
        "tidyr (>= 1.3.0)",
        "xml2 (>= 1.3.3)"
      ],
      "Suggests": [
        "covr (>= 3.6.1)",
        "feather (>= 0.3.5)",
        "glue (>= 1.6.2)",
        "mockr (>= 0.2.0)",
        "knitr (>= 1.41)",
        "rmarkdown (>= 2.20)",
        "testthat (>= 3.1.6)"
      ],
      "VignetteBuilder": "knitr",
      "Config/Needs/website": "tidyverse/tidytemplate",
      "Config/testthat/edition": "3",
      "Encoding": "UTF-8",
      "RoxygenNote": "7.2.3",
      "NeedsCompilation": "no",
      "Author": "Hadley Wickham [aut, cre], RStudio [cph, fnd]",
      "Maintainer": "Hadley Wickham <hadley@rstudio.com>",
      "Repository": "CRAN"
    },
    "timechange": {
      "Package": "timechange",
      "Version": "0.3.0",
      "Source": "Repository",
      "Title": "Efficient Manipulation of Date-Times",
      "Authors@R": "c(person(\"Vitalie\", \"Spinu\", email = \"spinuvit@gmail.com\", role = c(\"aut\", \"cre\")), person(\"Google Inc.\", role = c(\"ctb\", \"cph\")))",
      "Description": "Efficient routines for manipulation of date-time objects while accounting for time-zones and daylight saving times. The package includes utilities for updating of date-time components (year, month, day etc.), modification of time-zones, rounding of date-times, period addition and subtraction etc. Parts of the 'CCTZ' source code, released under the Apache 2.0 License, are included in this package. See <https://github.com/google/cctz> for more details.",
      "Depends": [
        "R (>= 3.3)"
      ],
      "License": "GPL (>= 3)",
      "Encoding": "UTF-8",
      "LinkingTo": [
        "cpp11 (>= 0.2.7)"
      ],
      "Suggests": [
        "testthat (>= 0.7.1.99)",
        "knitr"
      ],
      "SystemRequirements": "A system with zoneinfo data (e.g. /usr/share/zoneinfo) as well as a recent-enough C++11 compiler (such as g++-4.8 or later). On Windows the zoneinfo included with R is used.",
      "BugReports": "https://github.com/vspinu/timechange/issues",
      "URL": "https://github.com/vspinu/timechange/",
      "RoxygenNote": "7.2.1",
      "NeedsCompilation": "yes",
      "Author": "Vitalie Spinu [aut, cre], Google Inc. [ctb, cph]",
      "Maintainer": "Vitalie Spinu <spinuvit@gmail.com>",
      "Repository": "CRAN"
    },
    "tinytex": {
      "Package": "tinytex",
      "Version": "0.51",
      "Source": "Repository",
      "Type": "Package",
      "Title": "Helper Functions to Install and Maintain TeX Live, and Compile LaTeX Documents",
      "Authors@R": "c( person(\"Yihui\", \"Xie\", role = c(\"aut\", \"cre\", \"cph\"), email = \"xie@yihui.name\", comment = c(ORCID = \"0000-0003-0645-5666\")), person(given = \"Posit Software, PBC\", role = c(\"cph\", \"fnd\")), person(\"Christophe\", \"Dervieux\", role = \"ctb\", comment = c(ORCID = \"0000-0003-4474-2498\")), person(\"Devon\", \"Ryan\", role = \"ctb\", email = \"dpryan79@gmail.com\", comment = c(ORCID = \"0000-0002-8549-0971\")), person(\"Ethan\", \"Heinzen\", role = \"ctb\"), person(\"Fernando\", \"Cagua\", role = \"ctb\"), person() )",
      "Description": "Helper functions to install and maintain the 'LaTeX' distribution named 'TinyTeX' (<https://yihui.org/tinytex/>), a lightweight, cross-platform, portable, and easy-to-maintain version of 'TeX Live'. This package also contains helper functions to compile 'LaTeX' documents, and install missing 'LaTeX' packages automatically.",
      "Imports": [
        "xfun (>= 0.29)"
      ],
      "Suggests": [
        "testit",
        "rstudioapi"
      ],
      "License": "MIT + file LICENSE",
      "URL": "https://github.com/rstudio/tinytex",
      "BugReports": "https://github.com/rstudio/tinytex/issues",
      "Encoding": "UTF-8",
      "RoxygenNote": "7.3.1",
      "NeedsCompilation": "no",
      "Author": "Yihui Xie [aut, cre, cph] (<https://orcid.org/0000-0003-0645-5666>), Posit Software, PBC [cph, fnd], Christophe Dervieux [ctb] (<https://orcid.org/0000-0003-4474-2498>), Devon Ryan [ctb] (<https://orcid.org/0000-0002-8549-0971>), Ethan Heinzen [ctb], Fernando Cagua [ctb]",
      "Maintainer": "Yihui Xie <xie@yihui.name>",
      "Repository": "CRAN"
    },
    "tmle": {
      "Package": "tmle",
      "Version": "2.0.1.1",
      "Source": "Repository",
      "Date": "2024-05-14",
      "Title": "Targeted Maximum Likelihood Estimation",
      "Authors@R": "c(person(\"Susan\", \"Gruber\", role = c(\"aut\", \"cre\"),  email = \"sgruber@cal.berkeley.edu\"), person(\"Mark\", \"van der Laan\", role = \"aut\", email = \"laan@berkeley.edu\"), person(\"Chris\", \"Kennedy\", role = \"ctr\", email = \"ck37@berkeley.edu\"))",
      "Author": "Susan Gruber [aut, cre], Mark van der Laan [aut], Chris Kennedy [ctr]",
      "Maintainer": "Susan Gruber <sgruber@cal.berkeley.edu>",
      "Copyright": "Copyright 2012. The Regents of the University of California (Regents). All Rights Reserved.",
      "Depends": [
        "glmnet",
        "SuperLearner (>= 2.0)"
      ],
      "Suggests": [
        "dbarts (>= 0.9-18)",
        "gam (>= 1.15)",
        "ROCR (>= 1.0-7)",
        "WeightedROC"
      ],
      "Description": "Targeted maximum likelihood estimation of point treatment effects (Targeted Maximum Likelihood Learning, The International Journal of Biostatistics, 2(1), 2006.  This version automatically estimates the additive treatment effect among the treated (ATT) and among the controls (ATC).  The tmle() function calculates the adjusted marginal difference in mean outcome associated with a binary point treatment, for continuous or binary outcomes.  Relative risk and odds ratio estimates are also reported for binary outcomes. Missingness in the outcome is allowed, but not in treatment assignment or baseline covariate values.  The population mean is calculated when there is missingness, and no variation in the treatment assignment. The tmleMSM() function estimates the parameters of a marginal structural model for a binary point treatment effect. Effect estimation stratified by a binary mediating variable is also available. An ID argument can be used to identify repeated measures. Default settings call 'SuperLearner' to estimate the Q and g portions of the likelihood, unless values or a user-supplied regression function are passed in as arguments.",
      "License": "BSD_3_clause + file LICENSE | GPL-2",
      "URL": "https://CRAN.R-project.org/package=tmle",
      "NeedsCompilation": "no",
      "Repository": "CRAN"
    },
    "tzdb": {
      "Package": "tzdb",
      "Version": "0.5.0",
      "Source": "Repository",
      "Title": "Time Zone Database Information",
      "Authors@R": "c( person(\"Davis\", \"Vaughan\", , \"davis@posit.co\", role = c(\"aut\", \"cre\")), person(\"Howard\", \"Hinnant\", role = \"cph\", comment = \"Author of the included date library\"), person(\"Posit Software, PBC\", role = c(\"cph\", \"fnd\")) )",
      "Description": "Provides an up-to-date copy of the Internet Assigned Numbers Authority (IANA) Time Zone Database. It is updated periodically to reflect changes made by political bodies to time zone boundaries, UTC offsets, and daylight saving time rules. Additionally, this package provides a C++ interface for working with the 'date' library. 'date' provides comprehensive support for working with dates and date-times, which this package exposes to make it easier for other R packages to utilize. Headers are provided for calendar specific calculations, along with a limited interface for time zone manipulations.",
      "License": "MIT + file LICENSE",
      "URL": "https://tzdb.r-lib.org, https://github.com/r-lib/tzdb",
      "BugReports": "https://github.com/r-lib/tzdb/issues",
      "Depends": [
        "R (>= 4.0.0)"
      ],
      "Suggests": [
        "covr",
        "testthat (>= 3.0.0)"
      ],
      "LinkingTo": [
        "cpp11 (>= 0.5.2)"
      ],
      "Biarch": "yes",
      "Config/Needs/website": "tidyverse/tidytemplate",
      "Config/testthat/edition": "3",
      "Encoding": "UTF-8",
      "RoxygenNote": "7.3.2",
      "NeedsCompilation": "yes",
      "Author": "Davis Vaughan [aut, cre], Howard Hinnant [cph] (Author of the included date library), Posit Software, PBC [cph, fnd]",
      "Maintainer": "Davis Vaughan <davis@posit.co>",
      "Repository": "CRAN"
    },
    "ucminf": {
      "Package": "ucminf",
      "Version": "1.2.2",
      "Source": "Repository",
      "Title": "General-Purpose Unconstrained Non-Linear Optimization",
      "Authors@R": "c( person(\"K Hervé\", \"Dakpo\", email = \"k-herve.dakpo@inrae.fr\",  role = c(\"ctb\", \"cre\")), person(\"Hans Bruun\", \"Nielsen\", role = \"aut\"), person(\"Stig Bousgaard\", \"Mortensen\", role = \"aut\") )",
      "Description": "An algorithm for general-purpose unconstrained non-linear optimization. The algorithm is of quasi-Newton type with BFGS updating of the inverse Hessian and soft line search with a trust region type monitoring of the input to the line search algorithm. The interface of 'ucminf' is designed for easy interchange with 'optim'.",
      "License": "GPL (>= 2)",
      "URL": "https://github.com/hdakpo/ucminf",
      "BugReports": "https://github.com/hdakpo/ucminf/issues",
      "Encoding": "UTF-8",
      "RoxygenNote": "7.3.1",
      "Depends": [
        "R (>= 3.5.0)"
      ],
      "Suggests": [
        "numDeriv"
      ],
      "NeedsCompilation": "yes",
      "Author": "K Hervé Dakpo [ctb, cre], Hans Bruun Nielsen [aut], Stig Bousgaard Mortensen [aut]",
      "Maintainer": "K Hervé Dakpo <k-herve.dakpo@inrae.fr>",
      "Repository": "CRAN"
    },
    "utf8": {
      "Package": "utf8",
      "Version": "1.2.4",
      "Source": "Repository",
      "Title": "Unicode Text Processing",
      "Authors@R": "c(person(given = c(\"Patrick\", \"O.\"), family = \"Perry\", role = c(\"aut\", \"cph\")), person(given = \"Kirill\", family = \"M\\u00fcller\", role = \"cre\", email = \"kirill@cynkra.com\"), person(given = \"Unicode, Inc.\", role = c(\"cph\", \"dtc\"), comment = \"Unicode Character Database\"))",
      "Description": "Process and print 'UTF-8' encoded international text (Unicode). Input, validate, normalize, encode, format, and display.",
      "License": "Apache License (== 2.0) | file LICENSE",
      "URL": "https://ptrckprry.com/r-utf8/, https://github.com/patperry/r-utf8",
      "BugReports": "https://github.com/patperry/r-utf8/issues",
      "Depends": [
        "R (>= 2.10)"
      ],
      "Suggests": [
        "cli",
        "covr",
        "knitr",
        "rlang",
        "rmarkdown",
        "testthat (>= 3.0.0)",
        "withr"
      ],
      "VignetteBuilder": "knitr, rmarkdown",
      "Config/testthat/edition": "3",
      "Encoding": "UTF-8",
      "RoxygenNote": "7.2.3",
      "NeedsCompilation": "yes",
      "Author": "Patrick O. Perry [aut, cph], Kirill Müller [cre], Unicode, Inc. [cph, dtc] (Unicode Character Database)",
      "Maintainer": "Kirill Müller <kirill@cynkra.com>",
      "Repository": "CRAN"
    },
    "uuid": {
      "Package": "uuid",
      "Version": "1.2-0",
      "Source": "Repository",
      "Title": "Tools for Generating and Handling of UUIDs",
      "Author": "Simon Urbanek <Simon.Urbanek@r-project.org> (R package), Theodore Ts'o <tytso@thunk.org> (libuuid)",
      "Maintainer": "Simon Urbanek <Simon.Urbanek@r-project.org>",
      "Depends": [
        "R (>= 2.9.0)"
      ],
      "Description": "Tools for generating and handling of UUIDs (Universally Unique Identifiers).",
      "License": "MIT + file LICENSE",
      "URL": "https://www.rforge.net/uuid",
      "BugReports": "https://github.com/s-u/uuid",
      "NeedsCompilation": "yes",
      "Repository": "CRAN"
    },
    "vctrs": {
      "Package": "vctrs",
      "Version": "0.6.5",
      "Source": "Repository",
      "Title": "Vector Helpers",
      "Authors@R": "c( person(\"Hadley\", \"Wickham\", , \"hadley@posit.co\", role = \"aut\"), person(\"Lionel\", \"Henry\", , \"lionel@posit.co\", role = \"aut\"), person(\"Davis\", \"Vaughan\", , \"davis@posit.co\", role = c(\"aut\", \"cre\")), person(\"data.table team\", role = \"cph\", comment = \"Radix sort based on data.table's forder() and their contribution to R's order()\"), person(\"Posit Software, PBC\", role = c(\"cph\", \"fnd\")) )",
      "Description": "Defines new notions of prototype and size that are used to provide tools for consistent and well-founded type-coercion and size-recycling, and are in turn connected to ideas of type- and size-stability useful for analysing function interfaces.",
      "License": "MIT + file LICENSE",
      "URL": "https://vctrs.r-lib.org/, https://github.com/r-lib/vctrs",
      "BugReports": "https://github.com/r-lib/vctrs/issues",
      "Depends": [
        "R (>= 3.5.0)"
      ],
      "Imports": [
        "cli (>= 3.4.0)",
        "glue",
        "lifecycle (>= 1.0.3)",
        "rlang (>= 1.1.0)"
      ],
      "Suggests": [
        "bit64",
        "covr",
        "crayon",
        "dplyr (>= 0.8.5)",
        "generics",
        "knitr",
        "pillar (>= 1.4.4)",
        "pkgdown (>= 2.0.1)",
        "rmarkdown",
        "testthat (>= 3.0.0)",
        "tibble (>= 3.1.3)",
        "waldo (>= 0.2.0)",
        "withr",
        "xml2",
        "zeallot"
      ],
      "VignetteBuilder": "knitr",
      "Config/Needs/website": "tidyverse/tidytemplate",
      "Config/testthat/edition": "3",
      "Encoding": "UTF-8",
      "Language": "en-GB",
      "RoxygenNote": "7.2.3",
      "NeedsCompilation": "yes",
      "Author": "Hadley Wickham [aut], Lionel Henry [aut], Davis Vaughan [aut, cre], data.table team [cph] (Radix sort based on data.table's forder() and their contribution to R's order()), Posit Software, PBC [cph, fnd]",
      "Maintainer": "Davis Vaughan <davis@posit.co>",
      "Repository": "CRAN"
    },
    "viridisLite": {
      "Package": "viridisLite",
      "Version": "0.4.2",
      "Source": "Repository",
      "Type": "Package",
      "Title": "Colorblind-Friendly Color Maps (Lite Version)",
      "Date": "2023-05-02",
      "Authors@R": "c( person(\"Simon\", \"Garnier\", email = \"garnier@njit.edu\", role = c(\"aut\", \"cre\")), person(\"Noam\", \"Ross\", email = \"noam.ross@gmail.com\", role = c(\"ctb\", \"cph\")), person(\"Bob\", \"Rudis\", email = \"bob@rud.is\", role = c(\"ctb\", \"cph\")), person(\"Marco\", \"Sciaini\", email = \"sciaini.marco@gmail.com\", role = c(\"ctb\", \"cph\")), person(\"Antônio Pedro\", \"Camargo\", role = c(\"ctb\", \"cph\")), person(\"Cédric\", \"Scherer\", email = \"scherer@izw-berlin.de\", role = c(\"ctb\", \"cph\")) )",
      "Maintainer": "Simon Garnier <garnier@njit.edu>",
      "Description": "Color maps designed to improve graph readability for readers with  common forms of color blindness and/or color vision deficiency. The color  maps are also perceptually-uniform, both in regular form and also when  converted to black-and-white for printing. This is the 'lite' version of the  'viridis' package that also contains 'ggplot2' bindings for discrete and  continuous color and fill scales and can be found at  <https://cran.r-project.org/package=viridis>.",
      "License": "MIT + file LICENSE",
      "Encoding": "UTF-8",
      "Depends": [
        "R (>= 2.10)"
      ],
      "Suggests": [
        "hexbin (>= 1.27.0)",
        "ggplot2 (>= 1.0.1)",
        "testthat",
        "covr"
      ],
      "URL": "https://sjmgarnier.github.io/viridisLite/, https://github.com/sjmgarnier/viridisLite/",
      "BugReports": "https://github.com/sjmgarnier/viridisLite/issues/",
      "RoxygenNote": "7.2.3",
      "NeedsCompilation": "no",
      "Author": "Simon Garnier [aut, cre], Noam Ross [ctb, cph], Bob Rudis [ctb, cph], Marco Sciaini [ctb, cph], Antônio Pedro Camargo [ctb, cph], Cédric Scherer [ctb, cph]",
      "Repository": "CRAN"
    },
    "vroom": {
      "Package": "vroom",
      "Version": "1.6.5",
      "Source": "Repository",
      "Title": "Read and Write Rectangular Text Data Quickly",
      "Authors@R": "c( person(\"Jim\", \"Hester\", role = \"aut\", comment = c(ORCID = \"0000-0002-2739-7082\")), person(\"Hadley\", \"Wickham\", , \"hadley@posit.co\", role = \"aut\", comment = c(ORCID = \"0000-0003-4757-117X\")), person(\"Jennifer\", \"Bryan\", , \"jenny@posit.co\", role = c(\"aut\", \"cre\"), comment = c(ORCID = \"0000-0002-6983-2759\")), person(\"Shelby\", \"Bearrows\", role = \"ctb\"), person(\"https://github.com/mandreyel/\", role = \"cph\", comment = \"mio library\"), person(\"Jukka\", \"Jylänki\", role = \"cph\", comment = \"grisu3 implementation\"), person(\"Mikkel\", \"Jørgensen\", role = \"cph\", comment = \"grisu3 implementation\"), person(\"Posit Software, PBC\", role = c(\"cph\", \"fnd\")) )",
      "Description": "The goal of 'vroom' is to read and write data (like 'csv', 'tsv' and 'fwf') quickly. When reading it uses a quick initial indexing step, then reads the values lazily , so only the data you actually use needs to be read.  The writer formats the data in parallel and writes to disk asynchronously from formatting.",
      "License": "MIT + file LICENSE",
      "URL": "https://vroom.r-lib.org, https://github.com/tidyverse/vroom",
      "BugReports": "https://github.com/tidyverse/vroom/issues",
      "Depends": [
        "R (>= 3.6)"
      ],
      "Imports": [
        "bit64",
        "cli (>= 3.2.0)",
        "crayon",
        "glue",
        "hms",
        "lifecycle (>= 1.0.3)",
        "methods",
        "rlang (>= 0.4.2)",
        "stats",
        "tibble (>= 2.0.0)",
        "tidyselect",
        "tzdb (>= 0.1.1)",
        "vctrs (>= 0.2.0)",
        "withr"
      ],
      "Suggests": [
        "archive",
        "bench (>= 1.1.0)",
        "covr",
        "curl",
        "dplyr",
        "forcats",
        "fs",
        "ggplot2",
        "knitr",
        "patchwork",
        "prettyunits",
        "purrr",
        "rmarkdown",
        "rstudioapi",
        "scales",
        "spelling",
        "testthat (>= 2.1.0)",
        "tidyr",
        "utils",
        "waldo",
        "xml2"
      ],
      "LinkingTo": [
        "cpp11 (>= 0.2.0)",
        "progress (>= 1.2.1)",
        "tzdb (>= 0.1.1)"
      ],
      "VignetteBuilder": "knitr",
      "Config/Needs/website": "nycflights13, tidyverse/tidytemplate",
      "Config/testthat/edition": "3",
      "Config/testthat/parallel": "false",
      "Copyright": "file COPYRIGHTS",
      "Encoding": "UTF-8",
      "Language": "en-US",
      "RoxygenNote": "7.2.3.9000",
      "NeedsCompilation": "yes",
      "Author": "Jim Hester [aut] (<https://orcid.org/0000-0002-2739-7082>), Hadley Wickham [aut] (<https://orcid.org/0000-0003-4757-117X>), Jennifer Bryan [aut, cre] (<https://orcid.org/0000-0002-6983-2759>), Shelby Bearrows [ctb], https://github.com/mandreyel/ [cph] (mio library), Jukka Jylänki [cph] (grisu3 implementation), Mikkel Jørgensen [cph] (grisu3 implementation), Posit Software, PBC [cph, fnd]",
      "Maintainer": "Jennifer Bryan <jenny@posit.co>",
      "Repository": "CRAN"
    },
    "withr": {
      "Package": "withr",
      "Version": "3.0.0",
      "Source": "Repository",
      "Title": "Run Code 'With' Temporarily Modified Global State",
      "Authors@R": "c(person(given = \"Jim\", family = \"Hester\", role = \"aut\"), person(given = \"Lionel\", family = \"Henry\", role = c(\"aut\", \"cre\"), email = \"lionel@posit.co\"), person(given = \"Kirill\", family = \"Müller\", role = \"aut\", email = \"krlmlr+r@mailbox.org\"), person(given = \"Kevin\", family = \"Ushey\", role = \"aut\", email = \"kevinushey@gmail.com\"), person(given = \"Hadley\", family = \"Wickham\", role = \"aut\", email = \"hadley@posit.co\"), person(given = \"Winston\", family = \"Chang\", role = \"aut\"), person(given = \"Jennifer\", family = \"Bryan\", role = \"ctb\"), person(given = \"Richard\", family = \"Cotton\", role = \"ctb\"), person(given = \"Posit Software, PBC\", role = c(\"cph\", \"fnd\")))",
      "Description": "A set of functions to run code 'with' safely and temporarily modified global state. Many of these functions were originally a part of the 'devtools' package, this provides a simple package with limited dependencies to provide access to these functions.",
      "License": "MIT + file LICENSE",
      "URL": "https://withr.r-lib.org, https://github.com/r-lib/withr#readme",
      "BugReports": "https://github.com/r-lib/withr/issues",
      "Depends": [
        "R (>= 3.5.0)"
      ],
      "Imports": [
        "graphics",
        "grDevices"
      ],
      "Suggests": [
        "callr",
        "covr",
        "DBI",
        "knitr",
        "lattice",
        "methods",
        "rlang",
        "rmarkdown (>= 2.12)",
        "RSQLite",
        "testthat (>= 3.0.0)"
      ],
      "VignetteBuilder": "knitr",
      "Encoding": "UTF-8",
      "RoxygenNote": "7.3.0.9000",
      "Collate": "'aaa.R' 'collate.R' 'connection.R' 'db.R' 'defer-exit.R' 'standalone-defer.R' 'defer.R' 'wrap.R' 'local_.R' 'with_.R' 'devices.R' 'dir.R' 'env.R' 'file.R' 'language.R' 'libpaths.R' 'locale.R' 'makevars.R' 'namespace.R' 'options.R' 'par.R' 'path.R' 'rng.R' 'seed.R' 'sink.R' 'tempfile.R' 'timezone.R' 'torture.R' 'utils.R' 'with.R'",
      "Config/testthat/edition": "3",
      "Config/Needs/website": "tidyverse/tidytemplate",
      "NeedsCompilation": "no",
      "Author": "Jim Hester [aut], Lionel Henry [aut, cre], Kirill Müller [aut], Kevin Ushey [aut], Hadley Wickham [aut], Winston Chang [aut], Jennifer Bryan [ctb], Richard Cotton [ctb], Posit Software, PBC [cph, fnd]",
      "Maintainer": "Lionel Henry <lionel@posit.co>",
      "Repository": "CRAN"
    },
    "xfun": {
      "Package": "xfun",
      "Version": "0.45",
      "Source": "Repository",
      "Type": "Package",
      "Title": "Supporting Functions for Packages Maintained by 'Yihui Xie'",
      "Authors@R": "c( person(\"Yihui\", \"Xie\", role = c(\"aut\", \"cre\", \"cph\"), email = \"xie@yihui.name\", comment = c(ORCID = \"0000-0003-0645-5666\")), person(\"Wush\", \"Wu\", role = \"ctb\"), person(\"Daijiang\", \"Li\", role = \"ctb\"), person(\"Xianying\", \"Tan\", role = \"ctb\"), person(\"Salim\", \"Brüggemann\", role = \"ctb\", email = \"salim-b@pm.me\", comment = c(ORCID = \"0000-0002-5329-5987\")), person(\"Christophe\", \"Dervieux\", role = \"ctb\"), person(given = \"Posit Software, PBC\", role = c(\"cph\", \"fnd\")), person() )",
      "Description": "Miscellaneous functions commonly used in other packages maintained by 'Yihui Xie'.",
      "Imports": [
        "grDevices",
        "stats",
        "tools"
      ],
      "Suggests": [
        "testit",
        "parallel",
        "codetools",
        "methods",
        "rstudioapi",
        "tinytex (>= 0.30)",
        "mime",
        "markdown (>= 1.5)",
        "knitr (>= 1.47)",
        "htmltools",
        "remotes",
        "pak",
        "rhub",
        "renv",
        "curl",
        "xml2",
        "jsonlite",
        "magick",
        "yaml",
        "qs",
        "rmarkdown"
      ],
      "License": "MIT + file LICENSE",
      "URL": "https://github.com/yihui/xfun",
      "BugReports": "https://github.com/yihui/xfun/issues",
      "Encoding": "UTF-8",
      "RoxygenNote": "7.3.1",
      "VignetteBuilder": "knitr",
      "NeedsCompilation": "yes",
      "Author": "Yihui Xie [aut, cre, cph] (<https://orcid.org/0000-0003-0645-5666>), Wush Wu [ctb], Daijiang Li [ctb], Xianying Tan [ctb], Salim Brüggemann [ctb] (<https://orcid.org/0000-0002-5329-5987>), Christophe Dervieux [ctb], Posit Software, PBC [cph, fnd]",
      "Maintainer": "Yihui Xie <xie@yihui.name>",
      "Repository": "CRAN"
    },
    "xml2": {
      "Package": "xml2",
      "Version": "1.3.6",
      "Source": "Repository",
      "Title": "Parse XML",
      "Authors@R": "c( person(\"Hadley\", \"Wickham\", , \"hadley@posit.co\", role = c(\"aut\", \"cre\")), person(\"Jim\", \"Hester\", role = \"aut\"), person(\"Jeroen\", \"Ooms\", role = \"aut\"), person(\"Posit Software, PBC\", role = c(\"cph\", \"fnd\")), person(\"R Foundation\", role = \"ctb\", comment = \"Copy of R-project homepage cached as example\") )",
      "Description": "Work with XML files using a simple, consistent interface. Built on top of the 'libxml2' C library.",
      "License": "MIT + file LICENSE",
      "URL": "https://xml2.r-lib.org/, https://github.com/r-lib/xml2",
      "BugReports": "https://github.com/r-lib/xml2/issues",
      "Depends": [
        "R (>= 3.6.0)"
      ],
      "Imports": [
        "cli",
        "methods",
        "rlang (>= 1.1.0)"
      ],
      "Suggests": [
        "covr",
        "curl",
        "httr",
        "knitr",
        "magrittr",
        "mockery",
        "rmarkdown",
        "testthat (>= 3.0.0)"
      ],
      "VignetteBuilder": "knitr",
      "Config/Needs/website": "tidyverse/tidytemplate",
      "Encoding": "UTF-8",
      "RoxygenNote": "7.2.3",
      "SystemRequirements": "libxml2: libxml2-dev (deb), libxml2-devel (rpm)",
      "Collate": "'S4.R' 'as_list.R' 'xml_parse.R' 'as_xml_document.R' 'classes.R' 'format.R' 'import-standalone-obj-type.R' 'import-standalone-purrr.R' 'import-standalone-types-check.R' 'init.R' 'nodeset_apply.R' 'paths.R' 'utils.R' 'xml2-package.R' 'xml_attr.R' 'xml_children.R' 'xml_document.R' 'xml_find.R' 'xml_missing.R' 'xml_modify.R' 'xml_name.R' 'xml_namespaces.R' 'xml_node.R' 'xml_nodeset.R' 'xml_path.R' 'xml_schema.R' 'xml_serialize.R' 'xml_structure.R' 'xml_text.R' 'xml_type.R' 'xml_url.R' 'xml_write.R' 'zzz.R'",
      "Config/testthat/edition": "3",
      "NeedsCompilation": "yes",
      "Author": "Hadley Wickham [aut, cre], Jim Hester [aut], Jeroen Ooms [aut], Posit Software, PBC [cph, fnd], R Foundation [ctb] (Copy of R-project homepage cached as example)",
      "Maintainer": "Hadley Wickham <hadley@posit.co>",
      "Repository": "CRAN"
    },
    "yaml": {
      "Package": "yaml",
      "Version": "2.3.9",
      "Source": "Repository",
      "Type": "Package",
      "Title": "Methods to Convert R Data to YAML and Back",
      "Date": "2024-07-05",
      "Suggests": [
        "RUnit"
      ],
      "Author": "Shawn P Garbett [aut], Jeremy Stephens [aut, cre], Kirill Simonov [aut], Yihui Xie [ctb], Zhuoer Dong [ctb], Hadley Wickham [ctb], Jeffrey Horner [ctb], reikoch [ctb], Will Beasley [ctb], Brendan O'Connor [ctb], Gregory R. Warnes [ctb], Michael Quinn [ctb], Zhian N. Kamvar [ctb], Charlie Gao [ctb]",
      "Maintainer": "Shawn Garbett <shawn.garbett@vumc.org>",
      "License": "BSD_3_clause + file LICENSE",
      "Description": "Implements the 'libyaml' 'YAML' 1.1 parser and emitter (<https://pyyaml.org/wiki/LibYAML>) for R.",
      "URL": "https://github.com/vubiostat/r-yaml/",
      "BugReports": "https://github.com/vubiostat/r-yaml/issues",
      "NeedsCompilation": "yes",
      "Repository": "CRAN"
    }
  }
}
