# Supplementary material for: Causal Effect Estimation With TMLE: Handling Missing Data and Near Violations of Positivity
Source: Biom J. 2026 Apr 24;68:e70134. doi: 10.1002/bimj.70134 (PMC13109636; doi:10.1002/bimj.70134)
Supplement: Supplementary file 1 — Supporting File: bimj70134‐sup‐0001‐DataCode.zip. [file BIMJ-68-e70134-s001.zip › MissingDataTmle/Simulation/design-based/01_used_libraries.R]

required_packages <- c(
  "data.table",
  "dplyr",
  "foreach",
  "stringr",
  "glmnet",
  "here",
  "tidyverse",
  "forcats",
  "origami",
  "hal9001",
  "tictoc",
  "doParallel",
  "doSNOW",
  "doRNG",
  "tmle",
  "SuperLearner",
  "mice",
  "Amelia",
  "ranger",
  "earth",
  "arm",
  "rpart",
  "ggplot2",
  "gridExtra",
  "grid"
)

############################################################
## 1. Strict namespace check (fail early, deterministic)
############################################################

missing_packages <- required_packages[
  !vapply(required_packages, requireNamespace,
          FUN.VALUE = logical(1), quietly = TRUE)
]

if (length(missing_packages) > 0) {
  stop(
    "Missing packages in project library:\n  ",
    paste(missing_packages, collapse = ", "),
    "\n\nFix by running:\n  renv::restore()",
    call. = FALSE
  )
}

############################################################
## 2. Explicit library calls (critical for renv scanning)
############################################################

library(data.table)
library(dplyr)
library(doParallel)
library(doSNOW)
library(doRNG)
library(foreach)
library(stringr)
library(glmnet)
library(here)
library(tidyverse)
library(forcats)
library(origami)
library(hal9001)
library(tictoc)
library(doParallel)
library(tmle)
library(SuperLearner)
library(mice)
library(Amelia)
library(ranger)
library(earth)
library(arm)
library(rpart)
library(ggplot2)
library(gridExtra)
library(grid)
