# Supplementary material for: Causal Effect Estimation With TMLE: Handling Missing Data and Near Violations of Positivity
Source: Biom J. 2026 Apr 24;68:e70134. doi: 10.1002/bimj.70134 (PMC13109636; doi:10.1002/bimj.70134)
Supplement: Supplementary file 1 — Supporting File: bimj70134‐sup‐0001‐DataCode.zip. [file BIMJ-68-e70134-s001.zip › MissingDataTmle/Simulation/design-based/02_DGP_HAL_Functions.R]

## Acknowledgement: Haodong Li
# original functions of 'under_HAL', 'get_simu_data', 'ss_estimator', 'get_maxscore', 'calc_ate', 
# 'num_knots_generator', 'tune_knots' 
# can be found in: https://github.com/HaodongL/realistic_simu/blob/master/R/2_simulation_HAL.R

## corresponding Paper: https://doi.org/10.1002/sim.9348


# -----------------------------------------------------------------------------
# Operator: set difference by indexing
# -----------------------------------------------------------------------------
#' %w/o%
#' @param x Vector.
#' @param y Vector of values to remove from x.
#' @return Vector x with elements in y removed (keeps original order).
"%w/o%" <- function(x, y) x[!x %in% y]

# -----------------------------------------------------------------------------
# Undersmoothed HAL function
# -----------------------------------------------------------------------------
#' under_HAL
#' @param df data.frame containing outcome and covariates.
#' @param yname Character scalar: column name of response Y.
#' @param xname Character vector: column names of predictors X.
#' @param Nlam Integer scalar: number of candidate lambdas for undersmoothing.
#' @param type Character scalar: "gaussian" or "binomial".
#' @param smooth Integer scalar: smoothness order passed to num_knots_generator.
#' @param base_knots_0 Integer scalar: base number of knots when smoothness_orders == 0.
#' @param degree_crit Integer scalar: if ncol(X) >= degree_crit use max_degree=2 else 3.
#' @return List with elements:
#'   lambda_init (numeric scalar), lambda_under (numeric scalar),
#'   and optionally df_under (data.frame with lambda, l1_norm, n_coef).
under_HAL <- function(df, yname, xname, Nlam, type = "gaussian",
                      smooth = 1, base_knots_0 = 500, degree_crit = 20) {
  
  # variables
  y <- as.numeric(as.matrix(df %>% dplyr::select(dplyr::all_of(yname))))
  x <- df %>%
    dplyr::select(dplyr::all_of(xname)) %>%
    dplyr::mutate_if(sapply(., is.factor), as.numeric)
  n <- nrow(df)
  
  # get initial fit
  print("---initial fitting---")
  tictoc::tic()
  fit <- hal9001::fit_hal(
    X = x,
    Y = y,
    return_x_basis = TRUE,
    family = type,
    num_knots = num_knots_generator(
      max_degree = ifelse(ncol(x) >= degree_crit, 2, 3),
      smoothness_orders = smooth,
      base_num_knots_0 = base_knots_0,
      base_num_knots_1 = max(100, ceiling(sqrt(n)))
    )
  )
  tictoc::toc()
  
  # only non-zero direction
  init_coef <- fit$coefs[-1]
  nonzero_col <- which(init_coef != 0)
  
  # if all coefs are zero, skip undersmooth and use the initial fit
  if (length(nonzero_col) == 0) {
    res <- list(
      "lambda_init"  = fit$lambda_star,
      "lambda_under" = fit$lambda_star
    )
  } else {
    
    # refit on new lambda sequence
    print("---candidates fitting---")
    tictoc::tic()
    us_lambda <- fit$lambda_star * 10^seq(from = 0, to = -3, length = Nlam)
    us_fit <- glmnet::glmnet(
      x = fit$x_basis,
      y = y,
      lambda = us_lambda,
      family = type,
      standardize = FALSE
    )
    tictoc::toc()
    
    # evaluate refits
    if (type == "gaussian") {
      pred_mat   <- stats::predict(us_fit, fit$x_basis)
      preds_init <- stats::predict(fit, new_data = x)
    } else if (type == "binomial") {
      pred_mat   <- stats::predict(us_fit, fit$x_basis, type = "response")
      preds_init <- stats::predict(fit, new_data = x)
    } else {
      stop("Unsupported 'type'. Use 'gaussian' or 'binomial'.")
    }
    
    resid_mat <- pred_mat - y
    basis_mat <- as.matrix(fit$x_basis)
    basis_mat <- as.matrix(basis_mat[, nonzero_col, drop = FALSE])
    
    # estimates of sd in each direction using initial fit
    resid_init <- preds_init - y
    sd_est <- rep(NA_real_, ncol(basis_mat))
    
    for (i in seq_len(ncol(basis_mat))) {
      u <- basis_mat[, i]
      score_init <- resid_init * u
      sd_est[i] <- stats::sd(score_init)
    }
    
    # check the criterion
    print("---checking criterion---")
    tictoc::tic()
    max_score <- get_maxscore(
      basis_mat = basis_mat,
      resid_mat = resid_mat,
      sd_est    = sd_est,
      Nlam      = Nlam,
      us_fit    = us_fit
    )
    tictoc::toc()
    
    # get the first lambda that satisfies the criteria
    lambda_under <- us_lambda[max_score <= 1 / (sqrt(n) * log(n))][1]
    
    # collect and save results
    coef_mat <- as.matrix(us_fit$beta)
    
    df_under <- data.frame(
      "lambda"  = NA_real_,
      "l1_norm" = NA_real_,
      "n_coef"  = NA_real_
    )
    
    for (j in seq_len(Nlam)) {
      df_under[j, 1] <- us_lambda[j]
      df_under[j, 2] <- sum(abs(coef_mat[, j]))
      df_under[j, 3] <- sum(coef_mat[, j] != 0)
    }
    
    res <- list(
      "lambda_init"  = fit$lambda_star,
      "lambda_under" = lambda_under,
      "df_under"     = df_under
    )
  }
  
  return(res)
}


# -----------------------------------------------------------------------------
# Simulate data
# -----------------------------------------------------------------------------
#' get_simu_data
#' @param df data.frame: source dataset (will be resampled).
#' @param w Character vector: covariate column names.
#' @param a Character scalar: treatment column name (used only for covariate set building).
#' @param y Character scalar: outcome column name (used for RSS later; not modified here).
#' @param g_fit Fitted model: must support predict(., new_data=) returning P(A=1|W).
#' @param Q_fit Fitted model: must support predict(., new_data=) returning E(Y|A,W).
#' @param rv Numeric scalar: residual variance for outcome noise (Normal with sd = sqrt(rv)).
#' @param weights Optional numeric vector of length nrow(df)*Size (sampling probs). If NULL uniform.
#' @param Size Integer scalar: bootstrap expansion factor (sample size = nrow(df)*Size).
#' @return List with elements:
#'   data (data.frame bootstrap sample with columns 'a' and 'haz'),
#'   drop_cov (integer: number of constant covariates dropped),
#'   more_than_four (data.frame with id and count of resampling frequency; name kept as-is).

get_simu_data <- function(df, w, a, y, g_fit, Q_fit, rv, weights = NULL, Size) {
  
  df$id <- 1:(nrow(df) * Size)
  
  # If weights are NULL, create a uniform weights vector
  if (is.null(weights)) {
    weights <- rep(1 / (nrow(df) * Size), nrow(df) * Size)
  }
  
  simu_data <- df[
    sample(1:nrow(df), size = nrow(df) * Size, prob = weights, replace = TRUE),
  ]
  
  # Filter for observations drawn more than 3 times
  counts <- table(simu_data$id)
  more_than_four <- as.data.frame(counts)
  colnames(more_than_four) <- c("id", "count")
  more_than_four$id <- as.numeric(more_than_four$id)
  
  simu_data <- simu_data %>% dplyr::select(-id)
  
  # A Bootstrapping: undersmoothed HAL
  # generate predictions for A using g fit on original data and binomial sampling
  covariates <- simu_data %>%
    dplyr::select(dplyr::all_of(w)) %>%
    dplyr::mutate_if(sapply(., is.factor), as.numeric)
  
  a_preds <- stats::predict(g_fit, new_data = covariates)
  
  # Save bootstrapped intervention A to dataframe
  simu_data$a <- stats::rbinom(length(a_preds), 1, prob = a_preds)
  
  # Y Bootstrapping: Super Learner
  # generate Y predictions using Q fit on original data and normal error
  covariates <- simu_data %>%
    dplyr::select(dplyr::all_of(c(w, a))) %>%
    dplyr::mutate_if(sapply(., is.factor), as.numeric)
  
  y_preds <- stats::predict(Q_fit, new_data = covariates)
  y_preds_error <- stats::rnorm(length(y_preds), mean = 0, sd = sqrt(rv))
  y_preds <- y_preds + y_preds_error
  
  # Save bootstrapped outcome Y to dataframe
  simu_data$haz <- y_preds
  
  # Fit SL for g and Q on bootstrap data (for influence curves)
  
  # 0630, drop constant cols
  drop_cov <- 0
  for (covs in (names(simu_data) %w/o% c("haz", "a"))) {
    if (length(unique(simu_data[[covs]])) == 1) {
      simu_data <- simu_data %>% dplyr::select(-dplyr::all_of(covs))
      drop_cov <- drop_cov + 1
    }
  }
  
  w <- colnames(simu_data) %w/o% c("haz", "a")
  
  output <- list(
    "data"           = simu_data,
    "drop_cov"       = drop_cov,
    "more_than_four" = more_than_four
  )
  return(output)
}


# -----------------------------------------------------------------------------
# Simple substitution estimator for (approx.) "true" ATE
# -----------------------------------------------------------------------------
#' ss_estimator
#' @param df data.frame.
#' @param w Character vector: covariate column names.
#' @param a Character scalar: treatment column name.
#' @param y Character scalar: outcome column name.
#' @param mode Character scalar: "full" computes Monte Carlo ATE; otherwise skips and returns NA for psi/rv.
#' @return Named vector/list-like object (via c()) with entries:
#'   psi (numeric scalar ATE or NA),
#'   g_fit (list containing fitted HAL for g),
#'   Q_fit (list containing fitted HAL for Q),
#'   rv (numeric scalar residual variance estimate or NA).
ss_estimator <- function(df, w, a, y, mode = "full"){
  
  # Fit undersmoothed HAL for g on original data
  res_g <- under_HAL(
    df = df, yname = a, xname = w, Nlam = 100,
    type = "binomial", smooth = 0, base_knots_0 = 300
  )
  
  # Preparing covariates for g
  covariates <- df %>%
    dplyr::select(dplyr::all_of(w)) %>%
    dplyr::mutate_if(sapply(., is.factor), as.numeric)
  
  n <- nrow(df)
  
  # Fitting HAL model for g
  g_fit <- hal9001::fit_hal(
    X = covariates,
    Y = as.numeric(as.matrix(df %>% dplyr::select(dplyr::all_of(a)))),
    family = "binomial",
    num_knots = num_knots_generator(
      max_degree = ifelse(ncol(covariates) >= 20, 2, 3),
      smoothness_orders = 0,
      base_num_knots_0 = 300,
      base_num_knots_1 = 100
    ),
    fit_control = list(
      cv_select = FALSE,
      use_min = TRUE,
      lambda.min.ratio = 1e-4,
      prediction_bounds = "default"
    ),
    lambda = res_g$lambda_under,
    return_lasso = FALSE
  )
  
  # Fit undersmoothed HAL for Q on original data
  res_Q <- under_HAL(
    df = df, yname = y, xname = c(w, a), Nlam = 100,
    type = "gaussian", smooth = 0, base_knots_0 = 300
  )
  
  # Preparing covariates for Q and fitting HAL model for Q
  covariates <- df %>%
    dplyr::select(dplyr::all_of(c(w, a))) %>%
    dplyr::mutate_if(sapply(., is.factor), as.numeric)
  
  Q_fit <- hal9001::fit_hal(
    X = covariates,
    Y = as.numeric(as.matrix(df %>% dplyr::select(dplyr::all_of(y)))),
    family = "gaussian",
    num_knots = num_knots_generator(
      max_degree = ifelse(ncol(covariates) >= 20, 2, 3),
      smoothness_orders = 0,
      base_num_knots_0 = 300,
      base_num_knots_1 = 100
    ),
    fit_control = list(
      cv_select = FALSE,
      use_min = TRUE,
      lambda.min.ratio = 1e-4,
      prediction_bounds = "default"
    ),
    lambda = res_Q$lambda_under,
    return_lasso = FALSE
  )
  
  if(mode == "full") {
  # Calculate true ATE by generating a large sample
  print("---calculate the truth---")
  
  num_iterations <- if (n == 500) {
    500
  } else if (n == 1000) {
    250
  } else if (n == 2000) {
    125
  } else {
    250
  }
  
  list_ate <- rep(NA_real_, num_iterations)
  list_rss <- rep(NA_real_, num_iterations)
  
  # Divide and conquer
  tictoc::tic()
  for (m in seq_len(num_iterations)){
    print(paste0("calc ate: ", m, "/", num_iterations))
    
    res_ate <- calc_ate(
      df = df,
      g_fit = g_fit,
      Q_fit = Q_fit,
      n_sample = n,
      w = w,
      a = a,
      y = y
    )
    
    list_ate[m] <- res_ate$psi_ss
    list_rss[m] <- res_ate$rss
  }
  tictoc::toc()
  
  # Aggregate results
  psi_ss <- mean(list_ate)
  rv <- mean(list_rss)
  } else {
    psi_ss <- NA
    rv <- NA
    print("---skip exhaustive population level ATE---")
  }
  
  # Return all models and estimates
  ss <- c(
    "psi"   = psi_ss,
    "g_fit" = list(g_fit),
    "Q_fit" = list(Q_fit),
    "rv"    = rv
  )
  
  return(ss)
}


# -----------------------------------------------------------------------------
# Helper functions
# -----------------------------------------------------------------------------

#' get_maxscore
#' @param basis_mat Numeric matrix: basis columns (n x p) for nonzero directions.
#' @param resid_mat Numeric matrix: residuals for each lambda (n x Nlam).
#' @param sd_est Numeric vector length p: SD estimates for each basis direction.
#' @param Nlam Integer scalar: number of lambdas (matches ncol(resid_mat)).
#' @param us_fit glmnet fit object (unused except for interface consistency).
#' @return Numeric vector length Nlam: max over directions of |mean(score)| per lambda.
get_maxscore <- function(basis_mat, resid_mat, sd_est, Nlam, us_fit){
  
  score_all <- matrix(NA, nrow = Nlam, 
                      ncol = ncol(basis_mat))
  
  for (i in 1:ncol(basis_mat)){
    u <- basis_mat[,i]
    score_mat <- resid_mat * u / sd_est[i]
    score_mean <- apply(score_mat, 2, mean)
    score_all[,i] <- score_mean
  }
  
  # absolute value
  max_score <- apply(abs(score_all), 1, max)
  return(max_score)
}

#' calc_ate
#' @param df data.frame: empirical distribution for sampling W.
#' @param g_fit Fitted treatment model supporting predict(new_data=).
#' @param Q_fit Fitted outcome regression supporting predict(new_data=).
#' @param n_sample Integer scalar: Monte Carlo sample size.
#' @param w Character vector: covariate column names.
#' @param a Character scalar: treatment column name.
#' @param y Character scalar: outcome column name.
#' @return List with elements:
#'   psi_ss (numeric scalar: mean(Q(1,W)-Q(0,W)) under sampled W),
#'   rss (numeric scalar: mean squared error of Q(A,W) vs observed Y in sampled data).
calc_ate <- function(df, g_fit, Q_fit, n_sample = 5*10^4, w, a, y){
  # sample W from emp
  large_data <- dplyr::sample_n(df, size = n_sample, replace = TRUE)
  
  # generate predictions for A using g HAL fit
  covariates <- large_data %>% dplyr::select(dplyr::all_of(w)) %>% 
    dplyr::mutate_if(sapply(., is.factor), as.numeric)
  
  a_preds <- predict(g_fit, new_data = covariates)
  
  # generate A
  large_data$a <- rbinom(length(a_preds), 1, prob = a_preds)
  
  covariates <- large_data %>% dplyr::select(dplyr::all_of(c(w, a))) %>% 
    dplyr::mutate_if(sapply(., is.factor), as.numeric)
  # generate Y
  df0 <- data.frame(covariates)
  df1 <- data.frame(covariates)
  df0$a = 0
  df1$a = 1
  
  # QbarAW
  y_preds <- predict(Q_fit, new_data = covariates)
  
  # Qbar1W
  covariates1 <- df1 %>% dplyr::select(dplyr::all_of(c(w, a))) %>% 
    dplyr::mutate_if(sapply(., is.factor), as.numeric)
  y1_preds <- predict(Q_fit, new_data = covariates1)
  
  # Qbar0W
  covariates0 <- df0 %>% dplyr::select(dplyr::all_of(c(w, a))) %>% 
    dplyr::mutate_if(sapply(., is.factor), as.numeric)
  y0_preds <- predict(Q_fit, new_data = covariates0)
  
  # ate
  psi_ss <- mean(y1_preds - y0_preds)
  rss <- (sum((y_preds - large_data %>% dplyr::select(dplyr::all_of(y)))^2))/n_sample
  
  return(list("psi_ss" = psi_ss,
              "rss" = rss))
}


#' num_knots_generator
#' @param max_degree Integer scalar: maximum interaction/order degree.
#' @param smoothness_orders Numeric/integer: if all > 0 uses base_num_knots_1 else base_num_knots_0.
#' @param base_num_knots_0 Integer scalar: base knots for non-smooth (order 0) case.
#' @param base_num_knots_1 Integer scalar: base knots for smooth case.
#' @return Integer vector of length max_degree: knots per degree d, scaled by 2^(d-1).
num_knots_generator <- function(max_degree, smoothness_orders, base_num_knots_0 = 500,
                                base_num_knots_1 = 200) {
  if (all(smoothness_orders > 0)) {
    return(sapply(seq_len(max_degree), function(d) {
      round(base_num_knots_1 / 2^(d - 1))
    }))
  }
  else {
    return(sapply(seq_len(max_degree), function(d) {
      round(base_num_knots_0 / 2^(d - 1))
    }))
  }
}

#' tune_knots
#' @param df data.frame.
#' @param yname Character scalar: response column name.
#' @param xname Character vector: predictor column names.
#' @param num_knots_candi Integer vector: candidate base_num_knots_1 values.
#' @param type Character scalar: "gaussian" or "binomial".
#' @return data.frame with columns:
#'   num_knots (candidate), mse (mean squared error), n_coef (# nonzero basis coefs), runtime (minutes).
tune_knots <- function(df, 
                       yname, 
                       xname, 
                       num_knots_candi = c(150, 200, 250, 300, 350),
                       type = "gaussian"){
  # variables
  y <- as.numeric(as.matrix(df %>% dplyr::select(dplyr::all_of(yname))))
  x <- df %>% dplyr::select(dplyr::all_of(xname)) %>% 
    dplyr::mutate_if(sapply(., is.factor), as.numeric)
  
  df_tune <- data.frame("num_knots" = NA,
                        "mse" = NA,
                        "n_coef" = NA,
                        "runtime" = NA)
  
  # tuning
  for(i in 1:length(num_knots_candi)){
    # fit
    start_time <- Sys.time()
    fit <- fit_hal(x,
                   y, 
                   return_x_basis = TRUE,
                   family = type,
                   num_knots = num_knots_generator(
                     max_degree = ifelse(ncol(x) >= 20, 2, 3),
                     smoothness_orders = 1,
                     base_num_knots_0 = 500,
                     base_num_knots_1 = num_knots_candi[i]
                   )
    )
    time_elapse <- as.numeric(Sys.time() - start_time, units="mins")
    
    # non-zero coef
    nonzero_col <- which(fit$coefs[-1] != 0)
    
    # performance
    preds <- predict(fit, new_data = x)
    
    df_tune[i, 1] <- num_knots_candi[i]
    df_tune[i, 2] <- mean((preds - y)^2)
    df_tune[i, 3] <- length(nonzero_col)
    df_tune[i, 4] <- time_elapse
  }
  return(df_tune)
}


#' tune_knots
#' @param df data.frame.
#' @param yname Character scalar: response column name.
#' @param xname Character vector: predictor column names.
#' @param num_knots_candi Integer vector: candidate base_num_knots_1 values.
#' @param type Character scalar: "gaussian" or "binomial".
#' @return data.frame with columns:
#'   num_knots (candidate), mse (mean squared error), n_coef (# nonzero basis coefs), runtime (minutes).

# -----------------------------------------------------------------------------
#### new helper functions ####
# -----------------------------------------------------------------------------

#' seed_for_job_design
#' @param base_seed Integer-ish scalar: base seed.
#' @param mode Character scalar: "full" or other (mapped to 1/0).
#' @param mdag Character scalar in {"mDagA","mDagB","mDagC","mDagD","mDagE"}.
#' @param method_id Integer-ish scalar: method identifier.
#' @return Integer scalar seed in [1, .Machine$integer.max], deterministic from inputs.
seed_for_job_design <- function(base_seed, mode, mdag, method_id) {
  
  base_seed <- as.integer(base_seed)
  method_id <- as.integer(method_id)
  
  mdag_id <- match(mdag, c("mDagA", "mDagB", "mDagC", "mDagD", "mDagE"))
  
  mode_id <- ifelse(mode == "full", 1L, 0L)
  
  raw <- as.double(base_seed) +
    1e6 * mode_id +
    1e5 * mdag_id +
    method_id
  
  maxint <- .Machine$integer.max
  seed <- as.integer((raw %% (maxint - 1)) + 1L)
  
  if (is.na(seed)) stop("Generated NA seed")
  
  seed
}

#' init_parallel_backend
#' @param cores Integer scalar: number of parallel workers (>=1).
#' @param seed Integer scalar: RNG seed used for deterministic worker streams.
#' @return List with elements:
#'   cl (PSOCK cluster object), seed (integer scalar actually used).
init_parallel_backend <- function(cores, seed = 1L) {
  stopifnot(is.numeric(cores), cores >= 1)
  seed <- as.integer(seed)
  
  # --- 1) Deterministic RNG on master (good for reproducible stream setup) ---
  RNGkind(kind = "L'Ecuyer-CMRG")
  set.seed(seed)
  
  # --- 2) Capture master's library paths so workers load identical packages ---
  master_libpaths <- .libPaths()
  
  # --- 3) Create cluster (PSOCK by default) ---
  cl <- parallel::makeCluster(cores)
  
  # --- 4) Enforce single-thread settings INSIDE each worker ---
  # (Important: workers are separate R sessions; don't rely on master Sys.setenv)
  parallel::clusterEvalQ(cl, {
    Sys.setenv(
      CUDA_VISIBLE_DEVICES      = "",      
      OMP_NUM_THREADS           = "1",
      OMP_DYNAMIC               = "FALSE",
      OMP_SCHEDULE              = "static",
      OPENBLAS_NUM_THREADS      = "1",
      MKL_NUM_THREADS           = "1",
      MKL_DYNAMIC               = "FALSE",
      VECLIB_MAXIMUM_THREADS    = "1",
      BLIS_NUM_THREADS          = "1",
      NUMEXPR_NUM_THREADS       = "1",
      RCPP_PARALLEL_NUM_THREADS = "1"
    )
    
    # Make RNG kind explicit on workers as well
    RNGkind(kind = "L'Ecuyer-CMRG")
    NULL
  })
  
  # --- 5) Ensure workers use same libPaths as master ---
  parallel::clusterCall(cl, function(lp) {
    .libPaths(lp)
    invisible(.libPaths())
  }, master_libpaths)
  
  # --- 6) Set reproducible RNG streams for workers ---
  # Do this after cluster creation; stream is deterministic given 'seed'
  parallel::clusterSetRNGStream(cl, iseed = seed)
  
  # --- 7) Load backend packages on workers ---
  parallel::clusterEvalQ(cl, {
    library(foreach)
    library(doParallel)
    if (requireNamespace("doSNOW", quietly = TRUE)) library(doSNOW)
    library(doRNG)
    NULL
  })
  
  # --- 8) Register foreach backend ---
  doParallel::registerDoParallel(cl)
  
  # Optional: quick sanity check you can uncomment during debugging:
  # print(parallel::clusterCall(cl, function() Sys.getenv("OMP_NUM_THREADS")))
  
  list(cl = cl, seed = seed)
}


#' count_violations
#' @param probs Numeric vector of probabilities (e.g., propensity scores).
#' @param threshold Numeric scalar in (0,1): defines [threshold, 1-threshold] as acceptable range.
#' @return Numeric scalar: proportion of probs outside [threshold, 1-threshold].
count_violations <- function(probs, threshold = 0.01) {
  
  threshold_high <- 1-threshold
  threshold_low <- threshold
  prop_violation <- (sum(probs > threshold_high) +  sum(probs < threshold_low))/length(probs)
  return(prop_violation)
}

#' calculate_custom_weights
#' @param pred_A Numeric vector: predicted probabilities P(A=1|W).
#' @param real_A Optional numeric/integer {0,1} vector: realized A; if provided, mismatched tails get weight 0.
#' @param top_percentage Numeric scalar: upper tail fraction (e.g., 0.10).
#' @param bottom_percentage Numeric scalar: lower tail fraction (e.g., 0.05).
#' @param weight Numeric scalar: weight assigned to tail observations (before normalization).
#' @return Numeric vector of normalized sampling weights summing to 1.
calculate_custom_weights <- function(pred_A, real_A = NULL, top_percentage = 0.10, bottom_percentage = 0.05, weight = 5) {
  # Sort the probabilities in ascending order
  sorted_pred <- sort(pred_A)
  
  # Determine the cutoff index for the top 10% highest probabilities
  top_cutoff_index <- ceiling((1 - top_percentage) * length(pred_A))
  top_threshold <- sorted_pred[top_cutoff_index]
  
  # Determine the cutoff index for the bottom 5% lowest probabilities
  bottom_cutoff_index <- ceiling(bottom_percentage * length(pred_A))
  bottom_threshold <- sorted_pred[bottom_cutoff_index]
  
  # Initialize weights to 1
  weights <- rep(1, length(pred_A))
  
  # If real_A is provided, adjust weights based on alignment with pred_A
  if (!is.null(real_A)) {
    for (i in 1:length(pred_A)) {
      if (pred_A[i] >= top_threshold) {
        if (real_A[i] == 1) {
          weights[i] <- weight
        } else {
          weights[i] <- 0
        }
      } else if (pred_A[i] <= bottom_threshold) {
        if (real_A[i] == 0) {
          weights[i] <- weight
        } else {
          weights[i] <- 0
        }
      }
    }
  } else {
    # Assign weights of 5 to probabilities in the top 10% or bottom 5%
    weights <- ifelse(pred_A >= top_threshold | pred_A <= bottom_threshold, weight, 1)
  }
  
  # Normalize the weights
  weights <- weights / sum(weights)
  
  return(weights)
}

# -----------------------------------------------------------------------------
# Draw Bootstrap samples
# -----------------------------------------------------------------------------
#' run_DGP_via_HAL
#' @param df data.frame: observed dataset used as empirical source.
#' @param w_cols Character vector: covariate column names W.
#' @param aname Character scalar: treatment column name A.
#' @param yname Character scalar: outcome column name Y.
#' @param g_fit Fitted treatment model used to generate bootstrap A via predict(new_data=).
#' @param Q_fit Fitted outcome model used to generate bootstrap Y via predict(new_data=).
#' @param rv Numeric scalar: residual variance for bootstrap Y noise (Normal with sd=sqrt(rv)).
#' @param weights Optional numeric vector: sampling probabilities for resampling rows; if NULL uniform.
#' @param Nlam Integer scalar: (kept for interface; not used in current code).
#' @param Sim Integer scalar: number of bootstrap replicates.
#' @param Size Integer scalar: bootstrap sample size multiplier (nrow(df)*Size).
#' @param vio Logical: if TRUE, fit HAL propensity on each bootstrap sample and compute violation metrics.
#' @param total_cores Integer scalar: number of parallel workers.
#' @param degree_crit Integer scalar: threshold for HAL max_degree choice in violation model.
#' @param base_seed Integer scalar: base seed controlling deterministic parallel RNG.
#' @return Named list whose names get suffix {500,1000,2000} if detected from df object name:
#'   simu_data_list{suffix} (list of data.frames),
#'   drop_cov_vector{suffix} (numeric vector),
#'   more_than_four{suffix} (list of data.frames),
#'   and if vio=TRUE additionally:
#'     propScore_preds{suffix} (list), violation{suffix} (numeric), error_messages{suffix} (list).
run_DGP_via_HAL <- function(
    df, w_cols, aname, yname, g_fit, Q_fit, rv, 
    weights = NULL,
    Nlam = 100,                 
    Sim = 1000,
    Size = 1,
    vio = FALSE,
    total_cores = 20,
    degree_crit = 10,
    base_seed = 1L              
) {
  
  # -------------------------
  # 0) Validate inputs
  # -------------------------
  validate_inputs <- function() {
    if (!is.data.frame(df)) stop("Error: 'df' must be a data.frame.")
    if (!is.character(aname) || length(aname) != 1) stop("Error: 'aname' should be a single string.")
    if (!is.character(yname) || length(yname) != 1) stop("Error: 'yname' should be a single string.")
    if (!is.character(w_cols) || length(w_cols) < 1) stop("Error: 'w_cols' should be a non-empty character vector.")
    if (!all(w_cols %in% names(df))) stop("Error: Some covariates in 'w_cols' are not present in 'df'.")
    if (!(aname %in% names(df))) stop("Error: Target variable 'aname' is not present in 'df'.")
    if (!(yname %in% names(df))) stop("Error: Response variable 'yname' is not present in 'df'.")
    if (!is.numeric(Sim) || Sim < 1) stop("Error: 'Sim' must be >= 1.")
    if (!is.numeric(total_cores) || total_cores < 1) stop("Error: 'total_cores' must be >= 1.")
  }
  validate_inputs()
  
  base_seed <- as.integer(base_seed)
  Sim <- as.integer(Sim)
  
  # -------------------------
  # 1) Prepare deterministic seeds 
  #    seed_i = base_seed + 1
  # -------------------------
  seeds <- base_seed + 1
  
  # -------------------------
  # 2) Init deterministic parallel backend
  # -------------------------
  pb <- init_parallel_backend(cores = total_cores, seed = base_seed)
  cl <- pb$cl
  on.exit(parallel::stopCluster(cl), add = TRUE)
  
  # -------------------------
  # 3) Make sure workers know your helper functions/operators
  #    (extra safety beyond foreach .export)
  # -------------------------
  needed_exports <- c("get_simu_data", "count_violations", "num_knots_generator", "%w/o%")
  # Only export symbols that actually exist; otherwise clusterExport errors out.
  existing_exports <- needed_exports[needed_exports %in% ls(envir = .GlobalEnv)]
  if (length(existing_exports) > 0) {
    parallel::clusterExport(cl, varlist = existing_exports, envir = .GlobalEnv)
  }
  
  # -------------------------
  # 4) Run simulation deterministically using doRNG
  # -------------------------
  simulation_results <- foreach::foreach(
    i = seq_len(Sim),
    .packages = c("glmnet", "hal9001", "dplyr"),
    .export   = needed_exports,
    .options.RNG = seeds
  ) %dorng% {
  
    
    simu_output <- get_simu_data(
      df      = df,
      w       = w_cols,
      a       = aname,
      y       = yname,
      g_fit   = g_fit,
      Q_fit   = Q_fit,
      rv      = rv,
      weights = weights,
      Size    = Size
    )
    
    result <- list(
      data           = simu_output$data,
      drop_cov       = simu_output$drop_cov,
      more_than_four = simu_output$more_than_four
    )
    
    if (vio) {
      
      covariates <- simu_output$data[, w_cols, drop = FALSE]
      
      # Convert factor covariates to numeric (your original behavior)
      for (col in w_cols) {
        if (is.factor(covariates[[col]])) {
          covariates[[col]] <- as.numeric(covariates[[col]])
        }
      }
      
      fit_result <- tryCatch({
        
        fit_model <- hal9001::fit_hal(
          X = covariates,
          Y = as.numeric(simu_output$data[[aname]]),
          family = "binomial",
          smoothness_orders = 1,
          num_knots = num_knots_generator(
            max_degree = ifelse(ncol(covariates) >= degree_crit, 2, 3),
            smoothness_orders = 0,
            base_num_knots_0 = 300,
            base_num_knots_1 = 100
          ),
          return_lasso = FALSE
        )
        
        prop_scores <- stats::predict(fit_model, new_data = covariates, type = "response")
        violation_count <- count_violations(prop_scores)
        
        list(propScore_pred = prop_scores, violation = violation_count, error = NULL)
        
      }, error = function(e) {
        list(propScore_pred = NA, violation = NA, error = conditionMessage(e))
      })
      
      result$propScore_pred <- fit_result$propScore_pred
      result$violation      <- fit_result$violation
      result$error          <- fit_result$error
    }
    
    result
  }
  
  # -------------------------
  # 5) Unpack results 
  # -------------------------
  simu_data_list   <- vector("list", length = Sim)
  drop_cov_vector  <- numeric(Sim)
  more_than_four   <- vector("list", length = Sim)
  
  if (vio) {
    propScore_preds  <- vector("list", length = Sim)
    violation        <- numeric(Sim)
    error_messages   <- vector("list", length = Sim)
  }
  
  for (i in seq_len(Sim)) {
    simu_data_list[[i]]  <- simulation_results[[i]]$data
    drop_cov_vector[i]   <- simulation_results[[i]]$drop_cov
    more_than_four[[i]]  <- simulation_results[[i]]$more_than_four
    
    if (vio) {
      propScore_preds[[i]] <- simulation_results[[i]]$propScore_pred
      violation[i]         <- simulation_results[[i]]$violation
      error_messages[[i]]  <- simulation_results[[i]]$error
    }
  }
  
  # -------------------------
  # 6) suffix naming
  # -------------------------
  df_name <- deparse(substitute(df))
  suffix <- ""
  if (grepl("500",  df_name)) suffix <- "500"
  if (grepl("1000", df_name)) suffix <- "1000"
  if (grepl("2000", df_name)) suffix <- "2000"
  
  result_elements <- list(
    simu_data_list  = simu_data_list,
    drop_cov_vector = drop_cov_vector,
    more_than_four  = more_than_four
  )
  
  names_result_elements <- c(
    paste0("simu_data_list",  suffix),
    paste0("drop_cov_vector", suffix),
    paste0("more_than_four",  suffix)
  )
  
  if (vio) {
    result_elements$propScore_preds <- propScore_preds
    result_elements$violation       <- violation
    result_elements$error_messages  <- error_messages
    
    names_result_elements <- c(
      names_result_elements,
      paste0("propScore_preds", suffix),
      paste0("violation",       suffix),
      paste0("error_messages",  suffix)
    )
  }
  
  names(result_elements) <- names_result_elements
  return(result_elements)
}
