# Supplementary material for: Causal Effect Estimation With TMLE: Handling Missing Data and Near Violations of Positivity
Source: Biom J. 2026 Apr 24;68:e70134. doi: 10.1002/bimj.70134 (PMC13109636; doi:10.1002/bimj.70134)
Supplement: Supplementary file 1 — Supporting File: bimj70134‐sup‐0001‐DataCode.zip. [file BIMJ-68-e70134-s001.zip › MissingDataTmle/Simulation/design-based/03_missing_Functions.R]

# -----------------------------------------------------------------------------
# Insert missing values according to indicator matrices/lists
# -----------------------------------------------------------------------------
#' generate_Missing_Data
#' @param data_list List of data.frames. Each element must contain columns:
#'   haz, a, enwast, W_mhtcm, W_mwtkg, W_parity.
#' @param MissingIndicator_list List of data.frames (same length/order as data_list) with
#'   binary indicators (1 = set missing) in columns: MY, MA, MZ1, MZ2, MZ3, MZ4.
#' @return List of data.frames (same structure as data_list) with NAs inserted according
#'   to the indicators.
generate_Missing_Data <- function(data_list, MissingIndicator_list) {
  
  for (i in 1:length(data_list)) {
    data_list[[i]]$haz[MissingIndicator_list[[i]]$MY == 1] <- NA
    data_list[[i]]$a[MissingIndicator_list[[i]]$MA == 1] <- NA
    data_list[[i]]$enwast[MissingIndicator_list[[i]]$MZ1 == 1] <- NA
    data_list[[i]]$W_mhtcm[MissingIndicator_list[[i]]$MZ2 == 1] <- NA
    data_list[[i]]$W_mwtkg[MissingIndicator_list[[i]]$MZ3 == 1] <- NA
    data_list[[i]]$W_parity[MissingIndicator_list[[i]]$MZ4 == 1] <- NA
  }
  return(data_list)
}


# -----------------------------------------------------------------------------
# Generate missingness indicators under a selected m-DAG and apply them
# -----------------------------------------------------------------------------
#' generate_mDag_Data
#' @param data_list List of data.frames. Each element must contain at least columns:
#'   enwast, W_mhtcm, W_mwtkg, W_parity, sex, agedays, W_meducyrs, a, haz.
#' @param coefs Named list of coefficient lists with entries:
#'   MZ1, MZ2, MZ3, MZ4, MA, MY. Each contains intercept and possibly parent coefficients
#'   (e.g., MZ2$MZ1, MA$MZ1,..., MY$MA).
#' @param m_dag Character scalar: which fixed-coef regime to use ("A","B","C","D","E").
#' @return List of data.frames (same length/order as data_list) where variables
#'   (haz, a, enwast, W_mhtcm, W_mwtkg, W_parity) have NAs inserted according to
#'   simulated indicators (MZ1..MZ4, MA, MY).
generate_mDag_Data <- function(data_list, coefs, m_dag) {
  
  # Fixed coefficients for different m-DAGs with real variable names
  fixed_coefs <- list(
    E = list(
      Z_enwast = 0.6,
      Z_W_mhtcm = 0.1,
      Z_W_mwtkg = 0.1,
      Z_W_parity = 0.1,
      Z_sex = -0.6,
      Z_agedays = 0.1,
      Z_W_meducyrs = -0.1,
      Z_a = -0.6,
      Z_haz = 0.1
    ),
    D = list(
      Z_enwast = 0.6,
      Z_W_mhtcm = 0.1,
      Z_W_mwtkg = 0.1,
      Z_W_parity = 0.1,
      Z_sex = -0.6,
      Z_agedays = 0.1,
      Z_W_meducyrs = -0.1,
      Z_a = -0.6,
      Z_haz = 0.1
    ),
    C = list(
      Z_enwast = 0.6,
      Z_W_mhtcm = 0.1,
      Z_W_mwtkg = 0.1,
      Z_W_parity = 0.1,
      Z_sex = -0.6,
      Z_agedays = 0.1,
      Z_W_meducyrs = -0.1,
      Z_a = -0.6,
      Z_haz = 0
    ),
    B = list(
      Z_enwast = 0.6,
      Z_W_mhtcm = 0.1,
      Z_W_mwtkg = 0.1,
      Z_W_parity = 0.1,
      Z_sex = -0.6, 
      Z_agedays = 0.1,
      Z_W_meducyrs = -0.1,
      Z_a = 0,
      Z_haz = 0
    ),
    A = list(
      Z_enwast = 0,
      Z_W_mhtcm = 0,
      Z_W_mwtkg = 0,
      Z_W_parity = 0,
      Z_sex = 0,
      Z_agedays = 0,
      Z_W_meducyrs = 0,
      Z_a = 0,
      Z_haz = 0
    )
  )
  
  # Center the variables in data_list
  center_variables <- function(df) {
    df$agedays <- scale(df$agedays, center = TRUE, scale = TRUE)
    df$W_meducyrs <- scale(df$W_meducyrs, center = TRUE, scale = FALSE)
    df$W_mhtcm <- scale(df$W_mhtcm, center = TRUE, scale = FALSE)
    df$W_mwtkg <- scale(df$W_mwtkg, center = TRUE, scale = FALSE)
    df$W_parity <- scale(df$W_parity, center = TRUE, scale = FALSE)
    df$haz <- scale(df$haz, center = TRUE, scale = FALSE)
    df$sex <- ifelse(as.integer(df$sex) == 1, 0, 1)
    return(df)
  }
  
  indicator_list <- lapply(data_list, function(df) {
    df <- center_variables(df)
    
    MZ1 <- rbinom(nrow(df), size = 1, prob = plogis(
      coefs$MZ1$intercept +
        fixed_coefs[[m_dag]]$Z_enwast * df$enwast +
        fixed_coefs[[m_dag]]$Z_sex * df$sex +
        fixed_coefs[[m_dag]]$Z_agedays * df$agedays +
        fixed_coefs[[m_dag]]$Z_W_meducyrs * df$W_meducyrs +
        fixed_coefs[[m_dag]]$Z_a * df$a +
        fixed_coefs[[m_dag]]$Z_haz * df$haz
    ))
    df$MZ1 <- MZ1
    
    MZ2 <- rbinom(nrow(df), size = 1, prob = plogis(
      coefs$MZ2$intercept +
        fixed_coefs[[m_dag]]$Z_W_mhtcm * df$W_mhtcm +
        fixed_coefs[[m_dag]]$Z_sex * df$sex +
        fixed_coefs[[m_dag]]$Z_agedays * df$agedays +
        fixed_coefs[[m_dag]]$Z_W_meducyrs * df$W_meducyrs +
        fixed_coefs[[m_dag]]$Z_a * df$a +
        fixed_coefs[[m_dag]]$Z_haz * df$haz +
        coefs$MZ2$MZ1 * df$MZ1
    ))
    df$MZ2 <- MZ2
    
    MZ3 <- rbinom(nrow(df), size = 1, prob = plogis(
      coefs$MZ3$intercept +
        fixed_coefs[[m_dag]]$Z_W_mwtkg * df$W_mwtkg +
        fixed_coefs[[m_dag]]$Z_sex * df$sex +
        fixed_coefs[[m_dag]]$Z_agedays * df$agedays +
        fixed_coefs[[m_dag]]$Z_W_meducyrs * df$W_meducyrs +
        fixed_coefs[[m_dag]]$Z_a * df$a +
        fixed_coefs[[m_dag]]$Z_haz * df$haz +
        coefs$MZ3$MZ1 * df$MZ1 +
        coefs$MZ3$MZ2 * df$MZ2
    ))
    df$MZ3 <- MZ3
    
    MZ4 <- rbinom(nrow(df), size = 1, prob = plogis(
      coefs$MZ4$intercept +
        fixed_coefs[[m_dag]]$Z_W_parity * df$W_parity +
        fixed_coefs[[m_dag]]$Z_sex * df$sex +
        fixed_coefs[[m_dag]]$Z_agedays * df$agedays +
        fixed_coefs[[m_dag]]$Z_W_meducyrs * df$W_meducyrs +
        fixed_coefs[[m_dag]]$Z_a * df$a +
        fixed_coefs[[m_dag]]$Z_haz * df$haz +
        coefs$MZ4$MZ1 * df$MZ1 +
        coefs$MZ4$MZ2 * df$MZ2 +
        coefs$MZ4$MZ3 * df$MZ3
    ))
    df$MZ4 <- MZ4
    
    MA <- rbinom(nrow(df), size = 1, prob = plogis(
      coefs$MA$intercept +
        fixed_coefs[[m_dag]]$Z_enwast * df$enwast +
        fixed_coefs[[m_dag]]$Z_W_mhtcm * df$W_mhtcm +
        fixed_coefs[[m_dag]]$Z_W_mwtkg * df$W_mwtkg +
        fixed_coefs[[m_dag]]$Z_W_parity * df$W_parity +
        fixed_coefs[[m_dag]]$Z_sex * df$sex +
        fixed_coefs[[m_dag]]$Z_agedays * df$agedays +
        fixed_coefs[[m_dag]]$Z_W_meducyrs * df$W_meducyrs +
        fixed_coefs[[m_dag]]$Z_a * df$a +
        fixed_coefs[[m_dag]]$Z_haz * df$haz +
        coefs$MA$MZ1 * df$MZ1 +
        coefs$MA$MZ2 * df$MZ2 +
        coefs$MA$MZ3 * df$MZ3 +
        coefs$MA$MZ4 * df$MZ4 
    ))
    df$MA <- MA
    
    MY <- rbinom(nrow(df), size = 1, prob = plogis(
      coefs$MY$intercept +
        fixed_coefs[[m_dag]]$Z_enwast * df$enwast +
        fixed_coefs[[m_dag]]$Z_W_mhtcm * df$W_mhtcm +
        fixed_coefs[[m_dag]]$Z_W_mwtkg * df$W_mwtkg +
        fixed_coefs[[m_dag]]$Z_W_parity * df$W_parity +
        fixed_coefs[[m_dag]]$Z_sex * df$sex +
        fixed_coefs[[m_dag]]$Z_agedays * df$agedays +
        fixed_coefs[[m_dag]]$Z_W_meducyrs * df$W_meducyrs +
        fixed_coefs[[m_dag]]$Z_a * df$a +
        (if (m_dag == "I") 0 else fixed_coefs[[m_dag]]$Z_haz * df$haz) +
        coefs$MY$MZ1 * df$MZ1 +
        coefs$MY$MZ2 * df$MZ2 +
        coefs$MY$MZ3 * df$MZ3 +
        coefs$MY$MZ4 * df$MZ4 +
        coefs$MY$MA * df$MA 
    ))
    df$MY <- MY
    
    return(data.frame(MZ1, MZ2, MZ3, MZ4, MA, MY))
  })
  
  missing_data_list <- generate_Missing_Data(data_list, indicator_list)
  
  return(missing_data_list)
}


# -----------------------------------------------------------------------------
# Wrapper: generate all m-DAG datasets for a given "pos" coefficient regime
# -----------------------------------------------------------------------------
#' generate_All_mDags
#' @param simu_data_list List of data.frames (bootstrap datasets) to which missingness will be applied.
#' @param pos Character scalar: one of {"no_pos","pos1","pos2","pos3"} selecting coefficient regime.
#' @return Named list. Each element is a list of data.frames (same length as simu_data_list)
#'   produced by generate_mDag_Data() for mDagA..mDagE (names include suffix "_pos*" if pos != "no_pos").
generate_All_mDags <- function(simu_data_list, pos = "no_pos") {
  
  # Define all coefficient sets in a nested structure
  coef_sets <- list(
    no_pos = list(
      A = list(MZ1 = list(intercept = -1.75), MZ2 = list(intercept = -1.80, MZ1 = 2), MZ3 = list(intercept = -1.65, MZ1 = 2, MZ2 = 2), MZ4 = list(intercept = -3.55, MZ1 = 2.1, MZ2 = 2.1, MZ3 = 2.1), MA = list(intercept = -2.75, MZ1 = 2, MZ2 = 2, MZ3 = 2, MZ4 = 2), MY = list(intercept = -2.00, MZ1 = 0.6, MZ2 = 0.6, MZ3 = 0.6, MZ4 = 0.6, MA = -0.2)),
      B = list(MZ1 = list(intercept = -1.60), MZ2 = list(intercept = -1.65, MZ1 = 2), MZ3 = list(intercept = -1.50, MZ1 = 2, MZ2 = 2), MZ4 = list(intercept = -3.25, MZ1 = 2.1, MZ2 = 2.1, MZ3 = 2.1), MA = list(intercept = -2.75, MZ1 = 2, MZ2 = 2, MZ3 = 2, MZ4 = 2), MY = list(intercept = -1.80, MZ1 = 0.5, MZ2 = 0.5, MZ3 = 0.5, MZ4 = 0.5, MA = -0.55)),
      C = list(MZ1 = list(intercept = -1.15), MZ2 = list(intercept = -1.30, MZ1 = 2.2), MZ3 = list(intercept = -1.15, MZ1 = 2.2, MZ2 = 2.2), MZ4 = list(intercept = -3.05, MZ1 = 2.2, MZ2 = 2.2, MZ3 = 2.2), MA = list(intercept = -2.05, MZ1 = 1.7, MZ2 = 1.7, MZ3 = 1.7, MZ4 = 1.7), MY = list(intercept = -1.20, MZ1 = 0.4, MZ2 = 0.4, MZ3 = 0.4, MZ4 = 0.4, MA = -0.65)),
      D = list(MZ1 = list(intercept = -1.15), MZ2 = list(intercept = -1.30, MZ1 = 2.2), MZ3 = list(intercept = -1.15, MZ1 = 2.2, MZ2 = 2.2), MZ4 = list(intercept = -3.05, MZ1 = 2.2, MZ2 = 2.2, MZ3 = 2.2), MA = list(intercept = -2.05, MZ1 = 1.7, MZ2 = 1.7, MZ3 = 1.7, MZ4 = 1.7), MY = list(intercept = -1.20, MZ1 = 0.4, MZ2 = 0.4, MZ3 = 0.4, MZ4 = 0.4, MA = -0.65)),
      E = list(MZ1 = list(intercept = -1.15), MZ2 = list(intercept = -1.30, MZ1 = 2.2), MZ3 = list(intercept = -1.15, MZ1 = 2.2, MZ2 = 2.2), MZ4 = list(intercept = -3.05, MZ1 = 2.2, MZ2 = 2.2, MZ3 = 2.2), MA = list(intercept = -2.05, MZ1 = 1.7, MZ2 = 1.7, MZ3 = 1.7, MZ4 = 1.7), MY = list(intercept = -1.20, MZ1 = 0.4, MZ2 = 0.4, MZ3 = 0.4, MZ4 = 0.4, MA = -0.65))
    ),
    pos1 = list(
      A = list(MZ1 = list(intercept = -1.75), MZ2 = list(intercept = -1.80, MZ1 = 2), MZ3 = list(intercept = -1.65, MZ1 = 2, MZ2 = 2), MZ4 = list(intercept = -3.55, MZ1 = 2.1, MZ2 = 2.1, MZ3 = 2.1), MA = list(intercept = -2.75, MZ1 = 2, MZ2 = 2, MZ3 = 2, MZ4 = 2), MY = list(intercept = -2.00, MZ1 = 0.6, MZ2 = 0.6, MZ3 = 0.6, MZ4 = 0.6, MA = -0.2)),
      B = list(MZ1 = list(intercept = -1.50), MZ2 = list(intercept = -1.60, MZ1 = 2), MZ3 = list(intercept = -1.40, MZ1 = 2, MZ2 = 2), MZ4 = list(intercept = -3.40, MZ1 = 2.1, MZ2 = 2.1, MZ3 = 2.1), MA = list(intercept = -2.50, MZ1 = 2, MZ2 = 2, MZ3 = 2, MZ4 = 2), MY = list(intercept = -1.65, MZ1 = 0.5, MZ2 = 0.5, MZ3 = 0.5, MZ4 = 0.5, MA = -0.2)),
      C = list(MZ1 = list(intercept = -1.15), MZ2 = list(intercept = -1.35, MZ1 = 2.2), MZ3 = list(intercept = -1.20, MZ1 = 2.2, MZ2 = 2.2), MZ4 = list(intercept = -3.10, MZ1 = 2.2, MZ2 = 2.2, MZ3 = 2.2), MA = list(intercept = -2.25, MZ1 = 1.8, MZ2 = 1.8, MZ3 = 1.8, MZ4 = 1.8), MY = list(intercept = -1.30, MZ1 = 0.4, MZ2 = 0.4, MZ3 = 0.4, MZ4 = 0.4, MA = -0.65)),
      D = list(MZ1 = list(intercept = -1.15), MZ2 = list(intercept = -1.30, MZ1 = 2.2), MZ3 = list(intercept = -1.20, MZ1 = 2.2, MZ2 = 2.2), MZ4 = list(intercept = -3.10, MZ1 = 2.2, MZ2 = 2.2, MZ3 = 2.2), MA = list(intercept = -2.25, MZ1 = 1.8, MZ2 = 1.8, MZ3 = 1.8, MZ4 = 1.8), MY = list(intercept = -1.35, MZ1 = 0.4, MZ2 = 0.4, MZ3 = 0.4, MZ4 = 0.4, MA = -0.65)),
      E = list(MZ1 = list(intercept = -1.15), MZ2 = list(intercept = -1.30, MZ1 = 2.2), MZ3 = list(intercept = -1.20, MZ1 = 2.2, MZ2 = 2.2), MZ4 = list(intercept = -3.10, MZ1 = 2.2, MZ2 = 2.2, MZ3 = 2.2), MA = list(intercept = -2.25, MZ1 = 1.8, MZ2 = 1.8, MZ3 = 1.8, MZ4 = 1.8), MY = list(intercept = -1.35, MZ1 = 0.4, MZ2 = 0.4, MZ3 = 0.4, MZ4 = 0.4, MA = -0.65))
    ),
    pos2 = list(
      A = list(MZ1 = list(intercept = -1.75), MZ2 = list(intercept = -1.80, MZ1 = 2), MZ3 = list(intercept = -1.65, MZ1 = 2, MZ2 = 2), MZ4 = list(intercept = -3.55, MZ1 = 2.1, MZ2 = 2.1, MZ3 = 2.1), MA = list(intercept = -2.75, MZ1 = 2, MZ2 = 2, MZ3 = 2, MZ4 = 2), MY = list(intercept = -2.00, MZ1 = 0.6, MZ2 = 0.6, MZ3 = 0.6, MZ4 = 0.6, MA = -0.2)),
      B = list(MZ1 = list(intercept = -1.50), MZ2 = list(intercept = -1.60, MZ1 = 2), MZ3 = list(intercept = -1.40, MZ1 = 2, MZ2 = 2), MZ4 = list(intercept = -3.40, MZ1 = 2.1, MZ2 = 2.1, MZ3 = 2.1), MA = list(intercept = -2.50, MZ1 = 2, MZ2 = 2, MZ3 = 2, MZ4 = 2), MY = list(intercept = -1.65, MZ1 = 0.5, MZ2 = 0.5, MZ3 = 0.5, MZ4 = 0.5, MA = -0.2)),
      C = list(MZ1 = list(intercept = -1.15), MZ2 = list(intercept = -1.35, MZ1 = 2.2), MZ3 = list(intercept = -1.20, MZ1 = 2.2, MZ2 = 2.2), MZ4 = list(intercept = -3.10, MZ1 = 2.2, MZ2 = 2.2, MZ3 = 2.2), MA = list(intercept = -2.15, MZ1 = 1.8, MZ2 = 1.8, MZ3 = 1.8, MZ4 = 1.8), MY = list(intercept = -1.30, MZ1 = 0.4, MZ2 = 0.4, MZ3 = 0.4, MZ4 = 0.4, MA = -0.65)),
      D = list(MZ1 = list(intercept = -1.15), MZ2 = list(intercept = -1.30, MZ1 = 2.2), MZ3 = list(intercept = -1.20, MZ1 = 2.2, MZ2 = 2.2), MZ4 = list(intercept = -3.10, MZ1 = 2.2, MZ2 = 2.2, MZ3 = 2.2), MA = list(intercept = -2.20, MZ1 = 1.8, MZ2 = 1.8, MZ3 = 1.8, MZ4 = 1.8), MY = list(intercept = -1.30, MZ1 = 0.4, MZ2 = 0.4, MZ3 = 0.4, MZ4 = 0.4, MA = -0.65)),
      E = list(MZ1 = list(intercept = -1.15), MZ2 = list(intercept = -1.30, MZ1 = 2.2), MZ3 = list(intercept = -1.20, MZ1 = 2.2, MZ2 = 2.2), MZ4 = list(intercept = -3.10, MZ1 = 2.2, MZ2 = 2.2, MZ3 = 2.2), MA = list(intercept = -2.20, MZ1 = 1.8, MZ2 = 1.8, MZ3 = 1.8, MZ4 = 1.8), MY = list(intercept = -1.30, MZ1 = 0.4, MZ2 = 0.4, MZ3 = 0.4, MZ4 = 0.4, MA = -0.65))
    ),
    pos3 = list(
      A = list(MZ1 = list(intercept = -1.75), MZ2 = list(intercept = -1.80, MZ1 = 2), MZ3 = list(intercept = -1.65, MZ1 = 2, MZ2 = 2), MZ4 = list(intercept = -3.55, MZ1 = 2.1, MZ2 = 2.1, MZ3 = 2.1), MA = list(intercept = -2.75, MZ1 = 2, MZ2 = 2, MZ3 = 2, MZ4 = 2), MY = list(intercept = -2.00, MZ1 = 0.6, MZ2 = 0.6, MZ3 = 0.6, MZ4 = 0.6, MA = -0.2)),
      B = list(MZ1 = list(intercept = -1.50), MZ2 = list(intercept = -1.60, MZ1 = 2), MZ3 = list(intercept = -1.40, MZ1 = 2, MZ2 = 2), MZ4 = list(intercept = -3.40, MZ1 = 2.1, MZ2 = 2.1, MZ3 = 2.1), MA = list(intercept = -2.50, MZ1 = 2, MZ2 = 2, MZ3 = 2, MZ4 = 2), MY = list(intercept = -1.65, MZ1 = 0.5, MZ2 = 0.5, MZ3 = 0.5, MZ4 = 0.5, MA = -0.2)),
      C = list(MZ1 = list(intercept = -1.15), MZ2 = list(intercept = -1.30, MZ1 = 2.2), MZ3 = list(intercept = -1.15, MZ1 = 2.2, MZ2 = 2.2), MZ4 = list(intercept = -3.05, MZ1 = 2.2, MZ2 = 2.2, MZ3 = 2.2), MA = list(intercept = -2.15, MZ1 = 1.8, MZ2 = 1.8, MZ3 = 1.8, MZ4 = 1.8), MY = list(intercept = -1.25, MZ1 = 0.4, MZ2 = 0.4, MZ3 = 0.4, MZ4 = 0.4, MA = -0.65)),
      D = list(MZ1 = list(intercept = -1.15), MZ2 = list(intercept = -1.30, MZ1 = 2.2), MZ3 = list(intercept = -1.15, MZ1 = 2.2, MZ2 = 2.2), MZ4 = list(intercept = -3.10, MZ1 = 2.2, MZ2 = 2.2, MZ3 = 2.2), MA = list(intercept = -2.15, MZ1 = 1.8, MZ2 = 1.8, MZ3 = 1.8, MZ4 = 1.8), MY = list(intercept = -1.25, MZ1 = 0.4, MZ2 = 0.4, MZ3 = 0.4, MZ4 = 0.4, MA = -0.65)),
      E = list(MZ1 = list(intercept = -1.15), MZ2 = list(intercept = -1.30, MZ1 = 2.2), MZ3 = list(intercept = -1.15, MZ1 = 2.2, MZ2 = 2.2), MZ4 = list(intercept = -3.10, MZ1 = 2.2, MZ2 = 2.2, MZ3 = 2.2), MA = list(intercept = -2.15, MZ1 = 1.8, MZ2 = 1.8, MZ3 = 1.8, MZ4 = 1.8), MY = list(intercept = -1.25, MZ1 = 0.4, MZ2 = 0.4, MZ3 = 0.4, MZ4 = 0.4, MA = -0.65))
    )
  )
  
  # Get coefficients for the specified position
  current_coefs <- coef_sets[[pos]]
  
  # Generate m-DAGs using lapply for conciseness
  result_list <- lapply(names(current_coefs), function(dag_name) {
    generate_mDag_Data(simu_data_list, current_coefs[[dag_name]], dag_name)
  })
  
  # Create proper names with suffix if needed
  suffix <- if (pos == "no_pos") "" else paste0("_", pos)
  names(result_list) <- paste0("mDag", names(current_coefs), suffix)
  
  return(result_list)
}


# -----------------------------------------------------------------------------
# Missingness summary: average missing proportions across a list of datasets
# -----------------------------------------------------------------------------
#' MissingProportion
#' @param data_list List of data.frames. Each element must have columns:
#'   enwast, W_mhtcm, W_mwtkg, W_parity, a, haz.
#' @return Named numeric vector (length 8) with mean missing proportions across datasets:
#'   enwast, W_mhtcm, W_mwtkg, W_parity, a, haz, aorHaz (either a or haz missing), Any (any missing).
MissingProportion <- function(data_list) {
  
  Missing_enwast <- vector(length = length(data_list))
  Missing_W_mhtcm <- vector(length = length(data_list))
  Missing_W_mwtkg <- vector(length = length(data_list))
  Missing_W_parity <- vector(length = length(data_list))
  Missing_a <- vector(length = length(data_list))
  Missing_haz <- vector(length = length(data_list))
  Missing_a_haz <- vector(length = length(data_list))
  MissingAny <- vector(length = length(data_list))
  
  for (i in 1:(length(data_list))) {
    Missing_enwast[i] <- sum(is.na(data_list[[i]]$enwast))/nrow(data_list[[i]])
    Missing_W_mhtcm[i] <- sum(is.na(data_list[[i]]$W_mhtcm))/nrow(data_list[[i]])
    Missing_W_mwtkg[i] <- sum(is.na(data_list[[i]]$W_mwtkg))/nrow(data_list[[i]])
    Missing_W_parity[i] <- sum(is.na(data_list[[i]]$W_parity))/nrow(data_list[[i]])
    Missing_a[i] <- sum(is.na(data_list[[i]]$a))/nrow(data_list[[i]])
    Missing_haz[i] <- sum(is.na(data_list[[i]]$haz))/nrow(data_list[[i]])
    Missing_a_haz[i] <- sum(is.na(data_list[[i]]$haz)|is.na(data_list[[i]]$a))/nrow(data_list[[i]])
    MissingAny[i] <- sum(is.na(data_list[[i]]$enwast)|is.na(data_list[[i]]$W_mhtcm)|
                           is.na(data_list[[i]]$W_mwtkg)|is.na(data_list[[i]]$W_parity)|
                           is.na(data_list[[i]]$a)|is.na(data_list[[i]]$haz))/nrow(data_list[[i]])
  }
  mean_missing <- c(mean(Missing_enwast), mean(Missing_W_mhtcm), mean(Missing_W_mwtkg),
                    mean(Missing_W_parity), mean(Missing_a), mean(Missing_haz), mean(Missing_a_haz), mean(MissingAny))
  #mean_missing <- as.data.frame(t(mean_missing), row.names = deparse(substitute(data_list))) -> cut after first '_' for better naming
  names(mean_missing) <- c("enwast", "W_mhtcm", "W_mwtkg", "W_parity", "a", "haz", "aorHaz", "Any")
  return(mean_missing)
} 

# -----------------------------------------------------------------------------
# help function for missingness proportions
# -----------------------------------------------------------------------------
#' MissingProportion
#' @param data_list List of data.frames. Each element must have columns:
#'   enwast, W_mhtcm, W_mwtkg, W_parity, a, haz.
#' @return Named numeric vector (length 8) with mean missing proportions across datasets:
#'   enwast, W_mhtcm, W_mwtkg, W_parity, a, haz, aorHaz (either a or haz missing), Any (any missing).
MissingProportion <- function(data_list) {
  
  Missing_enwast <- vector(length = length(data_list))
  Missing_W_mhtcm <- vector(length = length(data_list))
  Missing_W_mwtkg <- vector(length = length(data_list))
  Missing_W_parity <- vector(length = length(data_list))
  Missing_a <- vector(length = length(data_list))
  Missing_haz <- vector(length = length(data_list))
  Missing_a_haz <- vector(length = length(data_list))
  MissingAny <- vector(length = length(data_list))
  
  for (i in 1:(length(data_list))) {
    Missing_enwast[i] <- sum(is.na(data_list[[i]]$enwast))/nrow(data_list[[i]])
    Missing_W_mhtcm[i] <- sum(is.na(data_list[[i]]$W_mhtcm))/nrow(data_list[[i]])
    Missing_W_mwtkg[i] <- sum(is.na(data_list[[i]]$W_mwtkg))/nrow(data_list[[i]])
    Missing_W_parity[i] <- sum(is.na(data_list[[i]]$W_parity))/nrow(data_list[[i]])
    Missing_a[i] <- sum(is.na(data_list[[i]]$a))/nrow(data_list[[i]])
    Missing_haz[i] <- sum(is.na(data_list[[i]]$haz))/nrow(data_list[[i]])
    Missing_a_haz[i] <- sum(is.na(data_list[[i]]$haz)|is.na(data_list[[i]]$a))/nrow(data_list[[i]])
    MissingAny[i] <- sum(is.na(data_list[[i]]$enwast)|is.na(data_list[[i]]$W_mhtcm)|
                           is.na(data_list[[i]]$W_mwtkg)|is.na(data_list[[i]]$W_parity)|
                           is.na(data_list[[i]]$a)|is.na(data_list[[i]]$haz))/nrow(data_list[[i]])
  }
  mean_missing <- c(mean(Missing_enwast), mean(Missing_W_mhtcm), mean(Missing_W_mwtkg),
                    mean(Missing_W_parity), mean(Missing_a), mean(Missing_haz), mean(Missing_a_haz), mean(MissingAny))
  #mean_missing <- as.data.frame(t(mean_missing), row.names = deparse(substitute(data_list))) -> cut after first '_' for better naming
  names(mean_missing) <- c("enwast", "W_mhtcm", "W_mwtkg", "W_parity", "a", "haz", "aorHaz", "Any")
  return(mean_missing)
} 


# -----------------------------------------------------------------------------
# Create a data.frame of missingness summaries for each element of a list
# -----------------------------------------------------------------------------
#' create_missing_df
#' @param list_object Named list where each element is a list of data.frames compatible with MissingProportion().
#' @return data.frame where each row corresponds to MissingProportion(list_object[[k]]) for one k.
create_missing_df <- function(list_object) {
  # Apply MissingProportion to each element of the list
  missing_list <- lapply(list_object, MissingProportion)
  df <- do.call(rbind, missing_list)
  df <- as.data.frame(df)
  # include the names of each list element as a column in the data frame.
  # df <- cbind(list_name = names(list_object), df)
  
  return(df)
}
