# Supplementary material for: Causal Effect Estimation With TMLE: Handling Missing Data and Near Violations of Positivity
Source: Biom J. 2026 Apr 24;68:e70134. doi: 10.1002/bimj.70134 (PMC13109636; doi:10.1002/bimj.70134)
Supplement: Supplementary file 1 — Supporting File: bimj70134‐sup‐0001‐DataCode.zip. [file BIMJ-68-e70134-s001.zip › MissingDataTmle/Simulation/design-based/04_analysis_Functions.R]

# -----------------------------------------------------------------------------
# Complete-case TMLE (drops any row with any NA)
# -----------------------------------------------------------------------------
#' CC
#' @param data_list List of data.frames. Each element must contain at least columns 'a' (treatment)
#'   and 'haz' (outcome), plus covariates.
#' @param cores Integer scalar: number of parallel workers.
#' @param V Integer scalar: number of CV folds passed to tmle (V.Q and V.g).
#' @param seed Integer scalar: base seed for deterministic parallel RNG.
#' @return List of length length(data_list). Each element is list(psi, var_psi) where
#'   psi = TMLE ATE estimate and var_psi = estimated variance of psi from tmle output.
CC <- function(data_list, cores = 4, V = 5, seed = 1L) {
  
  pb <- init_parallel_backend(cores = cores, seed = seed)
  cl <- pb$cl
  on.exit(parallel::stopCluster(cl), add = TRUE)
  
  start <- Sys.time()
  
  required_packages <- c("tmle", "SuperLearner", "ranger", "earth", "arm", "glmnet")
  
  SL_lib <- c("SL.glm", "SL.glm.interaction", "SL.earth", "SL.mean")
  
  results <- foreach::foreach(
    i = seq_along(data_list),
    .packages = required_packages,
    .options.RNG = seed
  ) %dorng% {
    
    data <- data_list[[i]]
    data <- stats::na.omit(data)
    if (nrow(data) == 0) stop("Data frame is empty after removing rows with NAs")
    
    cov_name <- setdiff(names(data), c("a", "haz"))
    
    fit <- tmle::tmle(
      Y = data$haz, A = data$a, W = data[, cov_name, drop = FALSE],
      family = "gaussian",
      Q.SL.library = SL_lib, g.SL.library = SL_lib,
      cvQinit = FALSE, gbound = 0.01, V.Q = V, V.g = V
    )
    
    if (!is.list(fit$estimates) || is.null(fit$estimates$ATE)) {
      stop("tmle output does not have the expected structure")
    }
    
    list(fit$estimates$ATE$psi, fit$estimates$ATE$var.psi)
  }
  
  message(Sys.time() - start)
  gc()
  results
}


# -----------------------------------------------------------------------------
# Extended TMLE using missingness indicator Delta for outcome (keeps haz missing)
# -----------------------------------------------------------------------------
#' Ext
#' @param data_list List of data.frames. Each element must contain columns 'a','haz' and covariates,
#'   including enwast, W_mhtcm, W_mwtkg, W_parity (used for complete.cases restriction).
#' @param cores Integer scalar: number of parallel workers.
#' @param V Integer scalar: number of CV folds passed to tmle (V.Q and V.g).
#' @param seed Integer scalar: base seed for deterministic parallel RNG.
#' @return List of length length(data_list). Each element is list(psi, var_psi) where
#'   psi = TMLE ATE estimate and var_psi = estimated variance of psi from tmle output.
Ext <- function(data_list, cores = 4, V = 5, seed = 1L) {

  pb <- init_parallel_backend(cores = cores, seed = seed)
  cl <- pb$cl
  on.exit(parallel::stopCluster(cl), add = TRUE)
  
  start <- Sys.time()
  
  required_packages <- c("tmle", "SuperLearner", "ranger", "earth", "arm", "glmnet")
  
  SL_lib <- c("SL.glm", "SL.glm.interaction", "SL.earth", "SL.mean")
  
  results <- foreach::foreach(
    i = seq_along(data_list),
    .packages = required_packages,
    .options.RNG = seed
  ) %dorng% {
    
    data <- data_list[[i]]
    
    # exclude missing exposure/confounders (keep outcome haz possibly missing)
    data <- data[stats::complete.cases(data[, c("a", "enwast", "W_mhtcm", "W_mwtkg", "W_parity")]), ]
    if (nrow(data) == 0) stop("Data frame is empty after removing rows with NAs")
    
    # missingness indicator for Y
    data$deltaY <- ifelse(is.na(data$haz), 0, 1)
    
    cov_name <- setdiff(names(data), c("a", "haz", "deltaY"))
    
    fit <- tmle::tmle(
      Y = data$haz,
      A = data$a,
      W = data[, cov_name, drop = FALSE],
      family = "gaussian",
      Q.SL.library = SL_lib,
      g.SL.library = SL_lib,
      g.Delta.SL.library = SL_lib,
      Delta = data$deltaY,
      cvQinit = FALSE,
      gbound = 0.01,
      V.Q = V,
      V.g = V
    )
    
    if (!is.list(fit$estimates) || is.null(fit$estimates$ATE)) {
      stop("tmle output does not have the expected structure")
    }
    
    list(
      fit$estimates$ATE$psi,
      fit$estimates$ATE$var.psi
    )
  }
  
  print(Sys.time() - start)
  gc()
  results
}


# -----------------------------------------------------------------------------
# Extended TMLE + missingness indicators + simple constant/mean imputation (MCMI)
# -----------------------------------------------------------------------------
#' Ext_MCMI
#' @param data_list List of data.frames. Each element must contain columns:
#'   a, haz, enwast, W_mhtcm, W_mwtkg, W_parity (and additional covariates allowed).
#' @param cores Integer scalar: number of parallel workers.
#' @param V Integer scalar: number of CV folds passed to tmle (V.Q and V.g).
#' @param seed Integer scalar: base seed for deterministic parallel RNG.
#' @return List of length length(data_list). Each element is list(psi, var_psi) where
#'   psi = TMLE ATE estimate and var_psi = estimated variance of psi from tmle output.
Ext_MCMI <- function(data_list, cores = 4, V = 5, seed = 1L) {
  
  # deterministic backend 
  pb <- init_parallel_backend(cores = cores, seed = seed)
  cl <- pb$cl
  on.exit(parallel::stopCluster(cl), add = TRUE)
  
  start <- Sys.time()
  
  required_packages <- c("tmle", "SuperLearner", "ranger", "earth", "arm", "glmnet")
  
  SL_lib <- c("SL.glm", "SL.glm.interaction", "SL.earth", "SL.mean")
  
  results <- foreach::foreach(
    i = seq_along(data_list),
    .packages = required_packages,
    .options.RNG = seed
  ) %dorng% {
    
    data <- data_list[[i]]
    
    # factor + explicit Missing level for enwast
    data$enwast <- as.factor(data$enwast)
    levels(data$enwast) <- c(levels(data$enwast), "Missing")
    data$enwast[is.na(data$enwast)] <- "Missing"
    
    # missing indicators (0 means missing)
    data$delta_W_mhtcm  <- ifelse(is.na(data$W_mhtcm), 0, 1)
    data$delta_W_mwtkg  <- ifelse(is.na(data$W_mwtkg), 0, 1)
    data$delta_W_parity <- ifelse(is.na(data$W_parity), 0, 1)
    
    # simple mean / constant imputations (as in your original)
    data$W_mhtcm[is.na(data$W_mhtcm)] <- mean(data$W_mhtcm, na.rm = TRUE)
    data$W_mwtkg[is.na(data$W_mwtkg)] <- mean(data$W_mwtkg, na.rm = TRUE)
    data$W_parity[is.na(data$W_parity)] <- 0
    
    # exclude only observations with unobserved exposures
    data <- data[!is.na(data$a), ]
    if (nrow(data) == 0) stop("Data frame is empty after removing rows with missing exposure 'a'")
    
    # missingness indicator for Y
    data$deltaY <- ifelse(is.na(data$haz), 0, 1)
    
    cov_name <- setdiff(names(data), c("a", "haz", "deltaY"))
    
    fit <- tmle::tmle(
      Y = data$haz,
      A = data$a,
      W = data[, cov_name, drop = FALSE],
      family = "gaussian",
      Q.SL.library = SL_lib,
      g.SL.library = SL_lib,
      g.Delta.SL.library = SL_lib,
      Delta = data$deltaY,
      cvQinit = FALSE,
      gbound = 0.01,
      V.Q = V,
      V.g = V
    )
    
    if (!is.list(fit$estimates) || is.null(fit$estimates$ATE)) {
      stop("tmle output does not have the expected structure")
    }
    
    list(
      fit$estimates$ATE$psi,
      fit$estimates$ATE$var.psi
    )
  }
  
  print(Sys.time() - start)
  gc()
  results
}

# -----------------------------------------------------------------------------
# Multiple imputation via mice::pmm + TMLE + Rubin variance combination
# -----------------------------------------------------------------------------
#' MI_PMM
#' @param data_list List of data.frames. Each element must contain columns 'a','haz' and covariates,
#'   including month, brthmon, enwast (used as factors during imputation).
#' @param cores Integer scalar: number of parallel workers.
#' @param m Integer scalar: number of imputations.
#' @param maxit Integer scalar: mice iterations.
#' @param V Integer scalar: number of CV folds passed to tmle (V.Q and V.g).
#' @param seed Integer scalar: base seed for deterministic parallel RNG; per dataset uses seed+i.
#' @return List of length length(data_list). Each element is list(qbar, tvar) where
#'   qbar = pooled ATE estimate and tvar = Rubin total variance (ubar + (1+1/m)*b).
MI_PMM <- function(data_list, cores = 4, m = 10, maxit = 10, V = 5, seed = 1L) {
  
  # deterministic backend 
  pb <- init_parallel_backend(cores = cores, seed = seed)
  cl <- pb$cl
  on.exit(parallel::stopCluster(cl), add = TRUE)
  
  start <- Sys.time()
  
  required_packages <- c("tmle", "SuperLearner", "mice", "ranger", "earth", "arm", "glmnet")
  
  SL_lib <- c("SL.glm", "SL.glm.interaction", "SL.earth", "SL.mean")
  
  results <- foreach::foreach(
    i = seq_along(data_list),
    .packages = required_packages,
    .options.RNG = seed
  ) %dorng% {
    
    data <- data_list[[i]]
    cov_name <- setdiff(names(data), c("a", "haz"))
    
    # Convert only necessary columns to factors
    data[["month"]]  <- as.factor(data[["month"]])
    data[["brthmon"]] <- as.factor(data[["brthmon"]])
    data[["enwast"]] <- as.factor(data[["enwast"]])
    data[["a"]]      <- as.factor(data[["a"]])
    
    # Imputation
    this_seed <- as.integer(seed + i)
    PMM_imp <- mice::mice(
      data,
      method = c("", "", "", "", "", "", "", "", "logreg", "pmm", "",
                 "pmm", "pmm", "", "logreg", "", "pmm"),
      m = m,
      maxit = maxit,
      printFlag = FALSE, seed = this_seed
    )
    
    Estimates <- numeric(m)
    ModVar    <- numeric(m)
    
    for (l in seq_len(m)) {
      imp_data <- mice::complete(PMM_imp, l)
      
      # Convert back (match your original)
      imp_data[["month"]]  <- as.integer(imp_data[["month"]])
      imp_data[["brthmon"]] <- as.integer(imp_data[["brthmon"]])
      imp_data[["enwast"]] <- as.integer(imp_data[["enwast"]]) - 1L
      imp_data[["a"]]      <- as.integer(imp_data[["a"]]) - 1L
      
      tmle_results <- tmle::tmle(
        Y = imp_data$haz,
        A = imp_data$a,
        W = imp_data[, cov_name, drop = FALSE],
        family = "gaussian",
        Q.SL.library = SL_lib,
        g.SL.library = SL_lib,
        cvQinit = FALSE,
        gbound = 0.01,
        V.Q = V,
        V.g = V
      )
      
      Estimates[l] <- tmle_results$estimates$ATE$psi
      ModVar[l]    <- tmle_results$estimates$ATE$var.psi
      
      rm(imp_data, tmle_results)
      gc()
    }
    
    # Rubin-style total variance
    qbar <- mean(Estimates)
    ubar <- mean(ModVar)
    b    <- (1 / (m - 1)) * sum((Estimates - qbar)^2)
    
    list(
      qbar,
      ubar + (1 + 1/m) * b
    )
  }
  
  print(Sys.time() - start)
  gc()
  results
}


# -----------------------------------------------------------------------------
# Multiple imputation via mice::cart + TMLE + Rubin variance combination
# -----------------------------------------------------------------------------
#' MI_CART
#' @param data_list List of data.frames. Each element must contain columns 'a','haz' and covariates,
#'   including month, brthmon, enwast (used as factors during imputation).
#' @param cores Integer scalar: number of parallel workers.
#' @param m Integer scalar: number of imputations.
#' @param maxit Integer scalar: mice iterations.
#' @param V Integer scalar: number of CV folds passed to tmle (V.Q and V.g).
#' @param seed Integer scalar: base seed for deterministic parallel RNG; per dataset uses seed+i.
#' @return List of length length(data_list). Each element is list(qbar, tvar) where
#'   qbar = pooled ATE estimate and tvar = Rubin total variance (ubar + (1+1/m)*b).
MI_CART <- function(data_list, cores = 4, m = 10, maxit = 10, V = 5, seed = 1L) {
  
  # deterministic backend
  pb <- init_parallel_backend(cores = cores, seed = seed)
  cl <- pb$cl
  on.exit(parallel::stopCluster(cl), add = TRUE)
  
  start <- Sys.time()
  
  required_packages <- c("tmle", "SuperLearner", "mice", "ranger", "earth", "arm", "glmnet")
    
  SL_lib <- c("SL.glm", "SL.glm.interaction", "SL.earth", "SL.mean")
  
  results <- foreach::foreach(
    i = seq_along(data_list),
    .packages = required_packages,
    .options.RNG = seed
  ) %dorng% {
    
    data <- data_list[[i]]
    cov_name <- setdiff(names(data), c("a", "haz"))
    
    # Convert only necessary columns to factors
    data[["month"]]   <- as.factor(data[["month"]])
    data[["brthmon"]] <- as.factor(data[["brthmon"]])
    data[["enwast"]]  <- as.factor(data[["enwast"]])
    data[["a"]]       <- as.factor(data[["a"]])
    
    # Imputation (CART)
    this_seed <- as.integer(seed + i)
    Cart_imp <- mice::mice(
      data,
      method = c("", "", "", "", "", "", "", "", "cart", "cart", "",
                 "cart", "cart", "", "cart", "", "cart"),
      m = m,
      maxit = maxit,
      printFlag = FALSE, seed = this_seed, xval = 0)
    
    Estimates <- numeric(m)
    ModVar    <- numeric(m)
    
    for (l in seq_len(m)) {
      imp_data <- mice::complete(Cart_imp, l)
      
      # Convert back (match your original)
      imp_data[["month"]]   <- as.integer(imp_data[["month"]])
      imp_data[["brthmon"]] <- as.integer(imp_data[["brthmon"]])
      imp_data[["enwast"]]  <- as.integer(imp_data[["enwast"]]) - 1L
      imp_data[["a"]]       <- as.integer(imp_data[["a"]]) - 1L
      
      tmle_results <- tmle::tmle(
        Y = imp_data$haz,
        A = imp_data$a,
        W = imp_data[, cov_name, drop = FALSE],
        family = "gaussian",
        Q.SL.library = SL_lib,
        g.SL.library = SL_lib,
        cvQinit = FALSE,
        gbound = 0.01,
        V.Q = V,
        V.g = V
      )
      
      Estimates[l] <- tmle_results$estimates$ATE$psi
      ModVar[l]    <- tmle_results$estimates$ATE$var.psi
      
      rm(imp_data, tmle_results)
      gc()
    }
    
    # Rubin-style total variance
    qbar <- mean(Estimates)
    ubar <- mean(ModVar)
    b    <- (1 / (m - 1)) * sum((Estimates - qbar)^2)
    
    list(
      qbar,
      ubar + (1 + 1/m) * b
    )
  }
  
  print(Sys.time() - start)
  gc()
  results
}


# -----------------------------------------------------------------------------
# Multiple imputation via mice::rf (ranger) + TMLE + Rubin variance combination
# -----------------------------------------------------------------------------
#' MI_RF
#' @param data_list List of data.frames. Each element must contain columns 'a','haz' and covariates,
#'   including month, brthmon, enwast (used as factors during imputation).
#' @param cores Integer scalar: number of parallel workers.
#' @param m Integer scalar: number of imputations.
#' @param maxit Integer scalar: mice iterations.
#' @param V Integer scalar: number of CV folds passed to tmle (V.Q and V.g).
#' @param seed Integer scalar: base seed for deterministic parallel RNG; per dataset uses seed+i.
#' @return List of length length(data_list). Each element is list(qbar, tvar) where
#'   qbar = pooled ATE estimate and tvar = Rubin total variance (ubar + (1+1/m)*b).
MI_RF <- function(data_list, cores = 4, m = 10, maxit = 10, V = 5, seed = 1L) {
  
  # deterministic backend 
  pb <- init_parallel_backend(cores = cores, seed = seed)
  cl <- pb$cl
  on.exit(parallel::stopCluster(cl), add = TRUE)
  
  start <- Sys.time()
  
  required_packages <- c("tmle", "SuperLearner", "mice", "ranger", "earth", "arm", "glmnet")
  
  SL_lib <- c("SL.glm", "SL.glm.interaction", "SL.earth", "SL.mean")
  
  results <- foreach::foreach(
    i = seq_along(data_list),
    .packages = required_packages,
    .options.RNG = seed
  ) %dorng% {
    
    data <- data_list[[i]]
    cov_name <- setdiff(names(data), c("a", "haz"))
    
    # Convert only necessary columns to factors
    data[["month"]]   <- as.factor(data[["month"]])
    data[["brthmon"]] <- as.factor(data[["brthmon"]])
    data[["enwast"]]  <- as.factor(data[["enwast"]])
    data[["a"]]       <- as.factor(data[["a"]])
    
    # Imputation (Random Forest)
    this_seed <- as.integer(seed + i)
    RF_imp <- mice::mice(
      data,
      method = c("", "", "", "", "", "", "", "", "rf", "rf", "",
                 "rf", "rf", "", "rf", "", "rf"),
      m = m,
      maxit = maxit,
      printFlag = FALSE,
      seed = this_seed, rfPackage = "ranger", num.threads = 1)
    
    
    Estimates <- numeric(m)
    ModVar    <- numeric(m)
    
    for (l in seq_len(m)) {
      imp_data <- mice::complete(RF_imp, l)
      
      # Convert back (match your original)
      imp_data[["month"]]   <- as.integer(imp_data[["month"]])
      imp_data[["brthmon"]] <- as.integer(imp_data[["brthmon"]])
      imp_data[["enwast"]]  <- as.integer(imp_data[["enwast"]]) - 1L
      imp_data[["a"]]       <- as.integer(imp_data[["a"]]) - 1L
      
      tmle_results <- tmle::tmle(
        Y = imp_data$haz,
        A = imp_data$a,
        W = imp_data[, cov_name, drop = FALSE],
        family = "gaussian",
        Q.SL.library = SL_lib,
        g.SL.library = SL_lib,
        cvQinit = FALSE,
        gbound = 0.01,
        V.Q = V,
        V.g = V
      )
      
      Estimates[l] <- tmle_results$estimates$ATE$psi
      ModVar[l]    <- tmle_results$estimates$ATE$var.psi
      
      rm(imp_data, tmle_results)
      gc()
    }
    
    # Rubin-style total variance
    qbar <- mean(Estimates)
    ubar <- mean(ModVar)
    b    <- (1 / (m - 1)) * sum((Estimates - qbar)^2)
    
    list(
      qbar,
      ubar + (1 + 1/m) * b
    )
  }
  
  print(Sys.time() - start)
  gc()
  results
}


# -----------------------------------------------------------------------------
# Multiple imputation with interaction augmentation + passive imputation + TMLE
# -----------------------------------------------------------------------------
#' MI_Int
#' @param data_list List of data.frames. Each element must contain columns 'a','haz' and covariates,
#'   including agedays, W_mhtcm, W_mwtkg, W_mage, W_feducyrs (used to form interactions),
#'   and enwast (factorized for imputation).
#' @param cores Integer scalar: number of parallel workers.
#' @param m Integer scalar: number of imputations.
#' @param maxit Integer scalar: mice iterations.
#' @param V Integer scalar: number of CV folds passed to tmle (V.Q and V.g).
#' @param seed Integer scalar: base seed for deterministic parallel RNG; per dataset uses seed+i.
#' @return List of length length(data_list). Each element is list(qbar, tvar) where
#'   qbar = pooled ATE estimate and tvar = Rubin total variance (ubar + (1+1/m)*b).
MI_Int <- function(data_list, cores = 4, m = 10, maxit = 10, V = 5, seed = 1L) {
  
  # deterministic backend 
  pb <- init_parallel_backend(cores = cores, seed = seed)
  cl <- pb$cl
  on.exit(parallel::stopCluster(cl), add = TRUE)
  
  start <- Sys.time()
  
  required_packages <- c("tmle", "SuperLearner", "mice", "ranger", "earth", "arm", "glmnet")
  
  results <- foreach::foreach(
    i = seq_along(data_list),
    .packages = required_packages,
    .options.RNG = seed
  ) %dorng% {
    
    data <- data_list[[i]]
    
    cov_name <- setdiff(names(data), c("a", "haz"))
    
    # Add new columns with all 2-way interactions including W_feducyrs
    data <- cbind(
      data,
      days_cm        = data$agedays * data$W_mhtcm,
      days_kg        = data$agedays * data$W_mwtkg,
      cm_kg          = data$W_mhtcm * data$W_mwtkg,
      days_mage      = data$agedays * data$W_mage,
      mage_cm        = data$W_mage   * data$W_mhtcm,
      mage_kg        = data$W_mage   * data$W_mwtkg,
      days_feducyrs  = data$agedays * data$W_feducyrs,
      cm_feducyrs    = data$W_mhtcm * data$W_feducyrs,
      kg_feducyrs    = data$W_mwtkg * data$W_feducyrs,
      mage_feducyrs  = data$W_mage  * data$W_feducyrs
    )
    
    # Convert specific columns to factor
    data$enwast <- as.factor(data$enwast)
    data$a      <- as.factor(data$a)
    
    # Initialize mice without imputation to get methods and predictorMatrix
    template_mice <- mice::mice(data, maxit = 0, printFlag = FALSE)
    
    # Setup specific methods for imputation
    methods <- template_mice$method
    methods[c("a", "enwast")] <- "logreg"
    
    # Safer than hard-coding 18:27: find the interaction columns by name
    int_cols <- c("days_cm","days_kg","cm_kg","days_mage","mage_cm","mage_kg",
                  "days_feducyrs","cm_feducyrs","kg_feducyrs","mage_feducyrs")
    
    # Use passive imputation formulas for the created interaction columns
    methods[int_cols] <- c(
      "~I(agedays*W_mhtcm)",
      "~I(agedays*W_mwtkg)",
      "~I(W_mhtcm*W_mwtkg)",
      "~I(agedays*W_mage)",
      "~I(W_mage*W_mhtcm)",
      "~I(W_mage*W_mwtkg)",
      "~I(agedays*W_feducyrs)",
      "~I(W_mhtcm*W_feducyrs)",
      "~I(W_mwtkg*W_feducyrs)",
      "~I(W_mage*W_feducyrs)"
    )
    
    # Setup predictor matrix
    predictions <- template_mice$predictorMatrix
    
    # Keep your original idea: if mice logged something, allow prediction
    if (!is.null(template_mice$loggedEvents) && nrow(template_mice$loggedEvents) > 0) {
      predictions[unique(template_mice$loggedEvents$out), ] <- 1
    }
    
    # Do not impute interaction cols directly from others (passive formulas will handle them)
    predictions[int_cols, ] <- 0
    
    # Additional adjustments from your original code
    preds_rows <- c("W_mhtcm", "W_mwtkg", "enwast", "W_parity")
    preds_cols <- int_cols
    keep_rows  <- preds_rows[preds_rows %in% rownames(predictions)]
    keep_cols  <- preds_cols[preds_cols %in% colnames(predictions)]
    if (length(keep_rows) > 0 && length(keep_cols) > 0) {
      predictions[keep_rows, keep_cols] <- 0
    }
    
    # Perform imputation
    this_seed <- as.integer(seed + i)
    Int_imp <- mice::mice(
      data,
      meth = methods,
      pred = predictions,
      m = m,
      maxit = maxit,
      printFlag = FALSE, seed = this_seed
    )
    
    ModVar   <- numeric(m)
    Estimate <- numeric(m)
    
    for (l in seq_len(m)) {
      # Keep only original columns (your original used [, 1:17])
      # Here: keep all non-interaction cols explicitly
      imp_data <- mice::complete(Int_imp, l)
      imp_data <- imp_data[, setdiff(names(imp_data), int_cols), drop = FALSE]
      
      # Convert factors to integers (match your original)
      if ("enwast" %in% names(imp_data)) imp_data$enwast <- as.integer(imp_data$enwast) - 1L
      if ("a"      %in% names(imp_data)) imp_data$a      <- as.integer(imp_data$a) - 1L
      
      tmle_fit <- tmle::tmle(
        Y = imp_data$haz,
        A = imp_data$a,
        W = imp_data[, cov_name, drop = FALSE],
        family = "gaussian",
        Q.SL.library = c("SL.glm", "SL.glm.interaction", "SL.earth", "SL.mean"),
        g.SL.library = c("SL.glm", "SL.glm.interaction", "SL.earth", "SL.mean"),
        cvQinit = FALSE,
        gbound = 0.01,
        V.Q = V,
        V.g = V
      )
      
      ModVar[l]   <- tmle_fit$estimates$ATE$var.psi
      Estimate[l] <- tmle_fit$estimates$ATE$psi
    }
    
    # Rubin-style total variance
    qbar <- mean(Estimate)
    ubar <- mean(ModVar)
    b    <- (1 / (m - 1)) * sum((Estimate - qbar)^2)
    
    list(
      qbar,
      ubar + (1 + 1/m) * b
    )
  }
  
  print(Sys.time() - start)
  gc()
  results
}


# -----------------------------------------------------------------------------
# Multiple imputation via Amelia + TMLE + Rubin variance combination
# -----------------------------------------------------------------------------
#' MI_Amelia
#' @param data_list List of data.frames. Each element must contain columns 'a','haz' and covariates,
#'   including month, brthmon, W_parity, enwast (used as factors/ordinal/noms in Amelia call).
#' @param cores Integer scalar: number of parallel workers.
#' @param m Integer scalar: number of imputations.
#' @param V Integer scalar: number of CV folds passed to tmle (V.Q and V.g).
#' @param seed Integer scalar: base seed for deterministic parallel RNG.
#' @return List of length length(data_list). Each element is list(qbar, tvar) where
#'   qbar = pooled ATE estimate and tvar = Rubin total variance (ubar + (1+1/m)*b).
MI_Amelia <- function(data_list, cores = 4, m = 10, V = 5, seed = 1L) {
  
  # deterministic backend
  pb <- init_parallel_backend(cores = cores, seed = seed)
  cl <- pb$cl
  on.exit(parallel::stopCluster(cl), add = TRUE)
  
  start <- Sys.time()
  
  required_packages <- c("tmle", "SuperLearner", "Amelia", "ranger", "earth", "arm", "glmnet")
  
  SL_lib <- c("SL.glm", "SL.glm.interaction", "SL.earth", "SL.mean")
  
  results <- foreach::foreach(
    i = seq_along(data_list),
    .packages = required_packages,
    .options.RNG = seed
  ) %dorng% {
    
    data <- data_list[[i]]
    cov_name <- setdiff(names(data), c("a", "haz"))
    
    # Convert only necessary columns to factors
    data[["month"]]    <- as.factor(data[["month"]])
    data[["brthmon"]]  <- as.factor(data[["brthmon"]])
    data[["W_parity"]] <- as.factor(data[["W_parity"]])
    data[["enwast"]]   <- as.factor(data[["enwast"]])
    data[["a"]]        <- as.factor(data[["a"]])
    
    # Amelia imputation (uses current RNG stream -> deterministic under doRNG)
    Amelia_imp <- Amelia::amelia(
      data,
      m = m,
      noms = c("sex", "enwast", "a"),
      ords = c("month", "brthmon", "hfoodsec", "W_parity"),
      logs = c("W_mwtkg", "W_mbmi"),
      parallel = "no"
    )
    
    Estimates <- numeric(m)
    ModVar    <- numeric(m)
    
    for (l in seq_len(m)) {
      imp_data <- Amelia_imp$imputations[[l]]
      
      # Convert back (match your original)
      imp_data[["month"]]    <- as.integer(imp_data[["month"]])
      imp_data[["brthmon"]]  <- as.integer(imp_data[["brthmon"]])
      imp_data[["W_parity"]] <- as.integer(imp_data[["W_parity"]])
      imp_data[["enwast"]]   <- as.integer(imp_data[["enwast"]]) - 1L
      imp_data[["a"]]        <- as.integer(imp_data[["a"]]) - 1L
      
      tmle_results <- tmle::tmle(
        Y = imp_data$haz,
        A = imp_data$a,
        W = imp_data[, cov_name, drop = FALSE],
        family = "gaussian",
        Q.SL.library = SL_lib,
        g.SL.library = SL_lib,
        cvQinit = FALSE,
        gbound = 0.01,
        V.Q = V,
        V.g = V
      )
      
      Estimates[l] <- tmle_results$estimates$ATE$psi
      ModVar[l]    <- tmle_results$estimates$ATE$var.psi
      
      rm(imp_data, tmle_results)
      gc()
    }
    
    # Rubin-style total variance
    qbar <- mean(Estimates)
    ubar <- mean(ModVar)
    b    <- (1 / (m - 1)) * sum((Estimates - qbar)^2)
    
    list(
      qbar,
      ubar + (1 + 1/m) * b
    )
  }
  
  print(Sys.time() - start)
  gc()
  results
}


# -----------------------------------------------------------------------------
# Wrapper: run all analysis methods with deterministic seeds per method/design
# -----------------------------------------------------------------------------
#' apply_all_methods_design
#' @param data_list List of data.frames: datasets to analyze (one estimate per element per method).
#' @param m Integer scalar: number of imputations for MI methods.
#' @param cores Integer scalar: number of parallel workers passed to each method.
#' @param truncation Logical: (kept for interface; not used in current code).
#' @param maxit Integer scalar: mice iterations for MI methods.
#' @param V Integer scalar: number of CV folds passed to tmle (V.Q and V.g).
#' @param seed_base Integer scalar: base seed used to derive per-method seeds.
#' @param mode Character scalar: design label forwarded to seed_for_job_design().
#' @param mdag Character scalar: design label forwarded to seed_for_job_design().
#' @return Named list with elements:
#'   CC_res, Ext_res, Ext_MCMI_res, MI_PMM_res, MI_CART_res, MI_RF_res, MI_Amelia_res, MI_Int_res.
#'   Each *_res is the corresponding method return (list of per-dataset results).
apply_all_methods_design <- function(
    data_list, m = 10, cores = 4,
    truncation = TRUE, maxit = 10, V = 5,
    seed_base, mode, mdag
) {
  
  # method ids
  id_CC     <- 1L
  id_Ext    <- 2L
  id_MCMI   <- 3L
  id_PMM    <- 4L
  id_CART   <- 5L
  id_RF     <- 6L
  id_Amelia <- 7L
  id_Int    <- 8L
  
  # deterministic per-method seeds
  seed_CC     <- seed_for_job_design(seed_base, mode, mdag, id_CC)
  seed_Ext    <- seed_for_job_design(seed_base, mode, mdag, id_Ext)
  seed_MCMI   <- seed_for_job_design(seed_base, mode, mdag, id_MCMI)
  seed_PMM    <- seed_for_job_design(seed_base, mode, mdag, id_PMM)
  seed_CART   <- seed_for_job_design(seed_base, mode, mdag, id_CART)
  seed_RF     <- seed_for_job_design(seed_base, mode, mdag, id_RF)
  seed_Amelia <- seed_for_job_design(seed_base, mode, mdag, id_Amelia)
  seed_Int    <- seed_for_job_design(seed_base, mode, mdag, id_Int)
  
  message("CC")
  CC_res <- CC(data_list, cores, seed = seed_CC, V = V)
  
  message("Ext")
  Ext_res <- Ext(data_list, cores, seed = seed_Ext, V = V)
  
  message("Ext_MCMI")
  Ext_MCMI_res <- Ext_MCMI(data_list, cores, seed = seed_MCMI, V = V)
  
  message("MI_PMM")
  MI_PMM_res <- MI_PMM(data_list, m, cores, maxit = maxit, seed = seed_PMM, V = V)
  
  message("MI_CART")
  MI_CART_res <- MI_CART(data_list, m, cores, maxit = maxit, seed = seed_CART, V = V)
  
  message("MI_RF")
  MI_RF_res <- MI_RF(data_list, m, cores, maxit = maxit, seed = seed_RF, V = V)
  
  message("MI_Amelia")
  MI_Amelia_res <- MI_Amelia(data_list, m, cores, seed = seed_Amelia, V = V)
  
  message("MI_INT")
  MI_Int_res <- MI_Int(data_list, m, cores, maxit = maxit, seed = seed_Int, V = V)
  
  list(
    CC_res         = CC_res,
    Ext_res        = Ext_res,
    Ext_MCMI_res   = Ext_MCMI_res,
    MI_PMM_res     = MI_PMM_res,
    MI_CART_res    = MI_CART_res,
    MI_RF_res      = MI_RF_res,
    MI_Amelia_res  = MI_Amelia_res,
    MI_Int_res     = MI_Int_res
  )
}
