# Supplementary material for: Causal Effect Estimation With TMLE: Handling Missing Data and Near Violations of Positivity
Source: Biom J. 2026 Apr 24;68:e70134. doi: 10.1002/bimj.70134 (PMC13109636; doi:10.1002/bimj.70134)
Supplement: Supplementary file 1 — Supporting File: bimj70134‐sup‐0001‐DataCode.zip. [file BIMJ-68-e70134-s001.zip › MissingDataTmle/Simulation/design-based/05_plot_Functions.R]

# -----------------------------------------------------------------------------
# Compute performance measures from TMLE results across methods
# -----------------------------------------------------------------------------
#' all_measures_TMLE
#' @param results_list Named list. Each element corresponds to one method and must be a list of
#'   length R (replicates), where each replicate is list(est, var) with:
#'   est = ATE point estimate (numeric scalar) and var = estimated variance (numeric scalar).
#' @return data.frame with one row per method and columns:
#'   mean, Bias, RelBias, empSE, RMSE, ModSE, RelErrorModSE, Coverage, BiasElimCoverage,
#'   MeanCILength, CILengthProportion, plus Method/Scenario/mDag/recov and updated rownames.
all_measures_TMLE <- function(results_list) {
  input_name <- deparse(substitute(results_list))
  calculate_measures <- function(TMLE_list) {
    TrueATE <-  0.06437495
    estimate_vector <- vector(length = (length(TMLE_list)))
    variance_values <- vector(length = (length(TMLE_list)))
    CI_upper_values <- vector(length = (length(TMLE_list)))
    CI_lower_values <- vector(length = (length(TMLE_list)))
    measure_vector <- vector(length = 10)
    for (i in 1:(length(TMLE_list))) {
      estimate_vector[i] <- TMLE_list[[i]][[1]]
      variance_values[i] <- TMLE_list[[i]][[2]]
      CI_upper_values[i] <- TMLE_list[[i]][[1]] + 1.96*(sqrt(TMLE_list[[i]][[2]]))
      CI_lower_values[i] <- TMLE_list[[i]][[1]] - 1.96*(sqrt(TMLE_list[[i]][[2]]))
    }
    measure_vector[1] <- mean(estimate_vector) #mean
    measure_vector[2] <- measure_vector[1]-TrueATE #bias
    measure_vector[3] <- (measure_vector[2]/TrueATE)*100 # rel bias in %
    measure_vector[4] <- sqrt((1/(length(estimate_vector)-1))*(sum((estimate_vector-measure_vector[1])^2))) #emp.SE
    measure_vector[5] <- sqrt((1/(length(estimate_vector)))*(sum((estimate_vector-TrueATE)^2))) #RMSE
    measure_vector[6] <- sqrt(mean(variance_values)) #Mod.SE
    measure_vector[7] <- 100*((measure_vector[6]/measure_vector[4] - 1)) #Relative error in Mod.SE in %
    measure_vector[8] <- mean(ifelse((CI_upper_values >= TrueATE) & 
                                       (CI_lower_values <= TrueATE), 1, 0 )) #Coverage
    measure_vector[9] <- mean(ifelse((CI_upper_values >= measure_vector[1]) & 
                                       (CI_lower_values <= measure_vector[1]), 1, 0 )) #Bias.eliminated.Coverage
    measure_vector[10] <- mean(abs(CI_upper_values-CI_lower_values)) # Mean.CI.Length
    return(measure_vector)
  }
  calculate_CIProp <- function(Result_table) {
    CILengthProportion <- vector(length = nrow(Result_table))
    for(i in 1:nrow(Result_table)) {
      CILengthProportion[i] <- (Result_table$MeanCILength[i])/(max(Result_table$MeanCILength)) 
    }
    Result_table <- cbind(Result_table, CILengthProportion)
    return(Result_table)
  }
  results <- list()
  for (method in names(results_list)) {
    method_results <- results_list[[method]]
    measure_vector <- calculate_measures(method_results)
    results[[method]] <- measure_vector
  }
  results_df <- do.call(rbind, lapply(results, function(x) as.data.frame(t(x))))
  rownames(results_df) <- names(results_list)
  colnames(results_df) <- c("mean", "Bias", "RelBias", "empSE", "RMSE", "ModSE", "RelErrorModSE", "Coverage", "BiasElimCoverage", "MeanCILength")
  results_df <- calculate_CIProp(results_df)
  Scenario <- "Scenario1"
  mDag <- substring(input_name, 5, 5)
  recov <- ifelse(grepl("mDag[AB]", input_name), "yes", "no")
  results_df$Method <- gsub("_", " ", sub("_res$", "", rownames(results_df)))
  results_df$Scenario <- Scenario
  results_df$mDag <- mDag
  results_df$recov <- recov
  new_rownames <- sapply(rownames(results_df), function(name) {
    new_name <- sub("_res$", paste0("_sce", substring(Scenario, 9, 9)), name)
    paste0("mDag", mDag, "_", new_name)
  })
  rownames(results_df) <- new_rownames
  return(results_df)
}


# -----------------------------------------------------------------------------
# Helper for all plots: mDag label
# -----------------------------------------------------------------------------
#' .mDagLabel
#' @param x Character vector of m-DAG ids (e.g., "A","B","C","D","E").
#' @return Character vector with labels "m-DAG <id>".
.mDagLabel <- function(x) {
  paste0("m-DAG ", x)
}

# -----------------------------------------------------------------------------
# Heatmap of relative bias (in %) by m-DAG and method
# -----------------------------------------------------------------------------
#' OverviewPlotBias
#' @param Result_table data.frame containing at least columns: Method, mDag, RelBias.
#'   Method values are filtered to the supported set used in the plot.
#' @return A ggplot object (geom_tile heatmap) showing RelBias values as fill + labels.
OverviewPlotBias <- function(Result_table) {
  title <- "Relative Bias in %"
  Limits <- c(-40, 40)
  Breaks <- c(-40, -20, 0, 20, 40) 
  Result_table <- Result_table[(Result_table$Method == "CC" | Result_table$Method == "Ext" | Result_table$Method == "Ext MCMI" |
                                  Result_table$Method == "MI PMM" | Result_table$Method == "MI Int" |
                                  Result_table$Method == "MI CART" | Result_table$Method == "MI RF" | Result_table$Method == "MI Amelia"),]
  ylimits <- c("CC", "Ext", "Ext MCMI", "MI PMM", "MI Int", "MI CART", "MI RF", "MI Amelia")
  ylabels <- ylimits
  Result_table$RelBias <- round(Result_table$RelBias, digits = 0)
  custom_palette <- rev(c('#d73027', '#fdae61', '#a6d96a',  '#006837', '#a6d96a', '#fdae61', '#d73027'))
  Result_table$mDagLabel <- factor(.mDagLabel(Result_table$mDag), levels = .mDagLabel(c("A","B","C","D","E")))
  
  plot <- ggplot(data = Result_table, aes(mDagLabel, Method, fill = RelBias, label=RelBias)) + 
    geom_tile(size=1.5, stat="identity", height=1, width=1) +
    scale_fill_gradientn(colours = custom_palette, limits = Limits, breaks = Breaks, oob = scales::squish) + 
    geom_text(size= 3.3, hjust=0.5, vjust=0.25) +
    theme(plot.title = element_text(hjust = 0.5, size = 12), 
          legend.title = element_blank(), 
          panel.background = element_rect(fill = "white", colour = "white"),
          axis.text.x = element_text(angle = 45, hjust = 1),
          axis.title.x = element_blank(),
          axis.title.y = element_blank()) + 
    ggtitle(title) +
    scale_y_discrete(limits = ylimits, labels = ylabels) +
    xlab("m-DAG")
  return(plot)
}


# -----------------------------------------------------------------------------
# Heatmap of nominal coverage (in %) by m-DAG and method
# -----------------------------------------------------------------------------
#' OverviewPlotCoverage
#' @param Result_table data.frame containing at least columns: Method, mDag, Coverage.
#'   Coverage is assumed to be in [0,1] and will be displayed as percent.
#' @return A ggplot object (geom_tile heatmap) showing Coverage (%) as fill + labels.
OverviewPlotCoverage <- function(Result_table) {
  title <- "Nominal Coverage in %"
  Limits <- c(85, 100)
  Breaks <-c(85, 90, 95, 100)
  Result_table <- Result_table[(Result_table$Method == "CC" | Result_table$Method == "Ext" | Result_table$Method == "Ext MCMI" |
                                  Result_table$Method == "MI PMM" | Result_table$Method == "MI Int" |
                                  Result_table$Method == "MI CART" | Result_table$Method == "MI RF" | Result_table$Method == "MI Amelia"),]
  ylimits <- c("CC", "Ext", "Ext MCMI", "MI PMM", "MI Int", "MI CART", "MI RF", "MI Amelia")
  ylabels <- ylimits
  Result_table$Coverage <- round(Result_table$Coverage*100, digits = 0)
  colors <- c('#d73027', '#f46d43', '#fdae61', '#fee08b', '#d9ef8b', '#66bd63', '#006837', '#66bd63')
  values <- c(85, 90, 95, 100)
  normalized_values <- (values - min(values)) / (max(values) - min(values))
  Result_table$mDagLabel <- factor(.mDagLabel(Result_table$mDag), levels = .mDagLabel(c("A","B","C","D","E")))
  
  plot <- ggplot(data = Result_table, aes(mDagLabel, Method, fill = Coverage, label= Coverage)) + 
    geom_tile(size=1.5, stat="identity", height=1, width=1) +
    scale_fill_gradientn(colors = colors, values = scales::rescale(normalized_values), limits = Limits, breaks = Breaks, oob = scales::squish) + 
    geom_text(size= 3.3, hjust=0.5, vjust=0.25) +
    theme(plot.title = element_text(hjust = 0.5, size = 12), 
          legend.title = element_blank(),
          panel.background = element_rect(fill = "white", colour = "white"),
          axis.text.x = element_text(angle = 45, hjust = 1),
          axis.title.x = element_blank(),
          axis.text.y = element_blank(),  # Hide y-axis labels for middle plot
          axis.title.y = element_blank()) + # Remove individual y-axis titles
    ggtitle(title) +
    scale_y_discrete(limits = ylimits, labels = ylabels) +
    xlab("m-DAG")
  return(plot)
}


# -----------------------------------------------------------------------------
# Heatmap of RMSE by m-DAG and method
# -----------------------------------------------------------------------------
#' OverviewPlotRMSE
#' @param Result_table data.frame containing at least columns: Method, mDag, RMSE.
#' @return A ggplot object (geom_tile heatmap) showing RMSE as fill + labels.
OverviewPlotRMSE <- function(Result_table) {
  title <- "Root Mean Squared Error"
  Limits <- c(0.03, 0.07)
  Breaks <- c(0.03, 0.04, 0.05, 0.06, 0.07)
  Result_table <- Result_table[(Result_table$Method == "CC" | Result_table$Method == "Ext" | Result_table$Method == "Ext MCMI" |
                                  Result_table$Method == "MI PMM" | Result_table$Method == "MI Int" |
                                  Result_table$Method == "MI CART" | Result_table$Method == "MI RF" | Result_table$Method == "MI Amelia"),]
  ylimits <- c("CC", "Ext", "Ext MCMI", "MI PMM", "MI Int", "MI CART", "MI RF", "MI Amelia")
  ylabels <- ylimits
  Result_table$RMSE <- round(Result_table$RMSE, digits = 2)
  custom_palette <- c('#006837', '#a6d96a', '#fdae61', '#d73027')
  Result_table$mDagLabel <- factor(.mDagLabel(Result_table$mDag), levels = .mDagLabel(c("A","B","C","D","E")))
  
  plot <- ggplot(data = Result_table, aes(mDagLabel, Method, fill = RMSE, label=RMSE)) + 
    geom_tile(size=1.5, stat="identity", height=1, width=1) +
    scale_fill_gradientn(colours = custom_palette, limits = Limits, breaks = Breaks, oob = scales::squish) + 
    geom_text(size= 3.3, hjust=0.5, vjust=0.25) +
    theme(plot.title = element_text(hjust = 0.5, size = 12), 
          legend.title = element_blank(), 
          panel.background = element_rect(fill = "white", colour = "white"),
          axis.text.x = element_text(angle = 45, hjust = 1),
          axis.title.x = element_blank(),
          axis.text.y = element_blank(),  # Hide y-axis labels for right plot
          axis.title.y = element_blank()) + # Remove individual y-axis titles
    ggtitle(title) +
    scale_y_discrete(limits = ylimits, labels = ylabels) +
    xlab("m-DAG")
  return(plot)
}
