# Supplementary material for: Causal Effect Estimation With TMLE: Handling Missing Data and Near Violations of Positivity
Source: Biom J. 2026 Apr 24;68:e70134. doi: 10.1002/bimj.70134 (PMC13109636; doi:10.1002/bimj.70134)
Supplement: Supplementary file 1 — Supporting File: bimj70134‐sup‐0001‐DataCode.zip. [file BIMJ-68-e70134-s001.zip › MissingDataTmle/Simulation/design-based/06_run_simulation.R]

# ============================
# Design-based simulation driver
# (full / quick, reference / run)
# ============================

# 1) Ensure renv is available
# install.packages("renv", repos = "https://cloud.r-project.org")

## ---- Safety check ------------------------------------------------------
if (!dir.exists(file.path(getwd(), "Simulation"))) {
  stop("Please set working directory to the project root (folder containing 'Simulation/').")
}

# 2) Activate project (if not auto-activated)
source("renv/activate.R")

# 3) Restore exact package versions from renv.lock
renv::restore()

# 4) Deactivate multithreading
Sys.setenv(
  CUDA_VISIBLE_DEVICES      = "",   # disables GPU
  OMP_NUM_THREADS           = "1",
  OMP_DYNAMIC               = "FALSE",
  OMP_SCHEDULE              = "static",
  OPENBLAS_NUM_THREADS      = "1",
  MKL_NUM_THREADS           = "1",
  MKL_DYNAMIC               = "FALSE",
  VECLIB_MAXIMUM_THREADS    = "1",
  NUMEXPR_NUM_THREADS       = "1",
  RCPP_PARALLEL_NUM_THREADS = "1"
)

## ---- Run configuration -------------------------------------------------
mode <- "quick"           # options: "quick" (reviewers) or "full" (paper results)
build_reference <- TRUE   # TRUE only when YOU generate the shipped reference output
run_id <- "first"         # reviewer runs identified by run_id

## ---- Paths -------------------------------------------------------------
base_dir <- getwd()
db_dir   <- file.path(base_dir, "Simulation", "design-based")
stopifnot(dir.exists(db_dir))

results_root <- file.path(db_dir, "Results")

out_dir <- if (build_reference) {
  file.path(results_root, "reference", mode)
} else {
  file.path(results_root, "runs", run_id, mode)
}

dir.create(out_dir, recursive = TRUE, showWarnings = FALSE)

data_dir     <- file.path(out_dir, "data")
fig_dir      <- file.path(out_dir, "figures")
log_dir      <- file.path(out_dir, "logs")

dir.create(data_dir, recursive = TRUE, showWarnings = FALSE)
dir.create(fig_dir, recursive = TRUE, showWarnings = FALSE)
dir.create(log_dir, recursive = TRUE, showWarnings = FALSE)

## ---- Source files ------------------------------------------------------
source(file.path(db_dir, "01_used_libraries.R"))
source(file.path(db_dir, "02_DGP_HAL_Functions.R"))
source(file.path(db_dir, "03_missing_Functions.R"))
source(file.path(db_dir, "04_analysis_Functions.R"))
source(file.path(db_dir, "05_plot_Functions.R"))

## ---- Simulation configuration -----------------------------------------
if (mode == "quick") {
  config <- list(
    seed  = 5,
    Sim   = 10,     # number of simulated datasets to use
    m     = 3,
    maxit = 2,
    cores = 5,
    V     = 5
  )
} else if (mode == "full") {
  config <- list(
    seed  = 5,
    Sim   = 1000,
    m     = 50,
    maxit = 10,
    cores = 10,
    V     = 5
  )
} else {
  stop("Unknown mode")
}

set.seed(config$seed)

## ---- Input data --------------------------------------------------------
wash_path <- file.path(db_dir, "Data", "original_wash_b.csv")
if (!file.exists(wash_path)) {
  stop("Cannot find original data file at: ", wash_path)
}

wash_b <- read.csv(wash_path)

# Convert characters to factors
wash_b$sex <- as.factor(wash_b$sex)
wash_b$hfoodsec <- as.factor(wash_b$hfoodsec)
wash_b$hfoodsec <- factor(wash_b$hfoodsec,
                          levels = c("Food Insecure","Mildly Food Insecure","Food Secure"))

# Remove redundant indicator variables
wash_b <- wash_b[, !(names(wash_b) %in% c(
  "delta_W_mage", "delta_W_mhtcm", "delta_W_mwtkg",
  "delta_W_mbmi", "delta_enwast", "delta_impsan",
  "delta_W_feducyrs", "delta_W_parity", "impsan"
))]

## ---- Fit undersmoothed HAL as DGP --------------------------------------

# Sample 2000 rows without replacement (as in your previous logic for DGP fit)
if (nrow(wash_b) < 2000) stop("wash_b has fewer than 2000 rows; cannot sample 2000 without replacement.")
wash_b_2000 <- wash_b[sample(nrow(wash_b), 2000, replace = FALSE), ]

# undersmoothed HAL fit as DGP
# (uses your ss_estimator function)
ss_estimate2000 <- ss_estimator(wash_b_2000, colnames(wash_b_2000)[-c(9,10)], "a", "haz", mode = mode)
sum(ss_estimate2000$g_fit$coefs !=0)  # basis inicators for exposure-model: 46
sum(ss_estimate2000$Q_fit$coefs !=0)  # basis indicators for Outcome-model: 1366

# convert factor covariates to numeric (as in your script)
wash_b_cov_2000 <- wash_b_2000 %>%
  dplyr::select(dplyr::all_of(names(wash_b_2000)[-c(9,10)])) %>%
  dplyr::mutate_if(sapply(., is.factor), as.numeric)

# generate predicted probabilities for A-model
A_pred_2000 <- predict(ss_estimate2000$g_fit, new_data = wash_b_cov_2000)

## ---- Simulate data via HAL DGP -----------------------------------------
# No intermediate loads anymore
sim_data_list <- run_DGP_via_HAL(
  df          = wash_b_2000,
  w_cols      = colnames(wash_b_2000)[-c(9, 10)],
  aname       = "a",
  yname       = "haz",
  g_fit       = ss_estimate2000$g_fit,
  Q_fit       = ss_estimate2000$Q_fit,
  rv          = 0.3350496,  #  ss_estimate2000$rv = simulated residuals: 0.3350496 
  weights     = NULL,
  Nlam        = 100,
  Sim         = config$Sim,
  Size        = 1,
  vio         = TRUE,
  total_cores = config$cores,
  base_seed   = config$seed
)


## ---- Quick diagnostic -------------------------------------------
pos_violation_mean <- mean(sim_data_list$violation)

## ---- Impose missingness ------------------------------------------------
mDags <- generate_All_mDags(simu_data_list = sim_data_list$simu_data_list, pos = "no_pos")

missing_df <- create_missing_df(mDags)

## ---- Analysis ----------------------------------------------------------
all_results <- list()

for (mdag_key in names(mDags)) {
  method_res <- apply_all_methods_design(
    data_list   = mDags[[mdag_key]],
    cores       = config$cores,
    m           = config$m,
    maxit       = config$maxit,
    V           = config$V,
    seed_base   = config$seed,
    mode        = mode,
    mdag        = mdag_key
  )
  all_results[[paste0(mdag_key, "_res")]] <- method_res
}

## ---- Merging results (big_table) --------------------------------------
for (nm in names(all_results)) {
  assign(nm, all_results[[nm]])
}

all_obj_names <- names(all_results)
all_measures_list <- lapply(all_obj_names, function(nm) {
  expr <- substitute(all_measures_TMLE(x), list(x = as.name(nm)))
  eval(expr, envir = .GlobalEnv)
})
names(all_measures_list) <- all_obj_names

big_table <- do.call(rbind, all_measures_list)

# Post-processing consistent with your script
big_table$Scenario <- factor(big_table$Scenario, levels = c("Scenario1", "Scenario2", "Scenario3", "Scenario4"))
big_table$Method <- factor(big_table$Method, levels = c(
  "CC", "Ext", "Ext MCMI", "MI PMM", "MI Int", "MI CART",
  "MI RF", "MI RF MI", "MI Amelia"
))
big_table$mDag <- factor(big_table$mDag, levels = c("A", "B", "C", "D", "E"))
rownames(big_table) <- sub(".*\\.", "", rownames(big_table))

save(big_table, file = file.path(data_dir, "big_table_results.RData"))

## ---- Result plots ------------------------------------------------------
plot_Bias     <- OverviewPlotBias(big_table)
plot_Coverage <- OverviewPlotCoverage(big_table)
plot_RMSE     <- OverviewPlotRMSE(big_table)
# corresponds to Figure 6 in the paper
combined_plot <- gridExtra::grid.arrange(
  plot_Bias, plot_Coverage, plot_RMSE,
  ncol = 3,
  left = grid::textGrob("Method", rot = 90, vjust = 1,
                        gp = grid::gpar(fontsize = 12)),
  widths = c(1.2, 1, 1)
)
# Save figure corresponding to Figure 6 in the paper
ggsave(
  filename = file.path(fig_dir, "Figure_6.png"),
  plot     = combined_plot,
  width    = 9,
  height   = 4.5
)

## ---- Reproducibility logs ---------------------------------------------
writeLines(capture.output(sessionInfo()),
           file.path(log_dir, "sessionInfo.txt"))

writeLines(capture.output(extSoftVersion()),
           file.path(log_dir, "extSoftVersion.txt"))

blas_info <- tryCatch({
  c(
    paste("BLAS:", sessionInfo()$BLAS),
    paste("LAPACK:", sessionInfo()$LAPACK)
  )
}, error = function(e) "BLAS/LAPACK info unavailable")
writeLines(blas_info, file.path(log_dir, "blas_lapack.txt"))


thread_vars <- Sys.getenv(c(
  "OMP_NUM_THREADS",
  "OPENBLAS_NUM_THREADS",
  "MKL_NUM_THREADS",
  "VECLIB_MAXIMUM_THREADS",
  "NUMEXPR_NUM_THREADS",
  "RCPP_PARALLEL_NUM_THREADS"
))
writeLines(capture.output(thread_vars),
           file.path(log_dir, "thread_info.txt"))
