# Supplementary material for: Causal Effect Estimation With TMLE: Handling Missing Data and Near Violations of Positivity
Source: Biom J. 2026 Apr 24;68:e70134. doi: 10.1002/bimj.70134 (PMC13109636; doi:10.1002/bimj.70134)
Supplement: Supplementary file 1 — Supporting File: bimj70134‐sup‐0001‐DataCode.zip. [file BIMJ-68-e70134-s001.zip › MissingDataTmle/Simulation/design-based/07_verify_reference_plots.R]

## ---- Plot verification for design-based reference run -------------------
## This script does NOT rerun the simulation.
## It checks that the shipped reference plot(s) match the plot(s) generated from
## the shipped reference big_table_results.RData.

# Optional: activate renv for identical package versions
if (file.exists("renv/activate.R")) source("renv/activate.R")
# Restore exact package versions from renv.lock -> if not already done in driver
if (requireNamespace("renv", quietly = TRUE)) renv::restore()

# Make sure we are at project root
if (!dir.exists(file.path(getwd(), "Simulation"))) {
  stop("Please set working directory to the project root (folder containing 'Simulation/').")
}

base_dir <- getwd()
db_dir   <- file.path(base_dir, "Simulation", "design-based")

mode <- "full" # or set to "full"

ref_dir  <- file.path(db_dir, "Results", "reference", mode)
ref_data <- file.path(ref_dir, "data", "big_table_results.RData")
ref_figs <- file.path(ref_dir, "figures")

if (!file.exists(ref_data)) stop("Missing reference big_table_results: ", ref_data)

# Source plotting functions (and their dependencies)
source(file.path(db_dir, "01_used_libraries.R"))
source(file.path(db_dir, "02_DGP_HAL_Functions.R"))
source(file.path(db_dir, "03_missing_Functions.R"))
source(file.path(db_dir, "04_analysis_Functions.R"))
source(file.path(db_dir, "05_plot_Functions.R"))

# Load reference results table
load(ref_data)  # expects object: big_table
if (!exists("big_table")) stop("Object 'big_table' not found inside ", ref_data)

# Rebuild plots into temp folder (do not overwrite reference)
tmp_dir <- file.path(ref_figs, paste0("plot_verify_", format(Sys.time(), "%Y%m%d_%H%M%S")))
tmp_fig <- file.path(tmp_dir, "figures")
dir.create(tmp_fig, recursive = TRUE, showWarnings = FALSE)

# Recreate the three component plots
plot_Bias     <- OverviewPlotBias(big_table)
plot_Coverage <- OverviewPlotCoverage(big_table)
plot_RMSE     <- OverviewPlotRMSE(big_table)

# Combine into one graphic (as in the driver; corresponds to Figure 6)
combined_plot <- gridExtra::grid.arrange(
  plot_Bias, plot_Coverage, plot_RMSE,
  ncol = 3,
  left = grid::textGrob("Method", rot = 90, vjust = 1,
                        gp = grid::gpar(fontsize = 12)),
  widths = c(1.2, 1, 1)
)

# Save verification plot
ggplot2::ggsave(
  filename = file.path(tmp_fig, "Figure_6_verify.png"),
  plot     = combined_plot,
  width    = 9,
  height   = 4.5
)

message("Verification plot written to: ", file.path(tmp_fig, "Figure_6_verify.png"))
message("Compare against reference: ", file.path(ref_figs, "Figure_6.png"))
