# Supplementary material for: Causal Effect Estimation With TMLE: Handling Missing Data and Near Violations of Positivity
Source: Biom J. 2026 Apr 24;68:e70134. doi: 10.1002/bimj.70134 (PMC13109636; doi:10.1002/bimj.70134)
Supplement: Supplementary file 1 — Supporting File: bimj70134‐sup‐0001‐DataCode.zip. [file BIMJ-68-e70134-s001.zip › MissingDataTmle/Simulation/design-based/Data/original_wash_b.csv]

sex	month	brthmon	hfoodsec	enstunt	agedays	W_meducyrs	W_nhh	a	haz	W_mage	W_mhtcm	W_mwtkg	W_mbmi	enwast	impsan	W_feducyrs	W_parity	delta_W_mage	delta_W_mhtcm	delta_W_mwtkg	delta_W_mbmi	delta_enwast	delta_impsan	delta_W_feducyrs	delta_W_parity
Male	12	10	Food Secure	0	811	14	4	1	-1.01	19	146.4	46.1	21.5089	0	1	8	1	1	1	1	1	1	1	1	1
Male	12	9	Food Secure	0	842	9	6	1	-0.77	28	159.3	53.167	20.9511	0	1	4	3	1	1	1	1	1	1	1	1
Female	12	12	Food Secure	0	743	7	6	1	-0.34	18	147.6	46.275	21.2409	0	1	8	1	1	1	1	1	1	1	1	1
Female	12	11	Food Secure	0	759	10	4	1	-1.33	30	146.6	55.45	25.8184	0	1	10	3	1	1	1	1	1	1	1	1
Male	12	10	Food Secure	0	813	8	4	1	0.39	18	154.7	39.8	16.6304	0	1	5	1	1	1	1	1	1	1	1	1
Female	12	12	Food Secure	0	743	9	4	1	-2.56	22	147.1	44.125	20.392	0	1	5	3	1	1	1	1	1	1	1	1
Female	1	9	Food Secure	1	842	2	5	1	-2.71	23	144.7	46.2	22.0651	0	1	5	3	1	1	1	1	1	1	1	1
Male	12	11	Food Secure	0	771	8	3	1	-1.54	22	151.2	58.75	25.6983	0	1	5	2	1	1	1	1	1	1	1	1
Female	12	10	Food Secure	0	794	8	8	1	-0.31	24	157.6	46.65	18.7938	0	1	7	3	1	1	1	1	1	1	1	1
Male	12	9	Food Secure	0	830	9	4	1	-1.7	19	143.5	42.775	20.7724	0	1	8	1	1	1	1	1	1	1	1	1
Male	12	12	Food Insecure	0	741	6	3	1	-0.79	20	149.8	41.325	18.4157	0	1	3	1	1	1	1	1	1	1	1	1
Female	12	11	Food Secure	0	776	9	8	1	-1.47	23	158.8	60.175	23.8775	0	1	5	2	1	1	1	1	1	1	0	1
Female	12	10	Food Insecure	0	810	8	4	1	-0.89	29	153.4	52.15	22.1473	0	1	5	3	1	1	1	1	1	1	1	1
Male	12	11	Food Secure	1	771	4	5	1	-3.9	31	142.3	33.683	16.6343	0	1	0	4	1	1	1	1	1	1	1	1
Female	9	11	Food Secure	0	314	4	3	1	-0.56	22	150.6	50.7	19.61025	0	1	5	2	1	0	1	0	1	1	1	0
Male	12	10	Food Secure	0	788	10	5	1	-2.76	28	153.1	48.8	20.8331	0	1	14	2	1	1	1	1	1	1	1	1
Female	12	12	Mildly Food Insecure	1	727	8	4	1	-3.15	16	143.1	47.25	23.0579	0	1	0	1	1	1	1	1	1	1	1	1
Female	12	12	Mildly Food Insecure	0	753	8	9	1	-1.86	18	158.6	48.7	19.3608	0	1	9	1	1	1	1	1	1	1	1	1
Male	12	10	Food Secure	1	797	7	5	1	-2.93	19	149.2	42.9	19.2717	0	1	5	1	1	1	1	1	1	1	0	1
Female	12	11	Food Secure	0	770	7	5	1	-0.63	26	149.1	53.7	24.1719	0	1	7	4	1	1	1	1	1	1	1	1
Female	12	11	Food Secure	0	772	8	6	1	-2.03	18	156.2	44.533	18.2525	0	1	9	1	1	1	1	1	1	1	1	1
Male	12	10	Food Insecure	0	809	9	3	1	-0.34	24	151.4	46.55	20.308	0	1	6	2	1	1	1	1	1	1	1	1
Female	12	10	Food Secure	0	793	0	3	1	-2.62	26	146.1	50.8	23.8155	0	1	0	2	1	1	1	1	1	1	1	1
Female	12	12	Food Secure	0	753	10	4	1	0.36	18	148.7	39.433	17.8337	0	1	12	1	1	1	1	1	1	1	1	1
Male	2	11	Food Secure	1	826	9	3	1	-2.86	26	149.2	47	21.1135	0	1	4	1	1	1	1	1	1	1	1	1
Female	12	11	Food Secure	0	779	10	5	1	-0.82	17	154.1	51.9	21.8556	0	1	5	1	1	1	1	1	1	1	1	1
Male	12	10	Food Secure	0	810	9	5	1	-1.89	19	154.4	47.7	20.0219	1	1	5	1	1	1	1	1	1	1	1	1
Female	1	10	Food Secure	0	819	9	5	1	-1.39	32	160.7	52.633	20.3812	0	1	12	2	1	1	1	1	1	1	1	1
Male	12	9	Food Insecure	1	842	10	8	1	-2.41	19	155.8	48.233	19.8707	0	1	9	1	1	1	1	1	1	1	1	1
Female	12	8	Food Insecure	0	847	6	5	1	-1.63	22	148.1	46.967	21.3987	0	1	0	2	1	1	1	1	1	1	1	1
Male	10	8	Food Secure	0	1160	5	2	1	-1.19	25	144.6	52.417	25.0861	0	1	1	3	1	1	1	1	1	1	1	1
Male	12	10	Food Secure	0	811	8	11	1	-0.48	31	146.5	55.7	25.9525	0	1	10	3	1	1	1	1	1	1	1	1
Female	12	8	Food Secure	0	847	7	8	1	-2.35	32	150.1	44.283	19.6422	1	1	7	5	1	1	1	1	1	1	1	1
Male	12	10	Food Secure	1	812	5	7	1	-2.64	22	151.8	47.4	20.5836	0	1	5	1	1	1	1	1	1	1	1	1
Male	12	10	Food Secure	0	813	9	7	1	-0.58	20	150.9	55.767	24.5067	0	1	10	1	1	1	1	1	1	1	1	1
Male	12	12	Food Secure	0	747	5	3	0	-2.01	20	150.6	54.525	24.0406	0	1	9	1	1	1	1	1	1	1	1	1
Female	12	12	Food Secure	0	729	9	8	0	0.44	18	155.8	51.9	21.3949	0	1	4	1	1	1	1	1	1	1	1	1
Male	12	8	Food Secure	0	853	8	5	0	-0.88	19	150.2	41.875	18.5616	0	1	9	2	1	1	1	1	1	1	1	1
Male	3	11	Food Secure	0	827	9	8	0	-1.63	19	150.6	44.467	19.61025	0	1	8	1	1	0	0	0	1	1	1	1
Female	12	9	Food Secure	0	835	6	5	0	-0.31	26	158.6	44.1	17.532	0	1	3	2	1	1	1	1	1	1	1	1
Male	1	8	Food Secure	0	865	11	12	0	-0.82	22	154.9	53.625	22.3349	0	1	11	1	1	1	1	1	1	1	1	1
Male	12	10	Food Secure	1	789	1	5	1	-2.67	33	152.9	44.833	19.1898	0	1	0	4	1	1	1	1	1	1	1	1
Female	12	11	Food Secure	1	777	6	5	1	-2.2	26	149.6	46.625	20.8471	0	1	5	3	1	1	1	1	1	1	1	1
Female	12	9	Mildly Food Insecure	0	821	7	5	1	-0.81	30	159.1	50.8	20.0563	0	1	3	4	1	1	1	1	1	1	1	1
Female	12	10	Mildly Food Insecure	0	814	9	3	1	-0.68	20	152.1	53.325	23.0501	0	1	8	1	1	1	1	1	1	1	1	1
Female	12	10	Food Insecure	0	810	7	3	1	-1.71	21	147.7	51.65	23.6761	0	1	5	2	1	1	1	1	1	1	1	1
Male	12	9	Mildly Food Insecure	0	825	5	6	1	-1.06	35	148.7	41.95	18.9719	0	1	0	5	1	1	1	1	1	1	1	1
Female	12	12	Food Secure	1	737	6	3	1	-2.39	25	152.8	47.975	20.5479	0	1	0	2	1	1	1	1	1	1	1	1
Female	12	10	Food Insecure	0	803	6	4	1	-1.71	26	144	41.325	19.9291	1	1	0	3	1	1	1	1	1	1	1	1
Female	12	9	Food Insecure	0	824	6	3	0	-1.66	30	158.1	63.533	25.4339	0	1	0	1	1	1	1	1	1	1	1	1
Female	12	9	Food Secure	0	827	9	3	0	-0.56	22	152	49.725	21.5222	0	1	1	2	1	1	1	1	1	1	1	1
Female	12	11	Food Secure	1	784	4	3	0	-2.93	28	148.8	39.7	17.9422	0	1	4	1	1	1	1	1	1	1	1	1
Female	1	10	Food Secure	0	833	9	10	0	-1.17	19	152.9	39	16.6712	0	1	9	1	1	1	1	1	1	1	1	1
Female	9	9	Food Secure	0	378	11	10	0	-0.98	19	150.6	42.5	19.61025	0	1	9	2	1	0	1	0	1	1	1	0
Female	10	10	Food Secure	0	1110	8	2	0	-1.46	17	150.2	58.9	26.1081	0	1	8	1	1	1	1	1	1	1	1	1
Male	12	10	Food Insecure	0	803	7	2	0	-1.34	18	146.6	34.125	15.8783	0	1	7	1	1	1	1	1	1	1	1	1
Female	12	9	Food Secure	0	840	9	4	1	-2.67	18	143.9	36.175	17.4698	0	1	8	1	1	1	1	1	1	1	1	1
Male	12	9	Food Secure	0	821	9	3	1	-0.1	25	155	45.375	18.8988	0	1	5	2	1	1	1	1	1	1	1	1
Female	12	10	Food Insecure	0	789	5	2	1	-1.61	26	159.1	47.075	18.609	0	1	0	1	1	1	1	1	1	1	1	1
Female	9	9	Mildly Food Insecure	0	374	9	3	1	-0.9	19	150.6	45.85	19.61025	0	1	9	2	1	0	1	0	1	1	1	0
Male	9	11	Food Secure	1	305	9	7	0	-2.52	19	150.6	36.9	19.61025	1	1	8	2	1	0	1	0	1	1	1	0
Female	9	11	Food Secure	0	294	8	2	0	-1.12	17	147.3	39.525	18.2289	0	1	7	2	1	1	1	1	1	1	1	0
Male	12	10	Food Secure	0	806	6	2	0	-1.96	20	150.6	44.2	19.4882	0	1	10	1	1	1	1	1	1	1	1	1
Female	12	10	Food Secure	0	797	7	12	0	0.16	20	144.3	43.85	21.0736	0	1	5	2	1	1	1	1	1	1	1	1
Male	12	10	Food Insecure	0	815	9	2	0	-1.32	18	163.1	53.95	20.2932	0	1	7	1	1	1	1	1	1	1	1	1
Male	12	11	Food Insecure	0	766	9	2	0	-1.13	23	155	43.125	17.9501	1	1	0	1	1	1	1	1	1	1	1	1
Female	12	10	Food Secure	0	800	9	5	0	-2.11	23	152	40.083	17.3491	0	1	9	2	1	1	1	1	1	1	1	1
Female	12	11	Food Secure	0	757	10	6	0	-1.71	23	155.1	49.125	20.4343	0	1	5	2	1	1	1	1	1	1	1	1
Male	12	10	Food Secure	0	796	12	9	1	1.29	31	154.6	70.9	29.6447	0	1	12	2	1	1	1	1	1	1	1	1
Female	12	11	Mildly Food Insecure	0	764	3	2	1	-1.42	25	147.8	44.4	20.3389	0	1	7	3	1	1	1	1	1	1	1	1
Male	12	12	Food Secure	0	742	4	4	1	-0.46	28	156.6	54.25	22.1075	0	1	6	3	1	1	1	1	1	1	1	1
Female	12	11	Food Secure	0	761	9	4	1	-1.21	26	151.9	46.5	20.1529	0	1	4	2	1	1	1	1	1	1	1	1
Male	12	10	Mildly Food Insecure	0	788	9	8	1	-2.29	23	151.6	52.55	22.8652	0	1	9	1	1	1	1	1	1	1	1	1
Male	2	9	Mildly Food Insecure	0	882	8	2	1	-1.07	19	153.9	42.575	17.9637	0	1	8	1	1	1	1	1	1	1	1	1
Female	12	8	Food Secure	0	847	10	7	1	-0.77	18	147.7	53.725	24.6272	0	1	12	1	1	1	1	1	1	1	1	1
Female	12	10	Food Secure	0	811	9	5	1	-1.52	22	153.5	54.05	22.9392	0	1	7	2	1	1	1	1	1	1	1	1
Male	2	9	Food Secure	0	885	10	10	1	-0.66	26	156.9	45.925	18.6553	0	1	8	3	1	1	1	1	1	1	1	1
Male	12	10	Food Secure	1	806	5	4	1	-2.05	25	145.3	46.125	21.8477	0	1	5	2	1	1	1	1	1	1	1	1
Female	12	10	Food Insecure	1	804	6	5	1	-2.5	25	144.1	61.5	29.5969	0	1	8	3	1	1	1	1	1	1	1	1
Female	12	10	Food Secure	0	790	10	7	1	-0.29	19	154.8	47.117	19.6749	0	1	14	1	1	1	1	1	1	1	1	1
Female	12	12	Food Secure	0	751	8	5	1	-2.74	18	142.6	41.825	20.5682	0	1	6	1	1	1	1	1	1	1	1	1
Female	12	12	Food Secure	1	736	5	4	1	-5.39	25	146.6	46.625	21.6946	0	1	0	3	1	1	1	1	1	1	1	1
Male	1	9	Food Secure	0	866	2	2	1	-1.5	19	155.9	43.15	17.7537	0	1	0	1	1	1	1	1	1	1	1	1
Male	12	11	Food Insecure	1	759	3	4	1	0.1	26	146.3	52.525	24.5402	0	1	9	3	1	1	1	1	1	1	1	1
Male	12	9	Food Secure	0	834	9	2	1	-0.57	18	143.1	40.717	19.8835	0	1	5	1	1	1	1	1	1	1	1	1
Female	12	9	Food Secure	1	835	9	4	1	-2.43	18	142.9	41.175	20.1637	0	1	4	1	1	1	1	1	1	1	1	1
Male	9	11	Food Secure	0	306	8	2	1	0.96	18	150.6	38.475	19.61025	0	1	5	2	1	0	1	0	1	1	1	0
Female	12	10	Food Secure	0	790	8	6	1	-1.81	23	144.6	51.267	24.5357	0	1	0	3	1	1	1	1	1	1	1	1
Female	12	10	Food Insecure	0	795	8	4	1	-2.54	21	154.6	58.475	24.4495	0	1	5	1	1	1	1	1	1	1	1	1
Male	12	12	Food Secure	0	734	1	5	1	-1.66	36	145.2	63.35	30.0478	0	1	5	5	1	1	1	1	1	1	0	1
Female	12	10	Food Secure	0	798	5	7	1	-1.33	29	142.6	49.35	24.2858	0	1	0	2	1	1	1	1	1	1	1	1
Male	12	11	Food Secure	0	758	8	7	1	-1.64	18	149.5	42.917	19.189	0	1	7	1	1	1	1	1	1	1	1	1
Female	12	11	Food Secure	1	769	7	2	1	-3.96	23	145.1	47	22.3082	0	1	5	1	1	1	1	1	1	1	1	1
Female	12	10	Food Secure	0	800	10	5	0	0.6	20	154.6	43.7	18.2836	0	1	9	1	1	1	1	1	1	1	1	1
Female	12	12	Food Secure	0	735	7	4	0	0.01	20	154.1	54.025	22.7504	0	1	9	2	1	1	1	1	1	1	1	1
Female	12	11	Food Secure	0	761	8	7	0	-1.21	23	151.1	51.5	22.5419	0	1	0	1	1	1	1	1	1	1	1	1
Male	12	11	Food Secure	0	765	0	4	0	-1.41	23	159.6	49.325	19.3643	0	1	0	3	1	1	1	1	1	1	1	1
Female	12	12	Food Insecure	0	727	7	5	0	-1.74	25	148.7	47.433	21.4517	0	1	5	4	1	1	1	1	1	1	1	1
Male	12	10	Food Secure	0	805	9	3	0	-0.42	27	152.6	57.35	24.6116	0	1	9	1	1	1	1	1	1	1	1	1
Female	12	9	Food Secure	0	827	9	8	0	-0.43	22	148.6	42.65	19.3144	0	1	11	1	1	1	1	1	1	1	1	1
Female	12	9	Food Secure	0	828	12	5	1	0.44	22	155.1	44.825	18.6216	0	1	8	1	1	1	1	1	1	1	1	1
Male	12	11	Food Secure	1	775	7	3	1	-3.19	26	144.5	43.9	21.0247	0	1	5	3	1	1	1	1	1	1	1	1
Female	12	8	Food Secure	0	849	9	12	1	-1.7	23	154.1	49.2	20.7186	0	1	9	2	1	1	1	1	1	1	1	1
Male	12	8	Mildly Food Insecure	0	857	7	6	1	-1.84	17	148.3	49.475	22.5111	1	1	5	1	1	1	1	1	1	1	1	1
Male	12	8	Food Insecure	0	858	5	3	1	-1.19	23	140.4	37.05	18.7821	0	1	5	2	1	1	1	1	1	1	1	1
Female	12	8	Food Secure	1	850	7	8	1	-2.21	18	155.2	57.075	23.6953	0	1	12	1	1	1	1	1	1	1	1	1
Female	12	11	Food Insecure	0	772	10	5	1	-2.15	18	146.1	48.45	22.6828	0	1	10	1	1	1	1	1	1	1	1	1
Female	12	10	Food Insecure	0	796	7	8	1	-2.82	18	149.4	40.917	18.3193	0	1	4	1	1	1	1	1	1	1	1	1
Male	3	10	Food Secure	0	884	7	2	1	-2	22	152	37.75	16.3392	0	1	5	1	1	1	1	1	1	1	1	1
Male	12	11	Food Insecure	0	775	9	7	1	-1.73	19	151.6	37.85	16.4582	0	1	5	1	1	1	1	1	1	1	1	1
Male	12	1	Food Secure	1	724	5	8	1	-3.62	22	140	41.625	21.2372	0	1	9	3	1	1	1	1	1	1	1	1
Male	1	9	Food Insecure	0	837	1	4	1	-1.58	25	145.3	38.467	18.2328	0	1	0	3	1	1	1	1	1	1	1	1
Male	12	11	Food Secure	0	771	5	2	0	-1.17	26	152.3	47.833	20.622	0	1	6	1	1	1	1	1	1	1	1	1
Male	2	9	Mildly Food Insecure	0	529	8	5	0	1.43	18	151.4	42.975	18.7484	0	1	5	1	1	1	1	1	1	1	1	1
Male	12	11	Mildly Food Insecure	1	770	5	3	0	-3.29	23	148.5	34.675	15.724	1	1	3	2	1	1	1	1	1	1	1	1
Male	12	8	Mildly Food Insecure	1	876	7	7	0	-2.74	18	155.6	40	16.5318	0	1	7	1	1	1	1	1	1	1	1	1
Male	12	12	Food Secure	0	739	5	17	0	-0.56	23	152.1	65.7	28.3806	0	1	2	3	1	1	1	1	1	1	1	1
Male	12	9	Food Secure	0	825	14	3	0	-0.1	32	157.2	58.617	23.7201	0	1	10	2	1	1	1	1	1	1	1	1
Female	12	12	Food Secure	0	730	10	2	1	-0.1	25	148.2	57.167	26.0283	0	1	8	1	1	1	1	1	1	1	1	1
Male	12	10	Food Secure	0	811	12	4	1	-1.01	20	146.2	54.525	25.5094	0	1	12	1	1	1	1	1	1	1	1	1
Female	2	9	Food Insecure	0	873	5	5	1	-2.16	29	146.9	42.225	19.5538	0	1	8	3	1	1	1	1	1	1	1	1
Female	12	12	Food Secure	0	755	7	3	1	-0.89	18	152	42.825	18.5358	0	1	2	1	1	1	1	1	1	1	1	1
Female	9	9	Food Secure	0	368	9	3	1	0.61	26	150.6	57	19.61025	0	1	12	2	1	0	1	0	1	1	1	0
Female	12	11	Food Insecure	0	761	5	6	1	-2.04	30	160.8	46.225	17.8885	0	1	2	5	1	1	1	1	1	1	1	1
Female	12	1	Mildly Food Insecure	0	700	4	3	1	-2.53	22	155.3	44.275	18.3694	0	1	5	2	1	1	1	1	1	1	1	1
Female	12	9	Food Secure	0	819	10	5	1	-1.02	19	152.9	44.575	19.0667	0	1	9	1	1	1	1	1	1	1	1	1
Female	12	12	Mildly Food Insecure	0	754	9	8	1	-0.91	19	152.7	38.825	16.6507	0	1	9	1	1	1	1	1	1	1	1	1
Male	12	11	Food Insecure	1	783	8	6	1	-3.47	27	139.9	39.583	20.2389	0	1	5	5	1	1	1	1	1	1	1	1
Male	12	9	Food Secure	0	844	8	11	1	-1.11	18	152.9	39.717	16.9997	0	1	8	1	1	1	1	1	1	1	1	1
Female	12	11	Food Secure	0	759	9	6	1	-1.27	20	161	52.375	20.2056	0	1	10	1	1	1	1	1	1	1	1	1
Female	9	11	Food Secure	0	314	9	5	1	0.93	21	154	41.225	17.3828	0	1	10	1	1	1	1	1	1	1	1	1
Male	12	10	Food Insecure	0	794	9	4	1	-1.05	18	147.1	65.517	30.2985	0	1	5	1	1	1	1	1	1	1	1	1
Male	12	10	Food Secure	0	813	14	8	1	-0.02	25	159.1	60.85	24.0392	1	1	12	1	1	1	1	1	1	1	1	1
Male	12	12	Food Secure	1	733	9	2	1	-2.21	16	147.1	49.517	22.8993	0	1	7	1	1	1	1	1	1	1	1	1
Male	12	10	Food Insecure	0	792	6	6	1	-0.72	22	152.3	52.25	22.5261	0	1	9	2	1	1	1	1	1	1	1	1
Male	1	1	Food Secure	0	738	9	5	1	-1.45	20	156.7	52.2	21.2585	0	1	10	1	1	1	1	1	1	1	1	1
Male	12	1	Mildly Food Insecure	0	706	4	3	1	-1.56	19	133.2	36.783	20.7321	0	1	0	1	1	1	1	1	1	1	1	1
Male	12	11	Food Secure	0	766	8	8	1	0.23	26	148.1	44.467	20.2733	0	1	8	2	1	1	1	1	1	1	1	1
Male	12	12	Food Secure	0	746	9	4	1	-2	25	151.8	42.4	18.4002	0	1	10	3	1	1	1	1	1	1	1	1
Female	12	11	Food Secure	0	763	6	4	1	-0.17	18	145.4	44.583	21.1029	0	1	9	2	1	1	1	1	1	1	1	1
Male	12	10	Food Secure	1	789	2	3	1	-3.03	26	146.3	44.925	20.9894	0	1	0	2	1	1	1	1	1	1	1	1
Male	12	10	Food Secure	0	812	14	5	0	-0.29	24	157	63.075	25.5893	0	1	12	1	1	1	1	1	1	1	1	1
Female	12	10	Food Secure	0	800	4	3	0	-0.7	23	148.5	77.825	35.2912	0	1	4	1	1	1	1	1	1	1	1	1
Female	12	1	Food Secure	0	726	9	3	0	-0.2	24	150.7	51.45	22.6547	0	1	8	2	1	1	1	1	1	1	1	1
Female	12	1	Food Secure	0	706	2	2	0	-1.4	18	143.9	57.525	27.7995	0	1	0	1	1	1	1	1	1	1	1	1
Male	12	12	Food Secure	0	744	5	6	0	-1.35	17	153.4	49.225	20.9051	0	1	5	2	1	1	1	1	1	1	1	1
Male	3	10	Mildly Food Insecure	1	855	6	3	0	-3.73	22	149.9	46.075	20.5051	1	1	8	4	1	1	1	1	1	1	1	1
Female	12	9	Food Insecure	1	837	5	4	0	-2.13	30	152.2	40.6	17.5266	1	1	5	3	1	1	1	1	1	1	1	1
Male	3	1	Food Secure	0	762	6	4	0	1	25	152.4	50.983	21.9656	0	1	5	1	1	1	1	1	1	1	1	1
Female	12	9	Food Secure	0	835	8	6	1	-0.53	20	154.1	39.717	16.7142	0	1	9	1	1	1	1	1	1	1	1	1
Male	12	9	Food Secure	0	835	8	6	1	-1.59	20	154.1	39.717	16.7142	0	1	9	2	1	1	1	1	1	1	1	1
Male	12	9	Food Secure	0	835	12	9	1	-0.84	21	145.6	37.45	17.6535	0	1	9	1	1	1	1	1	1	1	1	1
Female	12	10	Food Secure	0	818	0	3	1	-0.56	28	153	63.075	26.9448	0	1	5	1	1	1	1	1	1	1	1	1
Female	12	8	Food Secure	0	858	5	3	1	-1.39	29	147.4	38.55	17.7431	0	1	0	2	1	1	1	1	1	1	1	1
Female	12	10	Food Secure	0	805	12	11	1	-1.33	20	152.1	63.95	27.6246	0	1	12	1	1	1	1	1	1	1	1	1
Male	12	10	Food Secure	0	805	12	11	1	0.11	20	152.1	63.95	27.6246	0	1	12	2	1	1	1	1	1	1	1	1
Male	1	11	Mildly Food Insecure	0	791	9	3	1	-0.27	23	148	31.325	14.2914	0	1	15	2	1	1	1	1	1	1	1	1
Male	12	1	Food Secure	0	697	9	3	1	-1.92	25	142.4	35.925	17.704	1	1	0	1	1	1	1	1	1	1	1	1
Male	12	10	Food Secure	0	805	9	6	1	-2.17	24	152.6	55.475	23.8225	0	1	7	2	1	1	1	1	1	1	1	1
Female	1	1	Food Secure	0	746	10	6	1	-2.22	18	147.3	47.967	22.1222	0	1	10	1	1	1	1	1	1	1	1	1
Male	1	9	Food Secure	0	844	10	2	1	-1.24	25	142.3	46.775	23.0996	1	1	7	1	1	1	1	1	1	1	1	1
Female	12	11	Food Insecure	0	780	9	2	1	-1.31	18	144.4	55.15	26.4491	0	1	8	1	1	1	1	1	1	1	1	1
Male	12	11	Food Secure	0	758	9	5	1	-0.42	32	152.4	65.825	28.3414	0	1	13	3	1	1	1	1	1	1	1	1
Female	12	10	Food Insecure	0	808	8	7	1	-0.8	24	153.4	39.625	16.8391	0	1	6	2	1	1	1	1	1	1	1	1
Female	12	11	Food Secure	0	783	9	3	1	-1.76	27	152.3	41.25	17.7955	0	1	12	2	1	1	1	1	1	1	1	1
Male	2	11	Food Secure	0	820	10	5	1	-1.55	22	150.3	44.85	19.8671	0	1	9	1	1	1	1	1	1	1	1	1
Male	12	10	Food Secure	1	795	10	6	1	-2.89	21	151.4	48.017	20.9341	1	1	6	1	1	1	1	1	1	1	1	1
Male	12	8	Food Secure	1	853	6	3	1	-3.01	24	146.6	41.225	19.195	0	1	1	2	1	1	1	1	1	1	1	1
Male	12	9	Food Secure	0	829	9	5	1	-0.69	26	143.5	52.275	25.3858	0	1	9	2	1	1	1	1	1	1	1	1
Male	1	11	Food Secure	0	794	9	6	1	-0.47	20	148.4	46.075	20.9217	0	1	10	1	1	1	1	1	1	1	1	1
Male	1	1	Food Secure	0	721	8	5	1	-3.56	18	153.2	53.3	22.7096	0	1	9	1	1	1	1	1	1	1	1	1
Female	12	11	Food Secure	0	770	8	4	1	-1.33	30	149.4	45.475	20.3738	0	1	1	3	1	1	1	1	1	1	1	1
Male	12	9	Food Insecure	0	821	8	4	1	-3.3	25	148.4	60.125	27.3016	1	1	8	3	1	1	1	1	1	1	1	1
Male	12	10	Food Secure	0	792	10	3	1	-2.11	27	152.4	49.575	21.3308	0	1	14	2	1	1	1	1	1	1	1	1
Female	12	1	Food Secure	0	722	2	7	1	-2.3	22	146.9	41.75	19.347	0	1	9	1	1	1	1	1	1	1	1	1
Male	12	10	Food Secure	1	795	7	4	1	-2	19	148.4	45.075	20.4814	0	1	9	1	1	1	1	1	1	1	1	1
Female	1	1	Food Insecure	0	738	7	5	1	-0.88	28	164.1	81.975	30.4414	0	1	4	2	1	1	1	1	1	1	1	1
Male	12	10	Mildly Food Insecure	0	790	7	7	1	-0.53	24	148.8	35.825	16.1909	0	1	5	2	1	1	1	1	1	1	1	1
Female	12	11	Food Insecure	1	760	0	3	0	-3.19	22	147.1	38.075	17.596	1	1	0	2	1	1	1	1	1	1	1	1
Male	11	10	Food Insecure	0	1129	12	4	0	-0.15	19	151.1	36.525	15.9873	0	1	6	1	1	1	1	1	1	1	1	1
Male	12	12	Food Secure	0	740	9	7	0	-0.01	21	159.2	43.75	17.262	0	1	6	1	1	1	1	1	1	1	1	1
Female	12	1	Food Secure	0	713	7	3	0	0.12	19	154.4	43.8	18.373	0	1	9	2	1	1	1	1	1	1	1	1
Female	12	12	Mildly Food Insecure	0	738	4	6	0	-0.68	18	152.9	40.225	17.206	0	1	1	1	1	1	1	1	1	1	1	1
Female	12	2	Food Secure	1	692	7	2	0	-1.22	18	155.7	64.1	26.4412	0	1	7	1	1	1	1	1	1	1	1	1
Female	12	11	Food Insecure	0	772	5	2	0	-0.68	19	159.9	40.275	15.7521	0	1	5	1	1	1	1	1	1	1	1	1
Female	9	12	Food Secure	0	277	5	3	1	0.38	30	148.4	50.883	23.1207	0	1	3	2	1	1	1	1	1	1	1	1
Male	9	11	Food Secure	0	308	9	3	1	1.34	23	150.6	61.117	19.61025	0	1	5	2	1	0	1	0	1	1	1	0
Female	12	1	Food Insecure	0	717	9	4	1	-2.31	34	145.5	53.65	25.3422	0	1	9	3	1	1	1	1	1	1	1	1
Male	9	10	Food Secure	0	329	10	3	1	-0.59	19	150.6	55.075	19.61025	0	1	10	2	1	0	1	0	1	1	1	0
Female	1	12	Food Insecure	0	745	7	4	1	-1.66	27	142.6	53.25	26.1867	0	1	10	4	1	1	1	1	1	1	1	1
Male	9	9	Food Secure	0	389	9	9	1	0.42	25	154.4	60.5	25.3782	0	1	8	2	1	1	1	1	1	1	1	1
Male	12	1	Food Secure	0	715	9	5	1	-2.38	26	147.3	60.85	28.045	0	1	14	2	1	1	1	1	1	1	1	1
Female	12	11	Food Insecure	0	765	4	4	0	-0.65	27	149.6	49.975	22.33	0	1	6	3	1	1	1	1	1	1	1	1
Male	12	10	Food Secure	0	795	10	4	0	0.54	20	154.9	44.3	18.4749	0	1	10	1	1	1	1	1	1	1	1	1
Female	12	11	Food Secure	0	760	5	4	0	-1.96	32	155.8	46.433	19.1414	0	1	4	3	1	1	1	1	1	1	1	1
Male	12	1	Food Secure	0	725	10	3	0	-1.39	30	147.9	44.9	20.5402	0	1	5	1	1	1	1	1	1	1	1	1
Female	12	12	Food Secure	1	733	10	3	0	-2.16	24	151.1	60.4	26.4375	0	1	5	2	1	1	1	1	1	1	1	1
Female	1	10	Food Secure	1	810	9	6	0	-2.47	26	146.5	43.35	20.212	0	1	0	3	1	1	1	1	1	1	1	1
Female	12	11	Food Insecure	1	774	0	4	0	-2.42	32	145.3	39.3	18.6277	0	1	9	3	1	1	1	1	1	1	1	1
Female	12	11	Food Secure	0	771	9	4	1	0.2	25	153.6	47.133	19.9647	0	1	10	2	1	1	1	1	1	1	1	1
Male	12	11	Food Insecure	0	772	5	4	1	-1.9	25	148.9	37.15	16.7447	0	1	2	3	1	1	1	1	1	1	1	1
Female	12	11	Mildly Food Insecure	0	772	5	3	1	-1.54	23	147.6	41.95	19.2687	0	1	0	2	1	1	1	1	1	1	1	1
Female	12	12	Food Secure	0	741	6	5	1	-1.05	27	144.4	39.4	18.8957	0	1	3	2	1	1	1	1	1	1	1	1
Female	12	1	Food Secure	0	717	9	2	1	-2.59	21	145.9	39	18.3212	0	1	8	1	1	1	1	1	1	1	1	1
Female	12	12	Food Secure	0	751	9	3	1	-1.74	20	153.4	63.05	26.8113	0	1	10	1	1	1	1	1	1	1	1	1
Female	12	10	Food Secure	0	818	9	4	1	-1.71	19	151.7	45.317	19.6919	0	1	10	1	1	1	1	1	1	1	1	1
Male	12	12	Food Secure	1	748	9	3	1	-2.1	23	152.9	56.825	24.3225	0	1	5	2	1	1	1	1	1	1	1	1
Male	12	1	Food Insecure	0	719	8	6	1	-0.73	19	154	46.325	19.5332	0	1	4	1	1	1	1	1	1	1	1	1
Female	2	1	Mildly Food Insecure	0	758	4	2	1	-2.27	19	151	48.925	21.4574	0	1	2	2	1	1	1	1	1	1	1	1
Male	12	12	Food Secure	1	734	7	10	1	-3.48	18	149.7	38.4	17.1351	0	1	0	1	1	1	1	1	1	1	1	1
Male	12	12	Food Secure	0	732	6	2	1	-1.58	25	159.7	62.975	24.6921	0	1	0	1	1	1	1	1	1	1	1	1
Female	12	1	Food Secure	0	723	8	4	1	-0.46	28	150.4	53.383	23.5842	0	1	10	3	1	1	1	1	1	1	1	1
Female	12	9	Food Secure	1	834	2	2	0	-3.03	19	149.9	32.525	14.4845	0	1	9	1	1	1	1	1	1	1	1	1
Female	12	10	Food Secure	0	801	9	3	0	-1.63	25	152.2	60.375	26.0632	0	1	8	2	1	1	1	1	1	1	1	1
Male	9	10	Food Secure	0	332	9	5	0	-1.18	25	150.6	50	19.61025	0	1	9	2	1	0	1	0	1	1	1	0
Male	9	11	Food Secure	0	326	7	6	0	0.16	22	150.6	64.7	19.61025	0	1	7	2	1	0	1	0	1	1	1	0
Female	12	12	Food Secure	1	753	9	10	0	-2.26	24	148.5	57.875	26.2445	0	1	9	4	1	1	1	1	1	1	1	1
Female	12	10	Food Insecure	1	802	7	5	1	-2.89	20	144.1	41.65	20.0441	0	1	5	1	1	1	1	1	1	1	1	1
Female	12	10	Mildly Food Insecure	0	793	8	3	1	-2.03	18	145.1	42.425	20.1506	0	1	8	2	1	1	1	1	1	1	1	1
Female	1	11	Food Insecure	0	790	9	3	1	-2.66	22	142.6	39.75	19.5341	0	1	9	2	1	1	1	1	1	1	1	1
Female	1	12	Food Secure	0	757	7	3	1	-1.9	25	145.9	47.225	22.1699	0	1	7	2	1	1	1	1	1	1	1	1
Female	1	9	Food Secure	0	839	10	2	1	-1.84	28	162.6	65.725	24.8441	0	1	10	1	1	1	1	1	1	1	1	1
Male	12	9	Food Secure	0	835	7	5	1	-0.53	17	148.1	35.575	16.2304	0	1	5	1	1	1	1	1	1	1	1	1
Male	12	9	Food Secure	1	825	8	4	1	-4.48	16	146.4	35.65	16.6333	1	1	1	1	1	1	1	1	1	1	1	1
Male	12	2	Mildly Food Insecure	0	691	10	4	1	-1.19	27	156	56.925	23.3913	0	1	12	2	1	1	1	1	1	1	1	1
Female	12	12	Food Secure	1	731	4	3	1	-2.4	26	143.7	42.3	20.4846	0	1	4	2	1	1	1	1	1	1	1	1
Female	12	12	Food Secure	1	731	4	3	1	-3.2	26	143.7	42.325	20.4967	0	1	4	3	1	1	1	1	1	1	1	1
Female	1	1	Food Secure	0	739	5	12	1	-1.18	22	156.4	47.375	19.3552	0	1	4	2	1	1	1	1	1	1	1	1
Male	12	11	Food Secure	0	760	12	7	1	0.38	26	153.4	51.7	21.9848	0	1	16	3	1	1	1	1	1	1	1	1
Male	12	12	Food Secure	0	755	11	7	1	-1.99	17	160.9	42.083	16.2554	0	1	9	1	1	1	1	1	1	1	1	1
Female	12	10	Food Secure	1	800	2	10	1	-2.22	24	161.1	48.15	18.5411	0	1	2	3	1	1	1	1	1	0	1	1
Female	12	12	Food Secure	0	735	7	4	1	1.08	27	153.6	45.975	19.4741	0	1	5	3	1	1	1	1	1	1	1	1
Female	12	11	Mildly Food Insecure	0	778	6	2	1	-1.71	20	151.3	38.2	16.6873	0	1	0	1	1	1	1	1	1	1	1	1
Male	12	11	Food Secure	1	778	12	3	1	-2.56	30	156.4	53.675	21.9572	0	1	9	2	1	1	1	1	1	1	1	1
Male	12	11	Food Secure	0	789	10	8	1	-1.77	32	153.4	56.55	24.0472	0	1	12	5	1	1	1	1	1	1	1	1
Male	12	1	Food Secure	0	722	8	3	1	-1.08	21	152.4	55.275	23.799	0	1	5	2	1	1	1	1	1	1	1	1
Male	2	11	Food Secure	0	832	9	8	1	-0.77	27	145.7	50.8	23.9301	0	1	10	3	1	1	1	1	1	1	1	1
Male	12	10	Food Secure	0	810	8	3	1	-2.02	18	145.9	53.175	24.9974	0	1	4	1	1	1	1	1	1	1	1	1
Female	12	12	Mildly Food Insecure	1	741	9	6	1	-3.19	30	150.9	57.5	25.2684	1	1	12	4	1	1	1	1	1	1	1	1
Male	12	1	Food Insecure	0	721	9	5	1	-3.14	23	151	49.6	21.7678	0	1	6	2	1	1	1	1	1	1	1	1
Female	12	12	Food Insecure	1	736	9	3	1	-3.54	25	151.9	47.017	20.3768	0	0	0	2	1	1	1	1	1	1	1	1
Female	12	11	Food Insecure	0	768	2	4	1	-1.57	31	149.7	44.317	19.7753	0	1	3	4	1	1	1	1	1	1	1	1
Female	9	1	Food Insecure	0	256	6	6	1	0.93	16	149.5	39.75	17.785	0	1	5	1	1	1	1	1	1	1	1	1
Female	12	10	Food Secure	0	815	9	4	1	0.8	24	154.5	49.075	20.5591	0	1	9	2	1	1	1	1	1	1	1	1
Female	12	10	Food Secure	0	793	8	5	0	-2.38	30	154.1	55.275	23.2768	0	1	12	3	1	1	1	1	1	1	1	1
Female	12	11	Mildly Food Insecure	0	787	4	4	0	-2.05	20	147.9	49.125	22.4426	0	1	0	3	1	1	1	1	1	1	1	1
Male	12	10	Food Secure	1	798	4	4	0	-3.38	26	143.3	40.533	19.7525	0	1	4	2	1	1	1	1	1	1	1	1
Male	9	9	Mildly Food Insecure	0	368	8	5	0	-1.16	20	150.6	57.775	19.61025	0	1	5	1	1	0	1	0	1	1	1	1
Female	12	1	Food Insecure	0	708	9	7	0	-1.59	30	153.8	50.483	21.342	0	1	4	4	1	1	1	1	1	1	1	1
Female	12	1	Food Insecure	1	722	1	6	0	-3.92	30	153.9	50.425	21.2897	0	1	0	4	1	1	1	1	1	1	1	1
Male	12	11	Food Secure	0	773	7	4	1	-1.41	25	144.8	44.475	21.2119	1	1	8	2	1	1	1	1	1	1	1	1
Female	12	1	Food Secure	0	711	7	3	1	-2.57	29	150.6	40.7	17.957	0	1	10	4	1	1	1	1	1	1	1	1
Female	12	9	Food Secure	0	823	10	6	1	-1.45	35	158.3	44.55	17.7894	0	1	14	1	1	1	1	1	1	1	1	1
Male	1	11	Food Secure	0	794	12	5	1	-1.56	25	152.5	43.725	18.8014	0	1	12	4	1	1	1	1	1	1	1	1
Female	12	10	Food Secure	0	818	4	6	1	-1.22	24	148.1	37.025	16.8919	0	1	5	1	1	1	1	1	1	1	1	1
Female	12	12	Food Insecure	0	748	8	8	1	-1.99	18	150.1	45.05	19.9956	0	1	9	1	1	1	1	1	1	1	1	1
Male	1	10	Food Secure	1	813	9	3	1	-1.82	29	151.5	56.025	24.4094	0	1	6	2	1	1	1	1	1	1	1	1
Male	12	2	Food Insecure	0	686	9	5	1	-2.56	22	144.1	44.983	21.6783	0	1	10	3	1	1	1	1	1	1	1	1
Male	12	10	Food Secure	1	797	7	4	1	-2.99	16	148.8	34.583	15.6298	1	1	5	1	1	1	1	1	1	1	1	1
Male	12	11	Food Secure	0	773	9	6	1	-1.25	23	147.1	36.967	17.0838	0	1	9	2	1	1	1	1	1	1	1	1
Male	1	11	Food Secure	1	799	8	5	1	-2.69	24	152.6	55.8	23.9464	1	1	5	1	1	1	1	1	1	1	1	1
Male	12	12	Food Secure	0	738	5	7	1	-1.61	26	156.9	49.625	20.1455	0	1	5	2	1	1	1	1	1	1	1	1
Female	12	12	Food Secure	0	758	12	6	1	-2.24	20	153.9	44.467	18.7862	0	1	12	1	1	1	1	1	1	1	1	1
Female	12	12	Food Secure	0	756	12	5	1	-1.86	24	153.3	43.3	18.4369	1	1	8	1	1	1	1	1	1	1	1	1
Male	12	12	Food Secure	1	756	12	5	1	-3.03	24	153.3	43.3	18.4369	1	1	8	2	1	1	1	1	1	1	1	1
Female	12	12	Mildly Food Insecure	0	756	0	5	1	-1.34	33	150.1	41.175	18.2878	0	1	0	4	1	1	1	1	1	1	1	1
Male	2	1	Food Secure	0	759	10	4	1	-0.72	25	148.6	66.625	30.192	0	1	12	2	1	1	1	1	1	1	1	1
Male	1	11	Food Secure	1	786	12	4	1	-3.25	23	149.3	42.117	18.8945	0	1	12	1	1	1	1	1	1	1	1	1
Female	1	12	Food Insecure	0	746	4	4	1	-2.07	23	146.6	49.575	23.0672	0	1	7	2	1	1	1	1	1	1	1	1
Male	1	12	Food Insecure	0	752	8	6	1	-2.05	19	143.1	33.275	16.2381	0	1	6	1	1	1	1	1	1	1	1	1
Female	1	11	Food Secure	0	791	10	5	1	-2.48	19	154.2	40.725	17.1274	0	1	9	1	1	1	1	1	1	1	1	1
Female	1	2	Food Secure	0	688	13	4	1	1.51	24	152.5	46.725	20.0914	0	1	10	1	1	1	1	1	1	1	1	1
Male	1	12	Food Insecure	0	737	7	3	1	-1.16	22	151.6	62.625	27.231	0	1	8	2	1	1	1	1	1	1	1	1
Female	2	10	Food Secure	0	860	6	3	0	-1.91	20	148.7	36.925	16.6993	0	1	2	2	1	1	1	1	1	1	1	1
Male	1	10	Food Secure	0	821	9	4	0	-1.77	20	150.1	45.517	20.2027	0	1	9	1	1	1	1	1	1	1	1	1
Male	1	11	Mildly Food Insecure	0	788	8	2	0	-1.97	20	137.5	35.517	18.772	0	1	0	1	1	1	1	1	1	1	1	1
Male	10	11	Food Secure	0	328	10	5	0	-1.73	18	150.6	41.6	19.61025	0	1	9	2	1	0	1	0	1	1	1	0
Female	1	1	Mildly Food Insecure	0	722	8	9	0	-3.72	26	158.8	56.675	22.4745	0	1	9	3	1	1	1	1	1	1	1	1
Male	1	10	Food Secure	0	819	9	1	0	-1.51	22	154.6	63.283	26.4942	0	1	4	1	1	1	1	1	1	1	1	1
Male	1	11	Food Secure	0	784	9	6	0	-1.13	24	150.6	60.4	26.6487	0	1	7	2	1	1	1	1	1	1	1	1
Female	10	12	Food Secure	0	284	0	3	1	-0.62	31	150.6	44.325	19.61025	0	1	5	2	1	0	1	0	1	1	1	0
Female	1	1	Food Secure	0	714	10	7	1	0.11	18	151.8	42.075	18.2712	0	1	9	1	1	1	1	1	1	1	1	1
Female	9	1	Food Secure	0	965	8	7	1	-0.66	17	150.3	44.1	19.5348	0	1	9	1	1	1	1	1	1	1	1	1
Male	1	11	Food Secure	0	777	5	2	1	-2.65	18	140.1	41.517	21.1517	0	1	5	1	1	1	1	1	1	1	1	1
Male	1	9	Food Secure	0	826	9	3	1	-1.37	22	154.3	45.95	19.2998	0	1	10	2	1	1	1	1	1	1	1	1
Female	1	12	Food Secure	0	749	8	7	1	-0.27	35	156.7	63	25.6568	0	1	1	6	1	1	1	1	1	1	1	1
Male	1	12	Food Secure	0	738	9	3	1	-2.04	25	155.4	50.775	21.0391	0	1	0	2	1	1	1	1	1	1	1	1
Male	1	11	Food Secure	1	769	9	9	1	-2.07	22	144.8	36.125	17.2413	0	1	6	1	1	1	1	1	1	1	1	1
Female	1	11	Food Secure	0	775	7	1	1	-1.41	19	157.5	57.45	23.1595	0	1	5	1	1	1	1	1	1	1	1	1
Female	1	12	Food Secure	0	751	10	3	1	-2.57	24	149.1	52.025	23.4179	0	1	7	2	1	1	1	1	1	1	1	1
Male	1	12	Food Secure	0	733	7	8	1	0.9	22	157.6	64.85	26.1094	0	1	0	2	1	1	1	1	1	1	1	1
Female	1	10	Food Insecure	0	802	10	3	1	-0.72	23	147.6	52.575	24.1164	0	1	12	3	0	1	1	1	1	1	1	1
Female	1	10	Food Insecure	0	802	10	3	1	-1.02	23	147.6	52.575	24.1164	0	1	12	4	0	1	1	1	1	1	1	1
Male	1	10	Food Secure	0	814	4	4	1	-1.04	23	155.3	47.875	19.863	0	1	5	5	0	1	1	1	1	1	1	1
Male	1	12	Food Secure	0	731	10	2	1	-1.27	19	159.9	45.9	17.9634	0	1	6	1	1	1	1	1	1	1	1	1
Male	1	11	Food Secure	0	774	6	3	1	-2.25	25	151.4	46.033	20.0959	0	1	9	2	1	1	1	1	1	1	1	1
Female	1	12	Food Secure	0	760	9	9	1	-0.9	17	150.3	41.8	18.516	0	1	6	1	1	1	1	1	1	1	1	1
Male	1	2	Food Secure	0	699	12	3	1	-1.88	32	148.9	47.75	21.5514	0	1	10	2	1	1	1	1	1	1	1	1
Female	1	12	Food Secure	0	735	9	11	1	-1.06	28	148.8	60.325	27.2453	0	1	10	6	1	1	1	1	1	1	1	1
Female	1	1	Food Secure	0	710	10	3	1	-1.08	32	151.7	47.825	20.7818	0	1	8	2	1	1	1	1	1	1	1	1
Female	1	12	Food Insecure	0	750	0	4	1	-1.09	24	146.4	35.125	16.3883	0	1	0	3	1	1	1	1	1	1	1	1
Male	1	11	Food Secure	0	765	8	8	1	-1.54	19	153	53.6	22.8972	1	1	0	2	1	1	1	1	1	1	1	1
Female	1	11	Food Secure	0	771	12	11	1	-1.38	25	155.1	55.933	23.2663	0	1	16	2	1	1	1	1	1	1	1	1
Female	3	12	Food Secure	0	817	5	3	1	-1.5	35	150.8	39.225	17.2489	0	1	9	3	1	1	1	1	1	1	1	1
Male	1	12	Mildly Food Insecure	1	742	10	6	1	-2.81	22	151.1	42.675	18.7039	0	1	9	2	1	1	1	1	1	1	1	1
Female	1	11	Mildly Food Insecure	1	772	8	6	1	-2.91	17	150.4	38.15	16.8543	1	1	8	1	1	1	1	1	1	1	1	1
Female	1	10	Food Secure	0	807	6	7	1	-1.97	20	154.6	42.025	17.5828	0	1	0	1	1	1	1	1	1	1	1	1
Male	1	12	Food Secure	0	758	6	5	1	-1.26	17	152.1	48.7	21.0509	0	1	9	1	1	1	1	1	1	1	1	1
Female	1	11	Food Secure	0	786	9	3	1	-2.94	22	156.5	51.6	21.0679	0	1	9	2	1	1	1	1	1	1	1	1
Male	10	2	Food Secure	0	235	12	3	1	-1.12	23	150.6	50.4	19.61025	0	1	14	2	1	0	1	0	1	1	1	0
Female	1	11	Food Secure	0	782	10	5	1	-0.83	31	154.6	80.725	33.7527	0	1	12	4	1	1	1	1	1	1	1	1
Female	1	1	Food Secure	0	732	12	9	1	-1.96	30	149.6	58.075	25.9493	0	1	10	2	1	1	1	1	1	1	1	1
Female	1	12	Food Secure	0	743	9	6	1	-0.48	26	144.4	34.95	16.7615	0	1	8	3	1	1	1	1	1	1	1	1
Male	1	11	Food Secure	0	776	8	8	1	-2.08	16	152.9	51.3	21.9577	0	1	9	1	1	1	1	1	1	1	1	1
Male	1	10	Food Insecure	0	818	8	3	1	-2	17	144.7	44.375	21.1934	0	1	8	1	1	1	1	1	1	1	1	1
Male	1	11	Food Secure	0	768	10	8	1	-1.21	24	146.7	41.725	19.3881	0	1	10	2	1	1	1	1	1	1	1	1
Male	1	11	Food Secure	0	791	5	6	1	0.09	22	151	71.7	31.4252	0	1	9	2	1	1	1	1	1	1	1	1
Female	1	1	Food Secure	0	714	11	2	1	-1.86	22	156.6	52.25	21.3197	0	1	8	1	1	1	1	1	1	1	1	1
Female	1	12	Food Secure	0	769	9	7	1	-1.03	26	157.4	77.1	31.1204	0	1	10	2	1	1	1	1	1	1	1	1
Male	1	12	Food Secure	0	753	10	6	0	-1.1	35	150.9	48.717	21.3802	0	1	3	2	1	1	1	1	1	1	1	1
Male	1	2	Food Secure	0	688	9	6	0	-1.25	18	148.2	46.6	21.2173	0	1	7	1	1	1	1	1	1	1	1	1
Female	1	1	Food Secure	0	729	10	10	0	-1.18	23	153.4	56.117	23.8474	0	1	12	2	1	1	1	1	1	1	1	1
Female	1	1	Food Secure	0	730	4	8	0	-1.9	16	151.5	43.525	18.9758	0	1	0	1	1	1	1	1	1	1	1	1
Female	10	2	Food Secure	0	239	6	3	0	-0.25	16	160.8	48.9	18.9237	0	1	9	1	1	1	1	1	1	1	1	1
Male	1	1	Food Secure	0	719	9	8	0	-1.08	18	152.3	53.517	23.0722	0	1	5	1	1	1	1	1	1	1	1	1
Female	3	12	Food Secure	0	811	15	7	1	-2.38	31	149.3	44.483	19.9562	0	1	15	6	1	1	1	1	1	1	1	1
Female	1	11	Food Secure	0	785	8	5	1	-1.16	16	145.3	37.75	17.8808	0	1	9	1	1	1	1	1	1	1	1	1
Male	1	12	Food Secure	0	742	9	4	1	-0.67	19	150.3	42.725	18.9132	0	1	7	1	1	1	1	1	1	1	1	1
Female	1	11	Food Secure	0	798	8	6	1	-1.54	22	153.6	44.925	19.0293	0	1	5	2	1	1	1	1	1	1	1	1
Female	1	12	Food Secure	0	733	7	3	1	-1.38	18	152.3	46.9	20.2196	0	1	5	1	1	1	1	1	1	1	1	1
Male	10	1	Food Secure	0	250	12	5	1	0.66	18	156.8	55.825	22.7203	0	1	10	2	1	1	1	1	1	1	1	1
Female	1	9	Food Secure	0	836	5	5	1	-1.83	17	147.9	36.625	16.7546	0	1	4	1	1	1	1	1	1	1	1	1
Female	2	10	Food Secure	0	849	7	6	1	0.03	18	151	43.1	18.9027	0	1	14	1	1	1	1	1	1	1	1	1
Female	2	3	Food Secure	0	702	6	3	1	-2.99	18	148.2	53.325	24.2792	0	1	5	1	1	1	1	1	1	1	1	1
Female	1	1	Food Secure	0	711	5	4	1	-2.29	22	147.8	41.975	19.2151	0	1	5	3	1	1	1	1	1	1	1	1
Female	1	12	Food Secure	0	732	10	2	1	-1	18	152.1	36.883	15.9535	0	1	8	1	1	1	1	1	1	1	1	1
Female	1	11	Food Secure	0	783	8	4	1	-1.22	27	150.8	50.6	22.2509	0	1	4	2	1	1	1	1	1	1	1	1
Male	1	12	Food Secure	0	733	8	2	1	-1.1	18	141.3	47.225	23.6531	0	1	5	1	1	1	1	1	1	1	1	1
Male	1	1	Food Insecure	0	728	10	4	1	-2.74	24	136.6	36.625	19.6424	1	1	5	3	1	1	1	1	1	1	1	1
Male	1	12	Food Insecure	0	768	8	4	1	-1.95	42	160.7	49.475	19.1582	0	1	6	4	1	1	1	1	1	1	1	1
Male	1	12	Food Secure	0	764	7	3	1	-2.88	20	156.5	42.825	17.4851	0	1	6	2	1	1	1	1	1	1	1	1
Female	1	11	Food Insecure	1	793	4	5	1	-2.53	33	156.8	52.675	21.4383	0	1	2	4	1	1	1	1	1	1	1	1
Female	1	12	Food Secure	0	761	7	9	1	-1.82	20	150.1	62.55	27.7445	0	1	9	1	1	1	1	1	1	1	1	1
Male	1	1	Food Secure	0	740	2	4	1	-1.79	20	145.3	32.083	15.1967	1	1	5	2	1	1	1	1	1	1	1	1
Female	1	1	Food Secure	0	740	10	3	0	-1.36	19	152.4	39.4	16.9751	0	1	7	1	1	1	1	1	1	1	1	1
Male	1	1	Food Secure	0	717	9	3	0	-0.98	17	159.3	69.175	27.2766	0	1	12	1	1	1	1	1	1	1	1	1
Male	1	12	Food Secure	0	772	10	4	0	-1.95	18	147.7	51.383	23.5538	0	1	9	1	1	1	1	1	1	1	1	1
Male	10	11	Mildly Food Insecure	0	328	6	4	0	0.83	22	149.9	47.5	21.1393	0	1	6	1	1	1	1	1	1	1	1	1
Male	1	3	Food Insecure	0	673	7	3	0	-0.53	26	155.1	50.675	21.0518	0	1	0	2	1	1	1	1	1	1	1	1
Female	1	9	Food Insecure	0	841	8	5	0	-1.85	30	146.8	33.1	15.3595	0	1	6	3	1	1	1	1	1	1	1	1
Female	10	11	Food Secure	0	321	7	2	0	-0.52	24	148.1	51.7	23.5871	0	1	7	2	1	1	1	1	1	1	1	1
Male	10	10	Food Secure	1	359	7	3	0	-2.48	17	150.6	51.65	19.61025	0	1	9	2	1	0	1	0	1	1	1	0
Female	1	12	Food Secure	0	759	8	13	0	-2.25	16	158.3	40.275	16.0721	0	1	9	1	1	1	1	1	1	1	1	1
Female	1	12	Food Secure	0	750	9	3	0	-2.35	23	141.8	31.325	15.59	0	1	5	1	1	1	1	1	1	1	1	1
Male	1	10	Food Secure	0	823	2	3	0	-2.4	25	148.7	45.483	20.5698	0	1	0	2	1	1	1	1	1	1	1	1
Female	2	1	Food Insecure	0	762	2	3	0	-1.08	25	150.4	49.9	22.0453	0	1	5	2	1	1	1	1	1	1	1	1
Female	1	9	Food Secure	0	846	10	7	0	-0.24	17	152.6	53.75	23.0818	0	1	8	1	1	1	1	1	1	1	1	1
Female	1	2	Food Secure	0	697	9	8	0	-1.01	20	158.9	52.9	20.9643	0	1	9	2	1	1	1	1	1	1	1	1
Female	1	12	Food Secure	0	766	9	5	1	-1.34	23	161.6	43.525	16.6566	0	1	0	1	1	1	1	1	1	1	1	1
Female	1	9	Food Secure	0	843	9	2	1	-1.15	18	153.9	62.05	26.2148	0	1	5	1	1	1	1	1	1	1	1	1
Male	1	1	Food Secure	0	740	9	3	1	-1.13	25	148.3	36.483	16.5999	0	1	9	2	1	1	1	1	1	1	1	1
Female	1	12	Food Secure	0	745	9	8	1	-0.77	28	164.6	63.617	23.495	0	1	10	2	1	1	1	1	1	1	1	1
Male	1	1	Food Secure	0	741	7	6	1	-0.68	16	155.8	53.4	21.9992	1	1	5	1	1	1	1	1	1	1	1	1
Male	1	12	Food Secure	0	765	9	4	1	-0.11	20	146.1	43.733	20.4886	0	1	5	1	1	1	1	1	1	1	1	1
Male	1	12	Food Secure	0	760	8	2	1	-0.95	25	149.5	49.1	21.9684	0	1	10	2	1	1	1	1	1	1	1	1
Female	1	2	Mildly Food Insecure	0	693	10	3	1	-1.5	26	147.8	53.225	24.3815	0	1	8	2	1	1	1	1	1	1	1	1
Male	1	1	Food Secure	0	716	6	3	1	0.04	27	156.9	58.625	23.8294	0	1	0	2	1	1	1	1	1	1	1	1
Male	1	12	Food Secure	0	770	11	8	1	-0.37	28	155.3	63.625	26.3976	0	1	8	3	1	1	1	1	1	1	1	1
Female	1	11	Food Secure	0	800	7	5	1	-1.41	25	147.1	54.275	25.0657	0	1	11	3	1	1	1	1	1	1	1	1
Male	1	10	Food Secure	0	814	7	2	1	-2.26	18	139.8	39.183	20.0631	0	1	4	1	1	1	1	1	1	1	1	1
Female	1	12	Food Secure	0	754	8	13	1	-1.09	25	152	60.025	25.9633	0	1	0	3	1	1	1	1	1	1	1	1
Male	1	8	Food Secure	1	864	4	2	1	-2.38	19	155.6	58.075	24.0021	0	1	5	2	1	1	1	1	1	1	1	1
Female	1	11	Food Secure	0	797	9	7	1	-3.06	17	140.3	38.017	19.3272	0	1	5	1	1	1	1	1	1	1	1	1
Female	1	10	Food Secure	0	811	6	9	1	1.2	24	158.4	64.025	25.5015	0	1	0	2	1	1	1	1	1	1	1	1
Male	2	12	Food Secure	0	797	7	9	1	3.37	21	151.1	41.75	18.2864	0	1	6	1	1	1	1	1	1	1	1	1
Female	1	12	Food Secure	0	766	6	4	1	-2.38	30	153.7	44.325	18.7629	0	1	0	4	1	1	1	1	1	1	1	1
Male	1	11	Food Secure	0	774	8	4	1	-0.62	19	151.3	40.15	17.5391	1	1	8	2	1	1	1	1	1	1	1	1
Female	1	2	Food Secure	0	702	9	5	1	-0.38	18	156.8	43.475	17.6939	0	1	14	1	1	1	1	1	1	1	1	1
Female	1	12	Food Insecure	0	746	7	7	1	-1.36	24	146.5	54.475	25.3818	0	1	5	4	1	1	1	1	1	1	1	1
Female	1	11	Food Secure	0	776	10	10	1	-2.57	30	151.1	54.375	23.8161	0	1	10	3	1	1	1	1	1	1	1	1
Male	1	1	Food Secure	0	738	9	10	1	-1.5	23	153.2	44.675	19.0347	1	1	10	2	0	1	1	1	1	1	1	1
Female	1	12	Food Secure	0	778	0	12	1	-0.8	28	148.4	51.55	23.4236	0	1	0	3	1	1	1	1	1	1	1	1
Male	1	12	Food Secure	0	767	7	5	1	-1.59	23	158.5	52.267	20.8049	0	1	9	2	1	1	1	1	1	1	1	1
Male	1	11	Food Secure	0	802	9	7	1	-1.54	19	156.5	42.375	17.3124	0	1	0	1	1	1	1	1	1	1	1	1
Female	1	1	Food Insecure	1	715	7	6	1	-3.31	16	141.9	39.417	19.5894	0	1	5	1	1	1	1	1	1	1	1	1
Female	10	12	Food Secure	0	304	4	5	1	-0.56	18	154.1	46.883	19.7302	1	1	5	3	1	1	1	1	1	1	0	1
Male	1	2	Food Secure	0	689	7	2	1	-0.79	23	153	53.733	22.9541	0	1	5	2	1	1	1	1	1	1	1	1
Male	1	2	Food Insecure	0	694	9	4	1	-2.41	26	147.6	39.625	18.2008	0	1	0	4	1	1	1	1	1	1	1	1
Male	1	2	Food Secure	1	696	9	3	1	-2.21	22	151.8	42.925	18.628	1	1	5	2	1	1	1	1	1	1	1	1
Female	1	2	Food Secure	0	695	8	5	1	-1.44	20	145.6	34.033	16.0429	0	1	10	2	1	1	1	1	1	1	1	1
Male	1	2	Food Insecure	0	704	8	5	1	-1.56	25	146.8	41.725	19.3617	0	1	0	4	1	1	1	1	1	1	1	1
Male	1	1	Food Secure	0	728	4	3	1	-2.5	18	147.6	38.967	17.8863	0	1	4	2	1	1	1	1	1	1	1	1
Male	1	11	Food Secure	1	800	6	6	1	-2.64	16	151.5	51.975	22.6448	0	1	6	1	1	1	1	1	1	1	1	1
Female	10	10	Food Secure	0	1110	9	2	1	-2.48	20	156.1	50.3	20.6293	1	1	3	1	1	1	1	1	1	1	1	1
Female	1	12	Food Insecure	0	765	3	7	1	-1.74	32	152.3	37.95	16.3611	0	1	0	6	1	1	1	1	1	1	1	1
Male	1	12	Food Secure	0	767	7	3	1	-0.53	22	154.6	43.525	18.2222	0	1	0	1	1	1	1	1	1	1	1	1
Female	1	11	Mildly Food Insecure	1	812	4	5	1	-2.41	18	134.4	29.525	16.3331	0	1	5	1	1	1	1	1	1	1	1	1
Female	1	1	Food Secure	0	751	5	7	1	-1.73	18	152.1	36.725	15.8642	1	1	5	1	1	1	1	1	1	1	1	1
Male	1	12	Food Secure	0	779	7	5	1	-0.44	19	153	47.225	20.1739	1	1	4	1	1	1	1	1	1	1	1	1
Male	1	2	Food Secure	0	690	10	9	1	-0.34	20	155.9	58.025	23.8739	0	1	7	1	1	1	1	1	1	1	1	1
Male	1	11	Food Secure	0	801	5	2	1	-2.11	22	151	47.525	20.8434	0	1	5	1	1	1	1	1	1	1	1	1
Male	1	1	Food Secure	0	737	12	2	1	-1.03	25	152.1	56.775	24.5575	0	1	12	2	1	1	1	1	1	1	1	1
Female	1	11	Food Secure	0	782	7	6	1	-0.91	16	157.3	46	18.5909	0	1	5	1	1	1	1	1	1	1	1	1
Male	1	12	Food Secure	0	768	9	3	1	-1	20	166.3	64.35	23.2683	0	1	9	1	1	1	1	1	1	1	1	1
Female	1	12	Mildly Food Insecure	0	759	6	6	1	-3.12	26	143.4	39.95	19.4276	0	1	1	4	1	1	1	1	1	1	1	1
Male	1	10	Food Secure	0	812	8	5	1	-0.77	25	140.9	53.633	27.0155	0	1	0	2	1	1	1	1	1	1	1	1
Female	1	12	Food Secure	0	744	8	4	0	-1.5	25	142.4	42.325	20.858	0	1	3	3	1	1	1	1	1	1	1	1
Female	1	3	Food Secure	0	672	7	3	0	-1.34	18	154.9	36.625	15.2741	0	1	3	1	1	1	1	1	1	1	1	1
Male	1	12	Food Secure	0	746	9	4	0	-1.13	31	152.3	57.85	24.9568	0	1	14	3	1	1	1	1	1	1	1	1
Female	1	12	Food Secure	0	748	9	3	0	-1.63	26	155	64.7	26.9303	0	1	6	2	1	1	1	1	1	1	1	1
Male	1	1	Food Secure	1	735	10	3	0	-2.96	30	156.3	44.325	18.1555	0	1	9	2	1	1	1	1	1	1	1	1
Male	10	11	Food Secure	0	315	10	3	0	0.18	26	151.9	52.683	22.8478	0	1	9	2	1	1	1	1	1	1	1	1
Male	1	12	Mildly Food Insecure	0	755	5	4	1	0.07	22	155.7	42.1	17.3662	0	1	0	3	1	1	1	1	1	1	1	1
Female	1	11	Food Secure	0	785	5	8	1	-1.28	21	152.8	43.067	18.4457	0	1	5	2	1	1	1	1	1	1	1	1
Female	1	12	Mildly Food Insecure	0	767	5	3	1	-2.54	19	147.7	36.7	16.8231	0	1	0	2	1	1	1	1	1	1	1	1
Male	2	12	Mildly Food Insecure	0	778	7	7	1	-2.47	21	159.9	50.383	19.7179	0	1	8	2	1	1	1	1	1	1	1	1
Female	1	11	Food Secure	1	779	9	3	1	-2.59	25	151	50.55	22.1701	0	1	0	2	1	1	1	1	1	1	1	1
Female	12	11	Food Secure	0	413	4	6	1	-0.88	20	153.4	46.967	19.959	0	1	9	1	1	1	1	1	1	1	1	1
Female	3	12	Food Secure	0	802	9	5	1	-0.41	22	157.1	50.375	20.3979	0	1	10	1	1	1	1	1	1	1	1	1
Female	1	12	Food Secure	1	774	10	8	0	-1.34	20	144.2	49.9	23.9977	0	1	10	1	1	1	1	1	1	1	1	1
Male	1	10	Food Secure	0	819	11	5	0	0.24	35	151	60.475	26.523	0	1	11	2	1	1	1	1	1	1	1	1
Female	1	12	Food Secure	1	771	9	6	0	-3.44	27	147.4	33.867	15.5981	0	1	10	1	1	1	1	1	1	1	1	1
Male	1	12	Food Secure	0	754	10	6	0	0.19	18	153	47.675	20.3661	0	1	10	1	1	1	1	1	1	1	1	1
Female	1	2	Mildly Food Insecure	0	708	8	3	0	-2.52	21	149.1	46.725	21.004	0	1	1	2	1	1	1	1	1	1	1	1
Male	1	10	Food Secure	0	829	9	4	1	-0.16	22	142.9	46.625	22.8326	0	1	4	1	1	1	1	1	1	1	1	1
Male	1	11	Food Secure	0	803	9	5	1	-1.83	27	154.4	56.633	23.7409	0	1	10	4	1	1	1	1	1	1	1	1
Male	1	1	Mildly Food Insecure	0	734	9	3	1	-2.95	17	146.2	36.85	17.2402	1	1	0	2	1	1	1	1	1	1	1	1
Male	1	10	Mildly Food Insecure	1	812	10	3	1	-3.37	19	140.6	39.5	19.9956	0	1	9	2	1	1	1	1	1	1	1	1
Female	1	1	Food Secure	0	717	7	2	1	-0.9	17	148.3	44.4	20.1883	0	1	7	1	1	1	1	1	1	1	1	1
Male	1	12	Food Insecure	0	766	5	3	1	-1.85	25	153.1	45.025	19.1964	0	1	2	3	1	1	1	1	1	1	1	1
Male	1	12	Food Secure	0	761	5	3	1	-0.91	24	146.1	48.375	22.6477	0	1	0	1	1	1	1	1	1	1	1	1
Male	1	11	Food Secure	0	786	12	2	1	-2.29	27	143.4	41.25	20.0458	0	1	14	2	1	1	1	1	1	1	1	1
Male	1	12	Food Secure	0	750	7	2	0	-1.78	18	154.9	47.925	19.9866	0	1	5	1	1	1	1	1	1	1	1	1
Female	2	12	Food Secure	0	801	8	3	0	-0.89	20	154.4	48.15	20.1846	0	1	9	2	1	1	1	1	1	1	1	1
Female	1	11	Food Secure	0	778	9	11	0	-1.15	22	150.8	47.425	20.8547	0	1	0	4	1	1	1	1	1	1	1	1
Female	1	12	Food Secure	0	746	9	5	0	-0.86	26	152	51.85	22.4272	0	1	9	3	1	1	1	1	1	1	1	1
Male	2	10	Food Secure	0	834	0	3	0	-2.18	31	146.1	55.55	26.0424	0	1	0	2	1	1	1	1	1	1	1	1
Female	1	10	Mildly Food Insecure	0	819	10	7	1	-2.32	19	146.5	33.9	15.7952	0	1	4	1	1	1	1	1	1	1	1	1
Female	1	1	Mildly Food Insecure	0	725	10	7	1	-1.16	18	158.5	47.05	18.7284	0	1	12	1	1	1	1	1	1	1	1	1
Female	1	10	Food Secure	1	833	9	3	1	-2.97	21	150.1	42	18.6542	0	1	5	1	1	1	1	1	1	1	1	1
Female	1	10	Food Insecure	0	811	10	3	1	-0.63	28	151.9	46.3	20.053	0	1	12	3	1	1	1	1	1	1	1	1
Male	1	12	Food Secure	0	758	7	4	1	-1.36	23	143.1	53.083	25.9407	0	1	8	3	1	1	1	1	1	1	1	1
Female	1	11	Food Secure	0	778	7	10	1	-1.13	19	161.3	46.55	17.8917	0	1	2	1	1	1	1	1	1	1	1	1
Female	1	11	Food Insecure	1	805	5	3	1	-2.55	22	148.9	47.2	21.2746	0	1	0	2	1	1	1	1	1	1	1	1
Male	10	12	Mildly Food Insecure	0	310	8	10	1	0.38	25	150.6	39.967	19.61025	0	1	10	2	1	0	1	0	1	1	1	0
Male	1	9	Food Secure	0	850	8	3	1	-2.08	17	149	47.55	21.418	0	1	8	1	1	1	1	1	1	1	1	1
Female	1	12	Food Secure	0	758	9	4	1	-0.91	27	147.1	55.075	25.4524	0	1	9	3	1	1	1	1	1	1	1	1
Female	1	10	Food Secure	0	822	7	5	1	-1.44	18	148.2	35.5	16.1634	0	1	4	1	1	1	1	1	1	1	1	1
Female	1	11	Food Secure	0	776	9	3	1	-1.96	20	150.6	40.65	17.9111	0	1	1	2	1	1	1	1	1	1	1	1
Female	1	12	Mildly Food Insecure	0	775	10	5	1	0.5	19	158.8	54.975	21.8004	0	1	5	1	1	1	1	1	1	1	1	1
Female	1	2	Food Secure	0	689	7	6	1	-2.24	18	159.1	43.717	17.2706	0	1	0	1	1	1	1	1	1	1	1	1
Female	1	1	Mildly Food Insecure	0	734	9	9	1	-1.93	27	152.1	42.725	18.4803	1	1	4	2	1	1	1	1	1	1	1	1
Female	1	3	Mildly Food Insecure	0	677	8	3	1	-2.19	20	147.1	45.625	21.0995	0	1	0	2	1	1	1	1	1	1	1	1
Male	1	11	Food Secure	0	789	9	6	1	-1.61	18	142.1	41.9	20.765	0	1	5	1	1	1	1	1	1	1	1	1
Male	1	11	Food Secure	0	792	9	2	1	-0.69	22	154.6	43.075	18.0338	0	1	10	1	1	1	1	1	1	1	1	1
Female	1	11	Food Secure	0	798	10	4	1	-2.49	18	146.3	48.625	22.718	0	1	8	1	1	1	1	1	1	1	1	1
Male	1	2	Food Secure	0	717	12	5	1	-0.51	20	148.9	45	20.2966	0	1	10	1	1	1	1	1	1	1	1	1
Female	1	11	Food Secure	0	805	10	4	1	0.61	23	152.4	43.675	18.8046	0	1	9	1	1	1	1	1	1	1	1	1
Female	1	3	Food Secure	0	655	7	5	1	-0.57	21	154.2	56.233	23.6497	0	1	0	1	1	1	1	1	1	1	1	1
Female	10	1	Food Secure	0	256	14	3	1	-0.48	29	150.6	59.983	19.61025	0	1	12	2	1	0	1	0	1	1	1	0
Male	1	3	Food Secure	0	678	9	4	1	1.72	24	158.3	54.5	21.7625	0	1	4	1	1	1	1	1	1	1	1	1
Male	1	12	Food Secure	0	759	3	3	1	-1.96	21	138.3	33.825	17.6973	0	1	0	2	1	1	1	1	1	1	1	1
Male	1	1	Food Secure	0	734	7	5	1	-0.81	22	151	52.275	22.9266	0	1	7	2	1	1	1	1	1	1	1	1
Female	1	2	Food Secure	0	703	9	4	1	0.21	26	146.6	36.317	16.8981	0	1	9	2	1	1	1	1	1	1	1	1
Male	1	2	Food Insecure	0	686	5	4	1	-2.26	28	144.7	41.5	19.8203	0	1	0	3	1	1	1	1	1	1	1	1
Male	10	11	Food Secure	0	322	7	3	1	-0.21	20	150.6	50.3	19.61025	0	1	7	2	1	0	1	0	1	1	1	0
Male	1	1	Food Secure	1	740	8	7	1	-3.29	18	143.4	39.775	19.3425	0	1	5	1	1	1	1	1	1	1	1	1
Female	1	12	Food Secure	0	765	9	4	1	-1.68	19	151.5	47.85	20.8614	0	1	8	1	1	1	1	1	1	1	1	1
Female	1	1	Food Secure	1	723	7	2	1	-2.26	18	142.6	35.7	17.5561	0	1	5	1	1	1	1	1	1	1	1	1
Female	1	12	Food Secure	1	770	0	8	1	-3.74	20	151.7	47.775	20.7601	1	1	2	3	1	1	1	1	1	1	1	1
Female	1	1	Food Secure	1	744	8	8	1	-2.16	20	138.9	43.95	22.7636	0	1	0	2	1	1	1	1	1	1	1	1
Female	11	12	Food Secure	0	1073	5	4	0	-1.96	22	153.3	55.65	23.68	1	1	0	3	1	1	1	1	1	1	1	1
Male	10	2	Food Secure	1	243	9	3	0	-3.6	19	150.6	50.9	19.61025	0	1	8	2	1	0	1	0	1	1	1	0
Female	1	11	Food Secure	0	796	9	4	0	-1.41	25	156.9	46.85	19.0432	0	1	5	2	1	1	1	1	1	1	1	1
Female	10	11	Food Secure	0	333	9	9	0	-0.72	22	150.6	61.833	19.61025	0	1	10	2	1	0	1	0	1	1	1	0
Male	1	1	Food Secure	0	740	9	9	0	0.11	23	149.9	48.45	21.5477	0	1	9	2	1	1	1	1	1	1	1	1
Male	11	11	Food Secure	1	1101	8	3	0	-3.28	27	151.1	48.6	21.2866	0	1	2	2	1	1	1	1	1	1	1	1
Female	1	1	Mildly Food Insecure	0	739	8	7	0	-0.61	25	144.8	41.325	19.7095	0	1	8	2	1	1	1	1	1	1	1	1
Male	1	10	Food Secure	1	833	0	4	0	-1.79	41	154.5	41.425	17.3542	0	1	0	3	1	1	1	1	1	1	1	1
Male	1	1	Mildly Food Insecure	0	741	14	3	1	-1.51	29	145.4	42.175	19.9355	0	1	16	2	1	1	1	1	1	1	1	1
Female	1	1	Food Secure	0	715	8	4	1	-0.81	27	158.3	44.25	17.6696	0	1	8	3	1	1	1	1	1	1	1	1
Male	1	3	Food Insecure	0	684	5	3	1	-1.94	19	147.4	42.825	19.7241	0	1	0	1	1	1	1	1	1	1	1	1
Female	1	2	Food Insecure	0	696	8	7	1	-2.38	22	144.4	42.425	20.3464	0	1	2	1	1	1	1	1	1	0	1	1
Male	1	11	Food Secure	0	786	8	2	1	-0.88	19	152.4	44.725	19.2693	0	1	8	1	1	1	1	1	1	1	1	1
Male	1	3	Food Secure	0	686	9	5	1	0.29	19	152.7	43.15	18.5056	0	1	9	1	1	1	1	1	1	1	1	1
Male	1	11	Food Secure	0	800	7	6	1	-0.29	17	148.9	42.875	19.3381	0	1	4	1	1	1	1	1	1	1	1	1
Male	1	12	Food Secure	0	758	10	2	1	-0.9	18	147.1	50.925	23.5345	0	1	7	1	1	1	1	1	1	1	1	1
Female	1	3	Food Insecure	0	670	9	2	1	-1.07	19	157.4	56.275	22.7291	0	1	5	1	1	1	1	1	1	1	1	1
Female	1	3	Food Insecure	0	663	2	4	1	-1.12	27	153.3	48.725	20.7333	0	1	0	3	1	1	1	1	1	1	1	1
Male	1	12	Food Secure	0	767	9	2	1	-0.98	22	146.6	46.475	21.6395	0	1	9	1	1	1	1	1	1	1	1	1
Female	1	12	Food Secure	0	761	9	4	1	-1.82	18	146.3	43.75	20.4544	0	1	9	1	1	1	1	1	1	1	1	1
Male	1	1	Food Secure	0	718	9	4	1	1.24	16	155.4	35.125	14.5357	0	1	9	1	1	1	1	1	1	1	1	1
Male	1	12	Mildly Food Insecure	0	752	8	3	1	-1.97	21	149.3	61.075	27.4179	0	1	8	2	1	1	1	1	1	1	1	1
Male	1	12	Food Secure	0	746	0	5	1	-1.69	35	148.3	41.733	18.9758	1	1	0	4	1	1	1	1	1	1	1	1
Female	1	2	Mildly Food Insecure	0	695	10	2	1	0.26	17	161.1	55.433	21.3589	0	1	9	1	1	1	1	1	1	1	1	1
Female	1	11	Food Secure	1	794	9	2	1	-2.73	18	148.1	52.425	23.9017	1	1	9	1	1	1	1	1	1	1	1	1
Female	1	1	Mildly Food Insecure	0	720	4	4	1	-1.85	24	150.6	54.5	24.0137	0	1	1	4	1	1	1	1	1	1	1	1
Female	1	12	Food Secure	0	770	8	7	1	-1.34	33	144.7	33.075	15.7966	0	1	5	2	1	1	1	1	1	1	1	1
Female	1	12	Food Secure	0	768	8	2	1	0.04	22	150.5	44.475	19.6355	0	1	9	1	1	1	1	1	1	1	1	1
Female	1	12	Food Secure	0	775	12	5	1	-1.65	30	155.4	62.775	25.9947	1	1	10	1	1	1	1	1	1	1	1	1
Female	1	2	Food Secure	0	696	1	3	1	-1.55	20	140.2	34.575	17.59	0	1	0	2	1	1	1	1	1	1	1	1
Male	1	12	Food Secure	0	752	9	5	1	-1.47	24	150.8	44.075	19.3816	0	1	5	2	1	1	1	1	1	1	1	1
Male	1	12	Food Secure	0	770	9	7	1	-0.92	21	152.6	57.475	24.6814	0	1	10	2	1	1	1	1	1	1	1	1
Female	1	11	Food Secure	0	805	10	4	1	-1.7	26	149.7	50.35	22.4676	0	1	9	1	1	1	1	1	1	1	1	1
Female	1	11	Food Secure	0	805	10	4	1	-1.85	26	149.7	50.35	22.4676	0	1	9	2	1	1	1	1	1	1	1	1
Female	1	11	Food Secure	0	781	8	3	1	-0.58	18	158	34.633	13.8733	0	1	10	1	1	1	1	1	1	1	1	1
Male	1	1	Food Secure	0	718	5	5	1	-0.79	19	147.3	39.175	18.0552	0	1	14	2	1	1	1	1	1	1	1	1
Female	1	1	Food Secure	0	740	12	3	1	-2.16	28	155.6	64.4	26.6162	1	1	10	2	1	1	1	1	1	1	1	1
Male	1	12	Food Secure	0	776	10	4	1	0.09	30	163.9	54.375	20.2414	0	1	12	3	1	1	1	1	1	1	1	1
Female	12	1	Food Secure	0	348	7	3	0	-0.15	24	155.2	64.667	26.8471	0	1	2	2	1	1	1	1	1	1	1	0
Female	10	1	Food Insecure	1	276	0	2	0	-2.58	20	150.6	30.25	19.61025	0	1	0	2	1	0	1	0	1	1	1	0
Male	1	2	Food Secure	0	697	8	5	0	-0.48	20	149.5	46.833	20.9543	0	1	12	2	1	1	1	1	1	1	1	1
Male	1	12	Food Secure	0	751	2	4	0	-1.44	31	150.6	40.375	19.61025	0	1	2	3	1	0	1	0	1	1	1	1
Male	1	10	Food Secure	1	816	6	3	0	-2.34	24	147.4	45.125	20.7834	0	1	8	2	1	1	1	1	1	1	1	1
Male	1	11	Food Secure	1	793	11	3	1	-3.77	20	139.9	39.925	20.399	1	1	11	1	1	1	1	1	1	1	1	1
Male	2	3	Food Secure	0	694	9	6	1	-2.98	19	149.6	50.783	22.7064	1	1	9	1	1	1	1	1	1	1	1	1
Female	1	1	Food Secure	0	740	5	4	1	-1.5	31	146.1	41.875	19.618	0	1	0	3	1	1	1	1	1	1	1	1
Male	10	12	Food Insecure	1	1037	5	3	1	-2.66	24	157.8	55.65	22.3628	1	1	9	2	1	1	1	1	1	1	1	1
Male	1	11	Food Insecure	0	782	2	5	1	-1.07	32	157.4	71.683	28.9524	0	1	8	3	1	1	1	1	1	1	1	1
Female	1	11	Food Secure	0	784	4	4	1	-0.97	26	153.9	41.8	17.6481	0	1	5	3	1	1	1	1	1	1	1	1
Male	1	11	Food Insecure	0	805	0	6	0	-1.58	35	154.8	51.767	21.6027	0	1	0	5	1	1	1	1	1	1	1	1
Male	1	2	Food Insecure	0	710	0	5	0	-2.64	29	162.6	65.025	24.5946	0	1	0	4	1	1	1	1	1	1	1	1
Male	1	12	Food Secure	0	770	9	4	0	-0.01	28	154.4	43.45	18.2144	0	1	10	2	1	1	1	1	1	1	1	1
Male	1	3	Food Secure	0	686	16	3	0	-1.96	25	152.6	55.35	23.7845	0	1	14	2	1	1	1	1	1	1	1	1
Male	1	11	Food Secure	0	800	9	7	0	-1.79	24	143.4	41.5	20.1954	0	1	6	1	1	1	1	1	1	1	1	1
Female	1	11	Food Secure	0	797	6	5	0	-1.09	24	146	44.725	20.9675	0	1	5	2	1	1	1	1	1	1	1	1
Male	1	11	Food Secure	0	779	10	10	0	-2.2	20	159.8	50.775	19.8837	0	1	9	1	1	1	1	1	1	1	1	1
Male	1	12	Food Secure	0	750	10	10	0	-1.69	27	144.1	37.05	17.8303	0	1	10	2	1	1	1	1	1	1	1	1
Male	10	11	Food Secure	0	321	8	6	1	-0.21	18	150.6	65.767	19.61025	0	1	9	2	1	0	1	0	1	1	1	0
Female	10	2	Food Secure	0	236	9	2	1	-0.87	16	150.6	38.975	19.61025	0	1	0	2	1	0	1	0	1	1	1	0
Male	1	12	Food Secure	0	767	10	4	1	-1.56	19	148.9	49.667	22.4014	0	1	10	1	1	1	1	1	1	1	1	1
Female	1	2	Mildly Food Insecure	0	702	10	3	1	-2.57	25	157.8	58.575	23.5382	0	1	8	2	1	1	1	1	1	1	1	1
Male	1	10	Food Secure	0	814	9	6	1	-1.08	22	153.7	52.875	22.3822	0	1	9	2	1	1	1	1	1	1	1	1
Male	1	11	Food Secure	0	793	7	2	1	0.02	17	154	63.225	26.6592	0	1	7	1	1	1	1	1	1	1	1	1
Female	3	2	Food Secure	0	772	10	5	1	-0.69	17	150.5	42.45	18.7415	0	1	9	1	1	1	1	1	1	1	1	1
Female	1	12	Food Secure	1	748	8	9	1	-3.87	23	146.8	49.375	22.9272	0	1	5	2	1	1	1	1	1	1	1	1
Female	1	1	Food Secure	0	716	8	3	1	-1.18	23	155.6	47.767	19.729	0	1	3	1	1	1	1	1	1	1	1	1
Female	1	1	Mildly Food Insecure	0	721	8	4	1	-1.59	18	146.4	41.275	19.2446	0	1	4	1	1	1	1	1	1	1	1	1
Male	1	10	Food Insecure	1	819	0	6	1	-4.27	34	150.5	54.3	23.9573	0	1	0	6	1	1	1	1	1	1	1	1
Male	1	2	Food Secure	0	689	8	3	1	-0.62	25	162.4	58.375	22.1474	0	1	5	2	1	1	1	1	1	1	1	1
Female	1	12	Food Secure	0	778	9	6	1	0.91	17	158.1	40.15	16.073	0	1	5	1	1	1	1	1	1	1	1	1
Female	1	2	Food Secure	0	705	5	4	1	-1.35	25	148.7	40.033	18.1051	0	1	1	1	1	1	1	1	1	1	1	1
Female	1	12	Food Secure	0	760	4	5	1	0.19	25	144.9	45.675	21.7541	0	1	5	4	1	1	1	1	1	1	1	1
Female	1	1	Food Secure	0	719	9	8	1	-1.71	28	148.6	49.625	22.4882	0	1	5	2	1	1	1	1	1	1	1	1
Female	1	3	Food Secure	0	677	10	8	1	-1.4	18	146.8	40.525	18.8177	0	1	9	1	1	1	1	1	1	1	1	1
Male	1	2	Food Secure	0	712	7	4	1	-2.82	26	149.8	64.125	28.5762	0	1	2	3	1	1	1	1	1	1	1	1
Female	1	2	Food Secure	0	705	10	10	1	-0.17	19	147.1	64.65	29.8977	0	1	10	1	1	1	1	1	1	1	1	1
Male	1	11	Food Secure	1	787	7	4	1	-3.26	19	148.1	43.275	19.73	1	1	8	1	1	1	1	1	1	1	1	1
Female	1	12	Food Secure	0	766	10	4	1	-1.34	29	149.5	43.175	19.3304	0	1	3	3	1	1	1	1	1	1	1	1
Male	1	12	Food Secure	0	759	8	2	1	-0.64	20	153.3	50	21.2758	0	1	7	2	1	1	1	1	1	1	1	1
Female	1	1	Food Secure	0	720	10	8	1	-1.83	21	151.5	46.975	20.4664	0	1	10	1	1	1	1	1	1	1	1	1
Female	1	2	Food Secure	0	716	8	8	1	-1.25	18	147.3	50.75	23.39	0	1	10	1	1	1	1	1	1	1	1	1
Female	1	3	Food Secure	0	682	10	9	1	-0.45	25	154.7	54.275	22.6788	0	1	10	1	1	1	1	1	1	1	1	1
Female	1	11	Food Secure	0	793	8	13	1	-1.17	18	151.3	38	16.6109	0	1	12	1	1	1	1	1	1	1	1	1
Male	1	12	Food Insecure	0	772	0	7	1	-0.88	32	154.6	50.175	20.9927	0	1	7	4	1	1	1	1	1	1	1	1
Male	1	2	Food Secure	0	716	7	6	1	-2.37	20	149.6	49.75	22.2295	0	1	2	2	1	1	1	1	1	1	1	1
Male	1	3	Food Secure	1	680	5	5	1	-5.43	30	148.8	58.9	26.6196	0	1	0	3	1	1	1	1	1	1	1	1
Male	1	11	Food Secure	1	793	8	3	1	-3.45	20	145.3	34.7	16.4474	0	1	4	1	1	1	1	1	1	1	1	1
Male	3	12	Food Secure	1	837	12	8	1	-2.97	24	154.3	39.325	16.5279	0	1	10	1	1	1	1	1	1	1	1	1
Male	1	11	Food Secure	0	784	7	8	1	1.17	20	162.1	54.017	20.5698	0	1	9	1	1	1	1	1	1	1	1	1
Female	1	11	Food Secure	0	805	8	7	1	0.06	19	154.3	46.325	19.47	0	1	9	1	1	1	1	1	1	1	1	1
Female	1	12	Food Secure	0	769	9	5	1	-1.71	26	149.9	41.975	18.668	1	1	12	4	1	1	1	1	1	1	1	1
Male	2	12	Food Secure	0	799	9	2	1	-1.03	22	139.6	46.625	23.9248	1	1	8	2	1	1	1	1	1	1	1	1
Female	1	11	Food Secure	0	807	9	3	1	-1.77	27	148.4	47.5	21.5688	0	1	9	2	1	1	1	1	1	1	1	1
Male	1	11	Food Secure	0	807	10	5	1	-0.48	19	155.8	44.95	18.518	0	1	9	1	1	1	1	1	1	1	1	1
Female	1	11	Food Secure	0	792	10	4	1	-3.18	27	153.6	51.875	22.0018	0	1	9	3	1	1	1	1	1	1	1	1
Female	1	1	Food Secure	0	745	7	6	1	-0.22	23	158.8	56.05	22.2267	0	1	7	2	1	1	1	1	1	1	1	1
Male	1	10	Food Secure	0	812	6	7	1	0.19	23	154.4	38.55	16.1707	0	1	10	2	1	1	1	1	1	1	1	1
Male	1	12	Food Secure	0	752	7	4	1	-0.45	20	156.3	47.633	19.5106	0	1	7	1	1	1	1	1	1	1	1	1
Female	1	11	Food Secure	0	794	8	4	1	-1.66	20	148.9	52.525	23.6747	0	1	10	1	1	1	1	1	1	1	1	1
Male	1	11	Food Secure	0	806	12	8	1	-1.24	33	150.9	49.75	21.8481	1	1	12	3	1	1	1	1	1	1	1	1
Female	1	11	Food Secure	0	791	9	5	1	1.03	22	160	48.483	18.927	0	1	9	2	1	1	1	1	1	1	1	1
Female	1	11	Food Secure	0	785	1	4	1	0.09	20	153.3	51.983	22.1197	0	1	4	1	1	1	1	1	1	1	1	1
Female	1	1	Food Secure	0	728	6	4	0	-2.22	18	148.9	44.025	19.8568	0	1	8	1	1	1	1	1	1	1	1	1
Male	2	12	Food Secure	0	796	12	6	0	-0.28	21	149.1	46.2	20.768	0	1	10	2	1	1	1	1	1	1	1	1
Female	1	12	Food Secure	0	763	12	8	0	-0.91	21	153.5	50.525	21.4292	0	1	7	1	1	1	1	1	1	1	1	1
Female	1	11	Food Secure	1	797	8	4	0	-2.78	20	154.7	58.125	24.2875	0	1	9	1	1	1	1	1	1	1	1	1
Male	11	11	Food Secure	1	378	9	6	0	-2.92	19	144.1	47.45	22.867	0	1	14	2	1	1	1	1	1	1	1	0
Female	1	10	Food Secure	0	818	8	6	0	-0.39	20	158.5	46.617	18.5559	0	1	9	2	1	1	1	1	1	1	1	1
Male	1	12	Food Secure	0	759	6	6	0	-1.41	16	155.9	53.725	22.1189	0	1	9	1	1	1	1	1	1	1	1	1
Male	1	11	Food Insecure	0	796	9	8	0	-0.91	22	145.3	49.633	23.5094	0	1	5	2	1	1	1	1	1	1	1	1
Male	3	12	Food Secure	0	807	8	4	1	-1.73	25	155.9	55.2	22.7116	0	1	7	2	1	1	1	1	1	1	1	1
Male	3	11	Food Insecure	0	846	10	4	1	-0.66	25	143.4	35.4	17.2029	0	1	5	2	1	1	1	1	1	1	1	1
Male	3	10	Food Secure	0	862	9	4	1	-1.23	18	153.8	48.425	20.4852	0	1	9	1	1	1	1	1	1	1	1	1
Female	3	12	Food Secure	0	819	9	5	1	-1.82	20	147.9	35.425	16.1838	0	1	6	1	1	1	1	1	1	1	1	1
Female	3	12	Mildly Food Insecure	0	817	9	5	1	-1.31	20	152.1	45.317	19.5756	0	1	5	1	1	1	1	1	1	1	1	1
Male	3	10	Food Secure	1	851	9	3	1	-2.05	24	148	49.3	22.5073	0	1	5	2	1	1	1	1	1	1	1	1
Female	3	1	Mildly Food Insecure	0	783	10	14	1	-2.86	20	142.4	33.583	16.55	0	1	5	1	1	1	1	1	1	1	1	1
Female	3	12	Food Secure	0	819	8	5	1	-0.93	28	156.1	64.975	26.6649	0	1	10	3	1	1	1	1	1	1	1	1
Female	1	10	Food Secure	0	830	0	4	0	-0.88	41	144.3	41.725	20.0384	0	1	0	5	1	1	1	1	1	1	1	1
Male	1	1	Food Secure	0	725	9	2	0	-1.62	19	154.1	52.7	22.1781	0	1	5	1	1	1	1	1	1	1	1	1
Male	1	2	Food Secure	0	704	7	4	0	-1.06	27	153.3	44.425	18.9159	0	1	5	3	1	1	1	1	1	1	1	1
Female	10	11	Food Secure	1	350	9	2	0	-2.03	21	150.6	36.55	19.61025	1	1	5	2	1	0	1	0	1	1	1	0
Male	2	3	Food Secure	1	702	10	4	0	-3.21	18	148.4	39.325	17.8687	0	1	10	1	1	1	1	1	1	1	1	1
Male	1	10	Food Secure	0	812	9	8	0	-0.9	20	145.9	49.075	23.0384	0	1	8	1	1	1	1	1	1	1	1	1
Female	1	12	Food Secure	0	768	9	3	0	-0.71	23	143.9	46.3	22.3594	0	1	10	2	1	1	1	1	1	1	1	1
Female	2	2	Mildly Food Insecure	0	738	12	4	1	-1.04	25	150.6	53.425	23.54	0	1	12	2	1	1	1	1	1	1	1	1
Female	1	12	Food Secure	1	774	6	2	1	-3.25	18	140.6	29.075	14.6974	0	1	5	1	1	1	1	1	1	1	1	1
Female	1	8	Food Secure	1	879	8	6	1	-2.44	23	152.9	40.95	17.5047	0	1	8	2	1	1	1	1	1	1	1	1
Female	1	2	Food Secure	0	717	10	4	1	-0.97	30	148.9	52.767	23.8156	0	1	5	3	1	1	1	1	1	1	1	1
Male	9	12	Food Insecure	0	983	9	5	1	-2.63	20	149.9	40.367	17.9767	0	1	5	1	1	1	1	1	1	1	1	1
Male	1	11	Food Secure	0	783	10	3	1	-2.69	30	143.8	39.025	18.8723	0	1	10	2	1	1	1	1	1	1	1	1
Female	1	1	Food Secure	0	746	8	4	1	-1.24	25	148.9	58.033	26.1927	0	1	7	2	1	1	1	1	1	1	1	1
Male	10	12	Food Secure	0	311	6	3	0	-0.64	27	150.6	63.025	19.61025	0	1	8	2	1	0	1	0	1	1	1	0
Male	1	3	Food Insecure	0	686	7	3	0	-3.07	30	145.4	42.85	20.2825	0	1	0	4	1	1	1	1	1	1	1	1
Female	1	4	Mildly Food Insecure	0	645	3	4	0	-1.45	29	145.9	38.783	18.2319	0	1	0	3	1	1	1	1	1	1	1	1
Male	1	12	Food Insecure	0	766	5	4	0	-2.46	17	146.4	36.7	17.1349	0	1	9	1	1	1	1	1	1	1	1	1
Female	1	1	Food Insecure	0	745	0	3	0	-1.36	28	148.3	39.767	18.0938	0	1	0	2	1	1	1	1	1	1	1	1
Male	1	2	Food Insecure	0	691	6	5	0	-1.14	19	150.3	36.383	16.1166	0	1	8	1	1	1	1	1	1	1	1	1
Male	1	2	Food Secure	0	714	6	5	1	-2.06	18	146.5	39.825	18.5558	0	1	5	1	1	1	1	1	1	1	1	1
Male	1	5	Food Secure	0	617	5	2	1	-3.67	19	147.9	44.225	20.2177	0	1	0	1	1	1	1	1	1	1	1	1
Male	1	1	Food Secure	1	723	0	3	1	-3.2	22	135.4	31.775	17.3192	0	1	0	2	1	1	1	1	1	1	1	1
Male	1	12	Food Secure	0	768	0	4	1	-1.93	26	148.3	44.35	20.1792	0	1	5	2	1	1	1	1	1	1	1	1
Male	3	1	Food Secure	1	785	5	5	1	-3.48	18	139.2	41.183	21.2541	0	1	6	2	1	1	1	1	1	1	1	1
Male	1	11	Food Secure	0	792	5	6	1	-1.48	21	156	46.575	19.1383	0	1	0	2	1	1	1	1	1	1	1	1
Female	1	12	Food Secure	1	754	0	4	1	-3.01	19	142.6	31.817	15.6355	0	1	0	1	1	1	1	1	1	1	1	1
Female	1	3	Food Secure	0	680	5	6	1	-2.9	19	140.7	34.05	17.2	0	1	0	1	1	1	1	1	1	1	1	1
Female	1	1	Mildly Food Insecure	1	732	8	3	1	-2.7	35	146.3	35.825	16.7492	0	1	5	3	1	1	1	1	1	1	1	1
Female	1	3	Mildly Food Insecure	0	670	9	12	1	-1.6	26	156.1	52.55	21.5797	0	1	9	2	1	1	1	1	1	1	1	1
Male	1	2	Food Secure	1	709	8	9	1	-3.26	38	152.7	57.2	24.5312	0	1	12	3	1	1	1	1	1	1	1	1
Female	1	3	Food Secure	0	679	12	7	1	-0.61	24	145.6	44.875	21.1681	0	1	12	1	1	1	1	1	1	1	1	1
Male	1	2	Food Insecure	1	691	0	7	1	-4.42	31	140.6	38.05	19.2342	0	1	0	5	1	1	1	1	1	1	1	1
Male	1	10	Food Secure	0	815	7	5	1	-1.53	20	148.6	36.95	16.7331	0	1	8	1	1	1	1	1	1	0	1	1
Male	1	3	Food Secure	0	684	8	3	1	-1.84	21	154.4	44.175	18.5183	0	1	0	2	1	1	1	1	1	1	1	1
Female	1	1	Food Secure	0	727	7	6	1	0	32	159.6	54.283	21.3242	0	1	5	4	1	1	1	1	1	1	1	1
Male	1	1	Food Insecure	0	723	0	5	1	-1.74	29	150.3	44.25	19.5882	0	1	4	4	1	1	1	1	1	1	1	1
Male	1	12	Mildly Food Insecure	0	760	8	4	1	-1.42	32	154.4	51.433	21.575	0	1	9	2	1	1	1	1	1	1	1	1
Male	10	1	Food Secure	0	281	0	3	1	-0.26	27	147.3	38.783	17.8869	0	1	0	2	1	1	1	1	1	1	1	1
Male	1	2	Food Insecure	0	702	4	3	1	-2.56	23	146.8	41.525	19.2689	0	1	5	1	1	1	1	1	1	1	1	1
Female	1	4	Food Secure	0	657	4	5	1	-2.06	17	142.6	34.7	17.0763	0	1	4	1	1	1	1	1	1	1	1	1
Male	1	2	Mildly Food Insecure	0	706	4	2	1	-1.58	18	151.4	47.95	20.9188	0	1	4	1	1	1	1	1	1	1	1	1
Female	1	1	Mildly Food Insecure	1	727	0	5	1	-3.23	31	146.3	39.375	18.3964	0	1	5	2	1	1	1	1	1	1	1	1
Male	1	1	Food Insecure	1	720	5	3	1	-3.1	16	154.2	39.25	16.5071	0	1	8	1	1	1	1	1	1	1	1	1
Female	1	1	Food Insecure	0	743	9	3	1	-1.96	19	151	45.133	19.7814	0	1	10	1	1	1	1	1	1	1	1	1
Male	1	1	Food Secure	0	743	5	8	1	-1.89	20	145.7	39.6	18.6542	0	1	6	2	1	1	1	1	1	1	1	1
Male	1	4	Food Secure	0	632	10	8	0	-1.5	29	149.9	43.275	19.259	0	1	9	2	1	1	1	1	1	1	1	1
Female	1	1	Food Secure	0	724	7	5	0	-2.35	20	155.3	44.15	18.3058	0	1	12	2	1	1	1	1	1	1	1	1
Male	1	2	Food Insecure	1	718	2	4	0	-3.72	23	134	37.217	20.7266	0	1	0	3	1	1	1	1	1	1	1	1
Male	10	1	Food Secure	1	292	0	5	0	-2.01	36	150.6	39.65	19.61025	0	1	0	2	1	0	1	0	1	1	1	0
Female	2	12	Food Secure	0	772	0	3	0	-1.84	20	152.6	42	18.0478	0	1	0	2	1	1	1	1	1	0	1	1
Male	1	12	Food Secure	0	770	0	3	0	-2.01	17	156.6	39.4	16.0662	0	1	0	2	1	1	1	1	1	1	1	1
Male	1	4	Food Insecure	0	652	9	3	0	-2.57	25	151.9	46.333	20.0807	0	1	9	2	1	1	1	1	1	1	1	1
Female	1	3	Food Secure	0	681	9	14	1	-1.93	25	145.6	45.783	21.5817	0	1	7	3	1	1	1	1	1	1	1	1
Male	1	1	Food Secure	0	729	9	3	1	-0.38	19	154	45.7	19.2822	0	1	9	1	1	1	1	1	1	1	1	1
Male	1	1	Food Secure	0	737	9	6	1	-1.54	18	153.6	57.825	24.4935	0	1	3	1	1	1	1	1	1	1	1	1
Female	1	2	Food Insecure	0	708	0	4	1	-2.24	28	141.7	46.075	22.947	0	1	0	3	1	1	1	1	1	1	1	1
Female	1	1	Mildly Food Insecure	0	731	6	4	1	-1.26	23	153.9	53.067	22.4195	0	1	3	3	0	1	1	1	1	1	1	1
Male	1	12	Mildly Food Insecure	0	763	6	4	1	-1.54	33	155.5	52.175	21.5775	0	1	0	4	1	1	1	1	1	1	1	1
Male	1	12	Food Secure	0	764	9	3	1	0.63	23	158.5	46.7	18.5891	0	1	12	2	1	1	1	1	1	1	1	1
Male	1	3	Food Secure	0	691	2	9	1	-1.7	35	149.6	36.675	16.3982	0	1	1	4	1	1	1	1	1	1	1	1
Male	1	1	Food Secure	0	731	10	3	1	-2.87	22	141.4	43.025	21.519	0	1	6	1	1	1	1	1	1	1	1	1
Male	1	1	Food Secure	0	722	0	3	1	-1.53	25	156.9	63.625	25.8618	0	1	0	2	1	1	1	1	1	1	1	1
Female	1	10	Food Secure	0	824	2	4	1	-2	34	143.4	49.7	24.169	0	1	5	3	1	1	1	1	1	1	1	1
Female	1	1	Food Secure	0	750	6	8	1	-1.78	17	155.1	43.383	18.0227	0	1	3	1	1	1	1	1	1	0	1	1
Female	1	12	Food Secure	0	762	9	2	1	-1.6	26	156	45.15	18.5528	0	1	5	2	1	1	1	1	1	1	1	1
Male	2	12	Food Secure	0	775	12	8	1	-0.58	22	152.6	54.3	23.3027	0	1	9	1	1	1	1	1	1	1	1	1
Female	1	1	Food Insecure	0	741	9	4	1	-0.89	24	153.1	45.025	19.2215	0	1	6	2	1	1	1	1	1	1	1	1
Male	1	11	Food Secure	0	784	7	3	1	-0.77	35	150.1	48.775	21.6633	0	1	5	4	1	1	1	1	1	1	1	1
Female	1	3	Mildly Food Insecure	1	685	8	4	1	-2.76	30	143.4	36.6	17.7985	0	1	0	2	1	1	1	1	1	0	1	1
Female	1	2	Food Insecure	0	713	6	2	1	-1.82	25	138.4	31.725	16.5626	1	1	4	1	1	1	1	1	1	1	1	1
Male	1	3	Food Secure	1	659	2	4	1	-3.13	32	146.8	37.067	17.2118	0	1	5	3	1	1	1	1	1	1	1	1
Female	1	5	Food Secure	0	625	12	5	1	-1.13	23	146.4	44.775	20.8907	0	1	15	1	1	1	1	1	1	1	1	1
Male	1	2	Food Secure	1	710	9	10	1	-1.19	21	157.8	47.725	19.1782	0	1	10	2	1	1	1	1	1	1	1	1
Female	1	3	Food Secure	0	663	9	5	1	-1.66	21	159.1	67.95	26.861	0	1	16	2	1	1	1	1	1	1	1	1
Male	4	2	Food Secure	0	799	10	5	1	-1.72	18	154	49.7	20.9427	0	1	10	1	1	1	1	1	1	1	1	1
Female	1	2	Food Secure	0	714	7	7	1	-1.74	38	152.7	50.9	21.8293	1	1	9	6	1	1	1	1	1	1	1	1
Male	10	3	Mildly Food Insecure	0	227	4	6	1	-1.69	23	150.6	41.175	19.61025	0	1	9	2	1	0	1	0	1	1	1	0
Male	1	4	Food Insecure	0	660	5	5	1	-1.61	34	147.6	37.7	17.3049	0	1	4	4	1	1	1	1	1	1	1	1
Male	1	3	Food Secure	0	681	6	4	1	-2.67	26	151.8	40.6	17.6307	0	1	10	3	1	1	1	1	1	1	1	1
Male	10	5	Mildly Food Insecure	1	901	4	2	1	-2.38	21	139.4	48.275	24.8248	0	1	3	1	1	1	1	1	1	1	1	1
Female	1	2	Food Secure	0	699	9	4	1	-1.61	30	151.8	47.65	20.6785	0	1	4	3	1	1	1	1	1	1	1	1
Male	1	2	Food Insecure	0	695	10	7	1	-1.5	30	153.5	41.075	17.4439	0	1	14	4	1	1	1	1	1	1	1	1
Female	1	3	Food Secure	0	692	7	5	1	-2.25	25	155	66.675	27.7523	0	1	10	2	1	1	1	1	1	1	1	1
Male	1	2	Food Secure	0	688	9	3	1	-0.73	23	159.9	49.7	19.4505	0	1	5	2	1	1	1	1	1	1	1	1
Female	1	1	Food Secure	0	721	10	5	1	-1.55	25	151	57.517	25.2255	0	1	16	3	1	1	1	1	1	1	1	1
Male	1	12	Food Secure	1	768	6	10	1	-3.11	16	146.8	38.15	17.7149	0	1	9	1	1	1	1	1	1	1	1	1
Male	1	1	Food Secure	0	718	6	10	1	-2.98	17	148.6	42.15	19.088	0	1	10	1	1	1	1	1	1	1	1	1
Male	1	12	Food Secure	0	750	6	6	1	-0.4	21	153.6	53.125	22.5027	0	1	9	1	1	1	1	1	1	1	1	1
Male	1	3	Food Secure	0	664	9	5	1	-1.83	16	150.3	42.625	18.8815	0	1	8	1	1	1	1	1	1	1	1	1
Female	2	3	Food Insecure	0	694	6	4	1	-1.76	28	152	46.2	19.9965	0	1	8	3	1	1	1	1	1	1	1	1
Male	2	2	Food Secure	0	720	8	4	1	-1.41	27	151	44.417	19.4672	0	1	5	4	1	1	1	1	1	1	0	1
Male	2	2	Food Secure	0	718	3	5	1	-2.2	26	145.9	46.475	21.8178	0	1	5	1	1	1	1	1	1	1	0	1
Male	2	1	Food Secure	1	761	12	3	1	-1.88	20	146.8	35.4	16.4267	1	1	5	1	1	1	1	1	1	1	1	1
Male	2	3	Food Insecure	0	676	9	5	1	-0.73	25	152.1	43.925	18.9869	0	1	12	2	1	1	1	1	1	1	1	1
Male	2	12	Food Secure	0	764	6	7	1	-1.42	18	147.8	40.825	18.7013	0	1	5	1	1	1	1	1	1	1	1	1
Male	2	3	Food Secure	0	697	7	5	1	-1.03	16	158.1	46.9	18.7752	0	1	9	1	1	1	1	1	1	1	1	1
Female	2	4	Food Secure	0	671	5	3	0	-1.94	30	152	59.725	25.8505	0	1	0	3	1	1	1	1	1	1	1	1
Female	4	3	Food Secure	0	758	7	4	0	-1.75	29	159	67.533	26.6963	0	1	4	3	1	1	1	1	1	1	1	1
Male	2	3	Food Secure	1	700	5	3	0	-4.11	24	147.4	36.15	16.6272	0	1	0	2	1	1	1	1	1	0	1	1
Female	2	1	Food Secure	0	733	9	9	0	-1.38	23	148.7	56.825	25.6991	0	1	8	2	0	1	1	1	1	1	1	1
Male	2	3	Food Secure	1	700	7	3	0	-3.09	23	150.5	33.075	14.6025	0	1	0	2	1	1	1	1	1	1	1	1
Female	2	12	Mildly Food Insecure	0	781	0	2	0	-0.86	20	152.6	35.175	15.1151	0	1	9	2	1	1	1	1	1	1	1	1
Female	2	2	Food Insecure	0	706	9	5	0	-1.97	32	157.9	42.6	17.0862	0	1	0	1	1	1	1	1	1	1	1	1
Female	2	2	Food Secure	0	703	10	5	0	-1.41	19	148.4	40.925	18.5957	0	1	7	1	1	1	1	1	1	1	1	1
Female	2	2	Food Secure	0	716	10	5	0	-1.22	19	157.9	39.533	15.8662	0	1	9	1	1	1	1	1	1	1	1	1
Female	1	3	Food Secure	1	667	10	3	0	-2.41	26	151.4	49.925	21.766	0	1	8	2	1	1	1	1	1	1	1	1
Male	1	3	Food Secure	0	668	6	6	0	-0.5	18	151.9	41.8	18.1159	0	1	8	1	1	1	1	1	1	1	1	1
Female	2	2	Food Secure	0	728	9	3	0	-0.61	26	162.1	66.675	25.3588	0	1	14	1	1	1	1	1	1	1	1	1
Male	2	3	Food Insecure	0	702	10	6	0	-2.24	17	156.1	43.6	17.8929	0	1	8	1	1	1	1	1	1	1	1	1
Male	2	1	Food Secure	0	748	7	4	0	-1.22	30	154.9	52.675	21.9676	0	1	10	3	1	1	1	1	1	1	1	1
Female	2	3	Food Secure	0	694	0	5	1	-2	40	148	39.85	18.193	1	1	0	5	1	1	1	1	1	1	1	1
Male	2	3	Food Secure	0	675	12	4	1	-2.57	25	148.9	46.875	21.1565	0	1	10	1	1	1	1	1	1	1	1	1
Male	2	2	Food Secure	0	716	8	5	1	-1.54	32	150.8	61.55	27.084	0	1	9	4	1	1	1	1	1	1	1	1
Male	2	3	Food Secure	0	680	7	8	1	-2.9	15	151.6	42.333	18.4076	0	1	12	1	1	1	1	1	1	1	1	1
Female	2	1	Mildly Food Insecure	0	741	6	5	1	-1.66	32	147.3	43.2	19.9238	0	1	8	3	1	1	1	1	1	1	1	1
Female	2	3	Food Secure	1	681	8	3	1	-3.88	21	151.6	38.9	16.937	0	1	10	2	1	1	1	1	1	1	1	1
Female	2	2	Food Secure	0	728	9	4	1	-1.74	22	155.9	56.375	23.1801	1	1	9	2	1	1	1	1	1	1	1	1
Male	1	1	Food Secure	0	734	9	4	1	-1.94	24	148.4	35.225	15.995	1	1	10	1	1	1	1	1	1	1	1	1
Male	2	2	Food Secure	0	729	4	2	1	-1.44	35	151.7	62.6	27.2021	0	1	0	2	1	1	1	1	1	1	1	1
Male	2	1	Mildly Food Insecure	0	743	8	3	1	-1.23	25	156.1	49.8	20.4373	0	1	0	2	1	1	1	1	1	1	1	1
Male	2	12	Food Secure	0	765	0	4	1	-1.56	31	142.5	38.475	18.9474	0	1	0	3	1	1	1	1	1	1	1	1
Male	2	4	Food Secure	0	666	6	4	1	-1.44	18	143.4	38.175	18.5515	0	1	0	1	1	1	1	1	1	1	1	1
Female	2	5	Food Secure	0	631	7	2	1	-1.11	20	148.8	47.125	21.2836	0	1	9	1	1	1	1	1	1	1	1	1
Male	2	1	Food Secure	0	738	9	2	1	-0.34	17	147.8	36.35	16.6513	0	1	6	1	1	1	1	1	1	1	1	1
Female	2	11	Food Secure	0	811	5	4	1	-0.91	28	147.4	57.575	26.4996	1	1	1	3	1	1	1	1	1	1	1	1
Female	2	1	Food Secure	0	755	5	5	1	-1.79	31	143.6	38.9	18.8643	0	1	10	2	1	1	1	1	1	1	1	1
Female	2	3	Food Secure	0	697	9	5	1	-1.5	22	152.8	49.25	21.1078	0	1	10	2	1	1	1	1	1	1	1	1
Female	2	3	Food Secure	0	681	9	2	1	-0.2	25	159.9	54.25	21.2047	0	1	9	2	1	1	1	1	1	1	1	1
Male	2	2	Food Secure	0	718	9	3	1	-2.63	20	158	67.525	27.049	0	1	10	2	1	1	1	1	1	1	1	1
Male	2	4	Food Secure	0	667	10	4	1	0.07	22	151.5	47.175	20.5671	0	1	10	1	1	1	1	1	1	1	1	1
Female	2	1	Food Secure	0	748	9	3	1	-2.06	18	150.1	45.15	20.0266	0	1	9	1	1	1	1	1	1	1	1	1
Female	2	3	Food Secure	0	686	7	4	1	-1.42	29	150	45.283	20.1259	0	1	8	3	1	1	1	1	1	1	1	1
Male	2	2	Food Secure	0	721	10	3	1	-2.66	25	142.9	41.7	20.435	0	1	10	2	1	1	1	1	1	1	1	1
Male	2	2	Food Secure	0	723	8	6	1	-0.3	20	156.1	41.05	16.8356	0	1	8	1	1	1	1	1	1	1	1	1
Male	2	2	Mildly Food Insecure	0	707	0	5	1	-0.12	24	148.3	38.75	17.6312	0	1	8	4	1	1	1	1	1	1	1	1
Female	2	2	Food Secure	0	729	9	5	1	-1.11	25	159.1	50.3	19.8714	0	1	12	2	1	1	1	1	1	1	1	1
Male	1	4	Mildly Food Insecure	0	653	10	3	1	-1.01	28	160.8	78.783	30.4693	0	1	10	2	1	1	1	1	1	1	1	1
Male	2	2	Mildly Food Insecure	0	723	10	4	1	-3.15	30	159.2	51.3	20.241	1	1	9	3	1	1	1	1	1	1	1	1
Male	9	12	Mildly Food Insecure	1	1004	0	5	1	-2.74	21	142.9	38.033	18.6382	0	1	5	3	1	1	1	1	1	1	1	1
Male	2	3	Mildly Food Insecure	1	685	9	5	1	-4.04	25	150.4	44.025	19.4627	0	1	0	3	1	1	1	1	1	1	1	1
Male	2	4	Food Secure	1	677	9	3	1	-1.65	27	152.7	56.925	24.4132	0	1	8	2	1	1	1	1	1	1	1	1
Female	2	3	Food Secure	0	684	9	4	1	-1.07	31	147.8	55.625	25.4637	0	1	5	3	1	1	1	1	1	1	1	1
Male	2	4	Food Secure	0	665	9	4	1	0.08	22	152.1	54.7	23.6444	0	1	8	2	1	1	1	1	1	1	1	1
Female	2	1	Food Secure	1	753	7	4	1	-4.19	25	148.4	52.7	23.9461	0	1	6	4	1	1	1	1	1	1	1	1
Female	11	5	Food Secure	0	195	12	5	1	-0.65	22	155.1	60.75	25.2373	0	1	16	2	1	1	1	1	1	1	1	0
Female	2	4	Food Secure	0	658	4	2	1	-0.6	26	152.6	65.925	28.3286	0	1	5	3	1	1	1	1	1	1	1	1
Female	4	3	Mildly Food Insecure	0	748	3	4	1	-1.61	30	159.9	57.375	22.4402	0	1	0	5	1	1	1	1	1	1	1	1
Female	11	1	Food Secure	0	288	10	4	1	0.13	27	150.6	63.6	19.61025	0	1	9	2	1	0	1	0	1	1	1	0
Female	2	4	Mildly Food Insecure	0	643	9	5	1	-2.38	22	155.6	49.175	20.3107	0	1	7	2	1	1	1	1	1	1	1	1
Male	2	12	Food Insecure	0	780	1	4	1	-2.23	30	154.4	54.75	22.9514	0	1	5	3	1	1	1	1	1	1	1	1
Male	2	1	Food Secure	0	762	7	3	1	-1.23	26	152	54.125	23.4267	0	1	5	2	1	1	1	1	1	1	1	1
Male	2	5	Food Secure	0	635	6	2	1	-3.4	27	151	50.575	22.181	0	1	5	1	1	1	1	1	1	1	1	1
Male	2	3	Food Insecure	0	678	11	7	1	-1.94	18	158	55.917	22.3989	0	1	14	1	1	1	1	1	1	1	1	1
Male	2	2	Food Secure	0	730	7	3	0	-1.08	20	154	45.8	19.2993	0	1	10	2	1	1	1	1	1	1	1	1
Female	2	4	Food Secure	0	668	9	3	0	-0.89	20	153.6	36.65	15.5343	0	1	9	1	1	1	1	1	1	1	1	1
Female	2	4	Food Secure	0	670	9	7	0	-0.89	24	157.3	48.675	19.672	0	1	9	2	1	1	1	1	1	1	1	1
Male	2	5	Food Secure	0	618	5	7	0	-0.8	18	151.6	47.133	20.5083	0	1	5	1	1	1	1	1	1	1	1	1
Male	2	3	Food Insecure	0	691	10	3	0	-2.34	20	147.1	46.425	21.4549	0	1	9	2	1	1	1	1	1	1	1	1
Male	2	3	Mildly Food Insecure	0	689	9	3	0	0.73	18	156.4	49.925	20.4101	0	1	5	1	1	1	1	1	1	1	1	1
Male	2	2	Food Secure	0	725	10	4	0	-1.67	17	143.6	41.075	19.9329	0	1	10	1	1	1	1	1	1	1	1	1
Female	2	2	Food Secure	1	731	0	7	0	-4.07	30	149.5	44.45	19.8879	0	1	5	3	1	1	1	1	1	1	0	1
Male	2	12	Food Secure	0	770	7	4	1	-1.87	16	152.6	47.825	20.5374	0	1	9	1	1	1	1	1	1	1	1	1
Male	2	1	Food Insecure	0	754	8	6	1	-1.74	32	151.6	52.6	22.8869	0	1	7	3	1	1	1	1	1	1	1	1
Female	2	3	Mildly Food Insecure	0	676	7	6	1	-0.84	24	154.2	53.6	22.5422	0	1	8	2	1	1	1	1	1	1	1	1
Male	2	3	Food Secure	0	689	9	3	1	-2.35	28	157.6	53.117	21.3854	0	1	12	2	1	1	1	1	1	1	1	1
Male	12	3	Food Secure	1	274	12	9	1	-2.35	18	141.2	46.067	23.1056	0	1	14	2	1	1	1	1	1	1	1	0
Male	2	3	Food Secure	0	688	9	10	1	0.11	25	156.7	54.833	22.3309	0	1	9	1	1	1	1	1	1	1	1	1
Female	2	4	Food Secure	1	664	7	3	1	-2.61	25	144.3	54.975	26.4017	0	1	11	2	1	1	1	1	1	1	1	1
Female	2	12	Food Secure	0	774	9	3	1	-2.69	22	157.6	57.025	22.9444	0	1	7	2	1	1	1	1	1	1	1	1
Male	11	3	Food Secure	0	246	9	2	0	-1.19	23	150.6	41.7	19.61025	0	1	10	2	1	0	1	0	1	1	1	0
Female	11	1	Food Secure	0	282	7	7	0	-0.79	22	150.6	43.633	19.61025	0	1	2	2	1	0	1	0	1	1	1	0
Male	2	3	Food Insecure	0	681	8	3	0	-1.03	25	158.4	48.7	19.3974	0	1	5	2	1	1	1	1	1	0	1	1
Female	2	4	Food Secure	0	672	5	5	0	-1.41	26	151.9	50.5	21.9009	0	1	8	2	1	1	1	1	1	1	1	1
Female	2	3	Food Secure	0	684	8	4	0	-0.23	17	157.1	47.475	19.2237	0	1	9	1	1	1	1	1	1	1	1	1
Male	2	1	Food Secure	0	764	6	3	0	-0.84	27	158.4	52.125	20.7616	0	1	3	3	1	1	1	1	1	1	1	1
Female	2	2	Food Secure	0	716	12	6	0	-2.1	21	141.9	39.65	19.6776	0	1	9	1	1	1	1	1	1	1	1	1
Male	2	3	Food Secure	0	675	9	12	1	-0.32	22	154.5	42.525	17.8151	0	1	4	1	1	1	1	1	1	1	1	1
Female	2	4	Mildly Food Insecure	0	670	9	4	1	-1.77	30	152.1	49.167	21.2526	0	1	5	3	1	1	1	1	1	1	1	1
Male	2	1	Food Secure	0	760	5	5	1	-0.94	15	154.3	46.05	19.3544	0	1	6	1	1	1	1	1	1	1	1	1
Male	2	3	Food Secure	0	698	7	3	1	-2.58	20	153.6	41.125	17.431	0	1	2	2	1	1	1	1	1	1	1	1
Male	2	5	Food Secure	1	637	9	4	1	-3.27	18	152.4	41.7	17.966	0	1	12	1	1	1	1	1	1	1	1	1
Male	2	2	Food Secure	0	726	8	3	1	0.19	21	155.1	55.9	23.2225	0	1	5	1	1	1	1	1	1	1	1	1
Male	2	3	Food Secure	0	693	6	4	1	-1.18	25	155.1	46.175	19.1824	0	1	9	2	1	1	1	1	1	1	1	1
Female	2	3	Food Secure	0	695	6	2	0	-1.05	25	154	56.425	23.792	0	1	5	3	1	1	1	1	1	1	1	1
Male	2	3	Food Secure	0	681	10	9	0	-0.94	25	159.6	58.95	23.1574	0	1	12	2	1	1	1	1	1	1	1	1
Male	2	1	Mildly Food Insecure	0	756	9	2	0	-1.21	22	149.2	59.6	26.7737	0	1	2	1	1	1	1	1	1	1	1	1
Male	2	2	Food Secure	0	711	8	6	0	-0.26	16	153.5	38.475	16.3291	0	1	8	1	1	1	1	1	1	1	1	1
Male	2	2	Food Secure	0	712	7	2	0	-2.7	19	149.8	49.55	22.0811	0	1	10	1	1	1	1	1	1	1	1	1
Female	2	1	Food Secure	0	753	12	5	0	-0.96	21	148.5	62.9	28.504	0	1	10	1	1	1	1	1	1	1	1	1
Male	2	2	Mildly Food Insecure	0	706	6	5	1	-1.37	18	150.6	50.675	22.3431	1	1	3	1	1	1	1	1	1	1	1	1
Female	2	3	Mildly Food Insecure	0	684	8	8	1	-1.85	22	155.3	58.517	24.2626	0	1	0	2	1	1	1	1	1	1	1	1
Female	2	3	Mildly Food Insecure	0	674	5	4	1	-2.43	24	151	47.975	21.0407	0	1	5	2	1	1	1	1	1	1	1	1
Male	2	3	Food Secure	0	690	9	4	1	-0.07	22	147.2	44.875	20.7104	0	1	0	2	1	1	1	1	1	1	1	1
Female	2	2	Food Secure	0	732	10	3	1	-0.52	18	158.4	50.2	20.0202	0	1	7	1	1	1	1	1	1	1	1	1
Male	2	1	Food Secure	0	736	9	5	1	-2.45	24	149.3	52.8	23.6872	0	1	9	2	1	1	1	1	1	1	1	1
Male	2	2	Food Secure	0	719	9	5	1	-1.12	22	152.4	57.867	24.9149	0	1	9	2	1	1	1	1	1	1	1	1
Male	2	1	Food Secure	0	742	9	2	1	-0.85	30	151	49.525	21.7062	0	1	2	2	1	1	1	1	1	1	1	1
Male	2	1	Food Secure	0	734	5	2	1	-1.38	31	147.2	47.825	22.0719	0	1	0	2	1	1	1	1	1	1	1	1
Male	2	3	Food Insecure	0	697	5	4	1	-1.1	26	153.8	55.625	23.5157	0	1	8	2	1	1	1	1	1	1	1	1
Female	2	1	Food Secure	0	739	9	4	1	-2.16	29	147.1	51.3	23.6917	0	1	2	3	1	1	1	1	1	1	1	1
Female	11	2	Food Secure	0	279	12	5	1	-0.79	20	149.3	42.25	18.9543	0	1	12	1	1	1	1	1	1	1	1	1
Male	2	2	Food Secure	0	726	7	2	1	0.72	22	156.4	61.625	25.1771	0	1	5	1	1	1	1	1	1	1	1	1
Male	2	4	Food Secure	0	674	5	5	1	-0.59	27	155.2	56.125	23.3009	0	1	5	3	1	1	1	1	1	1	1	1
Male	2	6	Food Secure	0	610	8	5	1	-1.51	16	145	58.625	27.8643	0	1	9	1	1	1	1	1	1	1	1	1
Male	2	4	Food Secure	0	663	6	4	0	-1.94	28	153.8	52.183	22.075	1	1	0	3	1	1	1	1	1	1	1	1
Female	2	4	Food Insecure	0	676	9	2	0	-0.69	24	142.6	34.925	17.163	0	1	3	1	1	1	1	1	1	1	1	1
Male	2	4	Food Secure	0	651	4	2	0	-0.3	22	153.6	57.767	24.5007	0	1	4	1	1	1	1	1	1	1	1	1
Male	11	3	Food Secure	0	253	8	5	0	-0.87	30	147.6	51.575	23.6898	0	1	7	2	1	1	1	1	1	1	1	0
Male	2	3	Food Secure	0	677	0	3	0	-1.01	20	150.8	45.167	19.8617	0	1	2	2	1	1	1	1	1	1	1	1
Male	3	3	Food Secure	0	704	8	3	0	-2.14	19	148.9	42.225	19.045	0	1	8	1	1	1	1	1	1	1	1	1
Male	2	4	Food Insecure	0	672	0	5	1	-0.85	27	159.6	49.65	19.5041	0	1	0	3	1	1	1	1	1	1	1	1
Male	2	4	Food Secure	0	663	8	3	1	-1.86	19	152.6	51.25	22.0226	0	1	7	1	1	1	1	1	1	1	1	1
Male	2	1	Food Secure	0	756	9	6	1	-0.53	25	145.9	46.567	21.8608	0	1	10	2	1	1	1	1	1	1	1	1
Female	2	12	Mildly Food Insecure	0	771	5	7	1	-1.65	28	154.2	55.2	23.2151	0	1	6	2	1	1	1	1	1	1	1	1
Female	2	3	Food Secure	0	690	12	2	1	-0.84	19	147	42.7	19.7603	0	1	10	1	1	1	1	1	1	1	1	1
Female	2	1	Food Secure	0	754	8	5	1	-0.74	18	147.1	36.75	16.9837	0	1	8	1	1	1	1	1	1	1	1	1
Male	2	3	Food Secure	0	701	8	5	1	-1.78	18	149.1	38.8	17.4533	0	1	9	1	1	1	1	1	1	1	1	1
Male	2	1	Food Secure	0	754	5	3	1	-1.71	26	150	52.883	23.5037	0	1	9	2	1	1	1	1	1	1	1	1
Female	2	1	Food Secure	0	735	3	4	1	-0.52	30	154.9	58.133	24.2439	0	1	0	3	1	1	1	1	1	1	1	1
Female	2	2	Food Secure	0	712	0	4	1	-2.44	38	149.3	51.15	22.9624	0	1	0	4	1	1	1	1	1	1	1	1
Female	2	1	Mildly Food Insecure	0	747	7	3	1	-1.54	23	143.3	44.017	21.45	0	1	0	2	1	1	1	1	1	1	1	1
Female	2	3	Food Secure	0	700	7	5	1	0	24	162.1	67.683	25.7582	0	1	12	2	1	1	1	1	1	1	1	1
Male	2	1	Food Insecure	0	748	8	2	1	-1.53	20	152.3	52.975	22.8537	0	1	10	1	1	1	1	1	1	1	1	1
Female	2	3	Food Secure	0	699	9	3	1	-0.57	25	143.1	53.225	25.9737	0	1	12	2	1	1	1	1	1	1	1	1
Male	3	3	Food Secure	0	710	6	5	1	-1.58	19	155.4	64.05	26.5397	0	1	8	1	1	1	1	1	1	1	1	1
Male	2	2	Food Secure	0	714	9	4	1	-0.37	21	151.2	49.567	21.6813	0	1	9	2	1	1	1	1	1	1	1	1
Female	2	1	Food Secure	0	743	0	4	1	-0.14	20	152.1	48.175	20.8103	0	1	0	1	1	1	1	1	1	1	1	1
Female	11	1	Food Secure	1	310	10	2	1	-2.13	19	158.3	46.583	18.5895	0	1	9	1	1	1	1	1	1	1	1	1
Female	2	3	Food Secure	0	704	5	3	1	0.7	22	149	46.95	21.1477	0	1	8	2	1	1	1	1	1	1	1	1
Female	2	2	Food Secure	0	724	10	4	1	-0.03	23	158.1	52.333	20.937	0	1	8	2	1	1	1	1	1	1	1	1
Female	3	1	Food Secure	0	797	12	7	1	1.66	20	154.8	54.133	22.6049	0	1	12	1	1	1	1	1	1	1	1	1
Female	11	1	Food Secure	0	317	7	3	1	-1.02	18	153.3	48.5	20.6375	0	1	9	2	1	1	1	1	1	1	1	0
Female	2	5	Food Secure	0	638	7	4	1	-1.32	20	147.8	41.725	19.1136	0	1	5	2	1	1	1	1	1	1	1	1
Male	11	12	Food Secure	0	323	8	2	1	-1.24	22	142.4	32.425	16.0017	0	1	8	2	1	1	1	1	1	1	1	0
Male	2	3	Mildly Food Insecure	1	701	7	5	1	-2.8	27	154.9	41.775	17.4218	0	1	5	3	1	1	1	1	1	1	1	1
Female	2	5	Food Secure	1	644	8	5	1	-2.94	18	139.6	41.7	21.4129	0	1	9	1	1	1	1	1	1	1	1	1
Male	2	3	Food Secure	0	687	12	7	0	-0.7	21	157.5	47.825	19.2794	0	1	5	1	1	1	1	1	1	1	0	1
Male	2	2	Food Secure	0	708	10	5	0	-0.01	18	148.1	48.233	21.9906	0	1	10	1	1	1	1	1	1	1	1	1
Male	2	1	Mildly Food Insecure	0	735	5	9	0	-1.77	24	156.8	45.95	18.6893	0	1	6	1	1	1	1	1	1	1	1	1
Male	2	2	Food Secure	0	732	10	3	0	-0.91	22	153.8	57.225	24.2078	0	1	10	2	1	1	1	1	1	1	1	1
Male	3	12	Food Secure	0	800	9	2	0	-0.25	20	158	54.175	21.7012	0	1	8	1	1	1	1	1	1	1	1	1
Male	2	6	Food Secure	0	596	5	3	0	-1.16	24	152.9	48.767	20.8733	0	1	0	3	1	1	1	1	1	1	1	1
Female	2	4	Food Secure	0	665	9	7	1	-1.62	22	148.8	53.775	24.287	0	1	5	1	1	1	1	1	1	1	1	1
Male	2	4	Food Secure	0	660	8	6	1	-1.61	20	145.9	45.4	21.3132	0	1	8	1	1	1	1	1	1	1	1	1
Male	2	2	Food Secure	0	708	9	2	1	0.62	18	153.5	66.85	28.3717	0	1	9	1	1	1	1	1	1	1	1	1
Male	2	4	Food Secure	0	668	5	3	1	-0.84	25	148	49.6	22.6596	0	1	7	2	1	1	1	1	1	1	1	1
Female	2	2	Food Secure	0	734	9	3	1	-0.57	26	148.1	59.817	27.2717	0	1	4	2	1	1	1	1	1	1	1	1
Female	2	3	Food Secure	0	689	5	5	1	-2.4	32	148.6	37.525	17.005	0	1	0	4	1	1	1	1	1	1	1	1
Female	2	2	Food Secure	0	740	9	3	0	-0.68	19	152	48.725	21.0894	0	1	10	1	1	1	1	1	1	1	1	1
Male	2	3	Food Secure	0	693	10	5	0	-1.8	29	162.3	60.925	23.1433	0	1	5	2	1	1	1	1	1	1	1	1
Male	2	3	Mildly Food Insecure	0	698	6	2	0	-1.77	18	140.4	34.125	17.324	0	1	7	1	1	1	1	1	1	1	1	1
Female	2	12	Food Secure	1	766	5	3	0	-3.53	25	151.1	64.375	28.1774	0	1	4	2	1	1	1	1	1	1	1	1
Male	2	1	Food Secure	0	735	4	5	0	-1.21	21	152.9	37.675	16.1153	0	1	7	1	1	1	1	1	1	1	1	1
Male	2	3	Food Secure	0	676	5	3	0	-1.92	23	150	64.075	28.4778	0	1	5	2	1	1	1	1	1	1	1	1
Male	2	2	Food Secure	0	720	10	3	0	-2.65	28	146.6	62.05	28.8915	0	1	10	2	1	1	1	1	1	1	1	1
Male	2	3	Food Insecure	1	687	5	4	1	-2.02	28	147.4	47.6	21.8936	0	1	0	3	1	1	1	1	1	1	1	1
Female	2	1	Food Secure	0	753	9	4	1	-1.73	22	149.8	39	17.3913	0	1	8	1	1	1	1	1	1	1	1	1
Female	2	1	Food Secure	0	752	12	3	1	-2.12	19	145.7	52.867	24.9036	0	1	10	1	1	1	1	1	1	1	1	1
Male	12	4	Food Secure	0	243	10	8	1	-0.88	21	154.1	73.867	31.1261	0	1	12	2	1	1	1	1	1	1	1	0
Female	2	1	Food Secure	0	749	8	3	1	-1.57	25	149.6	50.8	22.6835	0	1	9	2	1	1	1	1	1	1	1	1
Male	2	2	Food Insecure	1	716	5	6	1	-3.89	23	145.8	37.55	17.6642	0	1	3	2	1	1	1	1	1	1	1	1
Male	2	3	Mildly Food Insecure	0	683	8	3	1	0.25	25	152.1	47.467	20.5178	0	1	12	2	1	1	1	1	1	1	1	1
Female	2	1	Food Secure	0	748	5	6	1	-2.01	26	139.6	48.6	24.9561	0	1	8	4	1	1	1	1	1	1	1	1
Male	2	1	Food Insecure	0	739	10	4	1	-2.06	18	142.4	32.633	16.0932	0	1	9	1	1	1	1	1	1	1	1	1
Female	2	3	Food Secure	0	692	12	6	1	-1.04	20	151.2	50.775	22.2099	0	1	14	1	1	1	1	1	1	1	1	1
Female	12	7	Food Secure	0	168	7	3	1	-0.95	22	148.8	40.95	18.5072	0	1	5	2	1	1	1	1	1	1	1	0
Male	2	3	Food Insecure	1	696	9	6	1	-2.9	23	147.1	40.15	18.5424	0	1	9	1	0	1	1	1	1	1	1	1
Male	2	1	Food Secure	0	740	7	3	1	-1.04	22	154.7	55.225	23.0757	0	1	4	2	1	1	1	1	1	1	1	1
Female	2	3	Food Insecure	0	694	9	6	1	-2.15	20	153.5	49.25	20.9157	0	1	8	1	1	1	1	1	1	1	1	1
Female	2	12	Food Insecure	0	771	7	4	1	-0.55	27	150.9	44	19.323	0	1	6	3	1	1	1	1	1	1	1	1
Male	2	3	Food Secure	0	688	0	4	1	-1.99	24	147.6	52.6	24.1606	0	1	4	2	1	1	1	1	1	0	1	1
Male	2	6	Food Secure	0	602	8	4	1	-4.63	20	146.1	39.375	18.4341	1	1	8	1	1	1	1	1	1	1	1	1
Male	2	3	Food Secure	0	687	7	4	1	-3.23	22	149.5	40.45	18.0982	0	1	3	3	1	1	1	1	1	1	1	1
Female	2	5	Food Secure	0	618	6	2	1	-1.23	18	152.4	50.675	21.8328	0	1	9	1	1	1	1	1	1	1	1	1
Male	2	4	Food Secure	0	658	5	4	1	-3.19	26	155.7	57.5	23.7187	0	1	5	3	1	1	1	1	1	1	1	1
Male	2	2	Food Secure	0	732	9	4	1	0.27	22	158.3	69.483	27.728	0	1	4	2	1	1	1	1	1	1	1	1
Male	2	3	Mildly Food Insecure	0	705	2	3	1	-0.87	21	151.9	53.725	23.2995	1	1	5	3	1	1	1	1	1	1	1	1
Female	2	2	Food Secure	0	721	9	9	1	-0.84	27	154.5	42.025	17.6056	1	1	0	4	1	1	1	1	1	1	1	1
Male	2	6	Food Secure	0	614	9	3	1	-2.72	25	147.9	73.667	33.6999	0	1	14	2	1	1	1	1	1	1	1	1
Male	2	3	Mildly Food Insecure	1	688	9	7	0	-3	18	140.9	30.925	15.5661	0	1	10	1	1	1	1	1	1	1	1	1
Female	2	4	Food Secure	0	674	9	12	0	-0.99	25	144.4	47.95	22.9961	0	1	9	2	1	1	1	1	1	1	1	1
Female	2	4	Food Secure	0	657	9	5	0	-0.79	32	155.8	59.017	24.3287	0	1	9	3	1	1	1	1	1	1	1	1
Male	2	5	Food Secure	1	642	9	9	0	-1.73	18	148.5	44.25	20.066	0	1	4	1	1	1	1	1	1	1	1	1
Male	2	2	Food Secure	1	725	7	5	0	-3.38	17	145.4	33.7	15.9514	0	1	9	1	1	1	1	1	1	1	1	1
Female	2	5	Food Secure	1	640	6	4	0	-4.5	31	133.6	39.55	22.1582	0	1	5	4	1	1	1	1	1	1	1	1
Male	1	1	Food Secure	1	345	4	4	0	-2.48	22	146.9	46.783	21.6647	0	1	4	2	1	1	1	1	1	1	1	1
Male	2	2	Food Secure	1	715	12	2	0	-3.29	20	146.6	46.225	21.5231	1	1	6	1	1	1	1	1	1	1	1	1
Male	2	3	Food Secure	0	683	10	5	1	-1.78	25	145.4	53.383	25.2509	0	1	8	2	1	1	1	1	1	1	1	1
Female	2	5	Food Secure	0	641	10	6	1	-0.62	18	155.2	46.6	19.3465	0	1	12	1	1	1	1	1	1	1	1	1
Female	2	4	Food Secure	0	659	14	6	1	-0.39	26	162.1	63.325	24.1144	0	1	16	2	1	1	1	1	1	1	1	1
Female	1	2	Food Secure	0	707	10	5	1	0.17	22	153	56.275	24.0399	0	1	10	1	1	1	1	1	1	1	1	1
Male	2	3	Food Secure	0	704	10	5	1	0.02	25	152.5	48.775	20.9591	0	1	8	2	1	1	1	1	1	1	1	1
Female	2	6	Food Secure	0	614	7	5	1	-1.55	26	149.3	53.625	24.0735	0	1	12	3	1	1	1	1	1	1	1	1
Female	2	3	Food Insecure	0	680	5	3	1	-0.6	19	151.8	47.55	20.6487	0	1	8	2	1	1	1	1	1	1	1	1
Male	2	2	Food Secure	0	715	9	7	1	-1.49	20	152.9	43.65	18.6711	0	1	12	2	1	1	1	1	1	1	1	1
Male	11	2	Mildly Food Insecure	1	265	7	4	1	-2.43	25	154.6	61.65	25.8104	0	1	9	2	1	1	1	1	1	1	1	0
Female	2	2	Mildly Food Insecure	0	722	9	8	1	-2.6	28	146.3	56.275	26.2922	1	1	9	2	1	1	1	1	1	1	1	1
Female	2	4	Food Secure	0	679	9	3	1	-0.99	19	149.8	35.5	15.8305	0	1	10	1	1	1	1	1	1	1	1	1
Male	2	4	Food Secure	0	669	10	9	1	-1.57	27	154.9	52.625	21.9467	0	1	9	2	1	1	1	1	1	1	1	1
Male	2	4	Food Secure	0	663	9	9	1	-2.42	18	147.3	42.067	19.388	0	1	9	1	1	1	1	1	1	1	1	1
Male	2	2	Food Secure	0	714	5	4	1	-1.71	23	154.6	60.467	25.2986	0	1	5	2	1	1	1	1	1	1	1	1
Female	2	1	Food Secure	0	738	12	3	1	-2.16	26	141.4	42.95	21.4663	0	1	14	3	1	1	1	1	1	1	1	1
Female	2	2	Food Secure	0	731	9	2	1	-1.98	18	141.2	46.2	23.1725	0	1	9	1	1	1	1	1	1	1	1	1
Female	2	3	Food Secure	0	704	3	4	1	-1.09	25	159.3	46.35	18.2649	0	1	3	3	1	1	1	1	1	1	1	1
Male	2	2	Food Secure	0	735	9	2	1	0.39	27	152.8	57.55	24.649	0	1	10	2	1	1	1	1	1	1	1	1
Male	2	2	Food Secure	0	738	12	3	1	-1.21	21	151.9	67.95	29.4686	0	1	14	2	1	1	1	1	1	1	1	1
Male	2	4	Food Secure	1	658	2	2	1	-5.37	16	133.3	29.5	16.6145	0	1	0	1	1	1	1	1	1	1	1	1
Female	2	2	Food Secure	0	712	12	5	1	-0.3	23	159.2	43.367	17.1108	0	1	16	2	1	1	1	1	1	1	1	1
Male	2	4	Food Secure	0	672	9	5	1	-2.12	26	145	46.1	21.9263	0	1	9	2	1	1	1	1	1	1	1	1
Male	2	1	Food Secure	1	742	6	7	0	-2.26	18	143	38.675	18.8997	0	1	8	1	1	1	1	1	1	1	1	1
Male	2	5	Food Secure	0	650	9	3	0	-2.38	26	153.4	60.625	25.7465	0	1	9	2	1	1	1	1	1	1	1	1
Female	2	2	Mildly Food Insecure	1	709	6	5	0	-2.67	27	151.4	44.175	19.2719	0	1	5	2	1	1	1	1	1	1	1	1
Female	11	1	Mildly Food Insecure	0	322	0	3	0	-1.86	26	148.4	43.4	19.7071	0	1	7	2	1	1	1	1	1	1	1	0
Female	11	4	Food Secure	0	940	8	3	0	0.51	20	155.3	39.6	16.4298	0	1	10	2	1	1	1	1	1	1	1	1
Male	11	3	Food Secure	0	970	7	5	0	-0.65	19	156.9	51.5	20.9333	1	1	7	1	1	1	1	1	1	1	1	1
Male	2	4	Food Insecure	0	677	6	4	0	-3.1	25	142.1	36.2	17.9402	0	1	4	4	1	1	1	1	1	1	1	1
Female	2	12	Food Secure	0	768	6	2	0	-2.24	25	151.3	42.95	18.7623	0	1	5	1	1	1	1	1	1	1	1	1
Male	2	2	Food Secure	0	721	6	4	1	-3.14	29	147.3	41.617	19.1936	0	1	5	4	1	1	1	1	1	1	1	1
Male	2	2	Food Secure	0	712	9	3	1	-1.56	22	154.4	43.65	18.3101	0	1	9	2	1	1	1	1	1	1	1	1
Male	2	3	Food Insecure	0	687	9	9	1	-0.67	19	149.9	42.325	18.8362	0	1	8	2	1	1	1	1	1	1	1	1
Female	2	3	Food Secure	0	689	8	3	1	-2.46	18	151.8	41.275	17.912	0	1	10	2	1	1	1	1	1	1	1	1
Female	2	4	Food Secure	0	673	6	3	1	-0.22	24	147.9	40.675	18.6074	0	1	5	2	1	1	1	1	1	1	1	1
Female	2	4	Food Secure	0	677	5	3	1	-0.75	28	153.4	53.175	22.5973	0	1	9	2	1	1	1	1	1	1	1	1
Female	2	2	Food Secure	0	711	10	6	1	-1.82	27	142.6	49.225	24.1904	0	1	8	3	1	1	1	1	1	1	1	1
Female	2	1	Food Secure	0	748	7	6	1	-1.7	17	151.3	49.533	21.6524	0	1	7	1	1	1	1	1	1	1	1	1
Male	2	3	Food Secure	0	708	9	3	1	-0.05	30	155	76.175	31.7066	0	1	10	3	1	1	1	1	1	1	1	1
Female	2	3	Food Secure	0	691	12	6	1	-2.65	21	155.4	48.067	19.8913	0	1	12	1	1	1	1	1	1	1	1	1
Male	2	5	Food Secure	0	644	7	3	1	-1.04	20	156.1	55.167	22.6252	0	1	5	2	1	1	1	1	1	1	1	1
Female	2	2	Mildly Food Insecure	0	722	5	6	1	-1.75	17	149.6	45.725	20.4174	0	1	0	1	1	1	1	1	1	1	1	1
Female	2	4	Food Secure	0	652	7	2	1	-0.54	18	159.4	59.025	23.2305	0	1	12	1	1	1	1	1	1	1	1	1
Male	2	2	Food Insecure	0	732	0	3	1	-1.26	28	150.9	43.4	19.0595	0	1	0	2	1	1	1	1	1	1	1	1
Female	2	1	Food Secure	1	750	7	9	1	-2.04	16	156.8	42.325	17.2259	0	1	8	1	1	1	1	1	1	1	1	1
Male	2	2	Food Secure	0	721	8	3	1	-1.65	26	152.3	59.783	25.7739	0	1	9	2	1	1	1	1	1	1	1	1
Female	2	4	Food Secure	0	674	6	2	1	-2.18	20	133.6	35.7	20.0161	0	1	0	2	1	1	1	1	1	0	1	1
Female	11	1	Food Secure	0	299	10	4	1	-0.61	17	153.7	68.55	29.0175	0	1	9	2	1	1	1	1	1	1	1	0
Male	2	6	Food Secure	0	614	6	3	1	-0.7	29	155.8	58.175	23.9663	0	1	4	3	1	1	1	1	1	1	1	1
Female	2	1	Food Secure	0	755	0	3	1	-1.96	18	149.6	43.275	19.3363	0	1	0	2	1	1	1	1	1	1	1	1
Female	3	5	Food Secure	0	669	4	4	1	-1.28	22	147.7	45.067	20.6583	0	1	3	2	1	1	1	1	1	1	1	1
Male	2	3	Food Secure	0	698	5	3	1	-1.87	25	149	39.275	17.6906	0	1	2	3	1	1	1	1	1	1	1	1
Male	2	2	Food Secure	1	733	5	3	1	-3.09	16	153.9	55.55	23.4687	0	1	8	1	1	1	1	1	1	1	1	1
Male	2	5	Food Secure	0	643	12	6	1	-0.37	20	154.4	49.567	20.7919	0	1	10	1	1	1	1	1	1	1	1	1
Female	2	3	Mildly Food Insecure	0	691	0	5	1	-1.51	26	147.4	42.7	19.6532	0	1	0	4	1	1	1	1	1	1	1	1
Female	2	3	Food Secure	0	690	6	4	1	-2.45	22	145	37.55	17.8597	0	1	5	3	1	1	1	1	1	1	1	1
Male	2	4	Food Secure	0	668	8	5	1	-1.03	18	154.6	40.65	16.9965	0	1	8	1	1	1	1	1	1	1	1	1
Female	2	5	Food Secure	0	651	8	7	0	-1.05	27	151.8	54.4	23.6234	1	1	9	3	1	1	1	1	1	1	1	1
Female	2	6	Food Secure	0	612	0	3	0	-1.05	41	147.7	46.775	21.4414	0	1	5	4	1	1	1	1	1	1	1	1
Female	2	3	Food Secure	0	686	7	3	0	-0.55	28	149.3	55.725	25.0162	0	1	10	2	1	1	1	1	1	1	1	1
Male	2	2	Food Secure	1	732	7	3	0	-2.66	19	150.5	41.125	18.1565	0	1	7	2	1	1	1	1	1	1	1	1
Male	2	2	Food Insecure	0	735	8	6	0	-1.69	36	147.6	51.05	23.4169	0	1	0	4	1	1	1	1	1	1	1	1
Male	11	6	Food Secure	0	164	9	8	0	-1.9	24	144.1	52.467	25.2846	0	1	12	2	1	1	1	1	1	1	1	0
Female	2	2	Mildly Food Insecure	0	730	7	8	1	-1.34	18	146.1	45.083	21.1355	0	1	5	1	1	1	1	1	1	1	1	1
Male	2	2	Food Secure	0	730	10	3	1	-0.53	25	149	45.467	20.4796	0	1	10	2	1	1	1	1	1	1	1	1
Female	2	3	Mildly Food Insecure	0	690	2	4	1	-1.85	27	146.9	39.6	18.3507	0	1	0	4	1	1	1	1	1	1	1	1
Male	2	1	Food Secure	1	753	6	7	1	-2.82	18	146.4	43.25	20.1792	0	1	7	1	1	1	1	1	1	1	1	1
Female	2	1	Food Insecure	0	744	6	7	1	-1.79	27	148.1	56.283	25.6435	0	1	5	4	1	1	1	1	1	1	1	1
Female	2	4	Food Secure	0	665	5	5	1	-1.96	24	152.6	48.15	20.6905	0	1	5	4	1	1	1	1	1	1	1	1
Female	2	1	Food Secure	0	744	9	10	1	-1.27	20	147.4	38.625	17.7897	1	1	9	1	1	1	1	1	1	1	1	1
Female	2	3	Food Secure	1	696	7	10	1	-2.57	19	141.2	41.2	20.6646	0	1	6	1	1	1	1	1	1	1	1	1
Female	2	2	Mildly Food Insecure	0	728	9	5	1	-1.81	24	155.1	52.5	21.81	0	1	8	4	1	1	1	1	1	1	1	1
Female	2	4	Food Secure	0	653	9	7	1	-2.61	23	142.1	51.825	25.6656	0	1	9	1	1	1	1	1	1	1	1	1
Male	2	3	Food Secure	0	705	10	2	1	-1.57	26	152	44.025	19.0677	0	1	9	2	1	1	1	1	1	1	1	1
Male	2	3	Mildly Food Insecure	0	695	9	3	1	-2.75	23	147.5	44.4	20.3941	0	1	8	2	1	1	1	1	1	1	1	1
Male	9	2	Food Secure	0	924	8	4	1	-1.38	21	158.9	62.375	24.6882	0	1	8	2	1	1	1	1	1	1	1	1
Male	2	2	Food Secure	0	734	10	6	1	0.22	18	148.9	38.325	17.2975	0	1	8	1	1	1	1	1	1	1	1	1
Male	2	6	Mildly Food Insecure	0	590	8	2	1	-2.5	21	147.4	45.233	20.8051	0	1	4	1	1	1	1	1	1	1	1	1
Female	2	4	Food Insecure	0	651	10	8	1	-0.81	22	154.5	73.6	30.8533	0	1	9	1	1	1	1	1	1	1	1	1
Female	11	4	Food Secure	0	228	10	2	1	-0.01	19	150.1	66.575	29.5298	0	1	5	2	1	1	1	1	1	1	1	0
Male	2	6	Food Secure	0	602	4	5	1	-2.88	30	136	37.933	20.5089	0	1	4	4	1	1	1	1	1	1	1	1
Male	3	5	Food Secure	0	657	10	8	1	-1.79	20	159.6	46.95	18.4319	0	1	14	1	1	1	1	1	1	1	1	1
Male	9	4	Food Secure	0	859	7	3	1	-1.62	25	144.7	46.975	22.4352	0	1	6	2	1	1	1	1	1	0	1	1
Male	2	5	Mildly Food Insecure	0	646	1	6	1	-2.67	35	151.4	50.65	22.0967	0	0	1	6	1	1	1	1	1	1	1	1
Female	3	3	Food Secure	0	709	7	4	1	-0.5	17	147.5	62.05	28.5205	0	1	9	1	1	1	1	1	1	1	1	1
Female	2	4	Food Secure	0	656	8	3	1	-1.57	19	148.8	52.3	23.6209	0	1	8	2	1	1	1	1	1	1	1	1
Female	2	4	Food Insecure	0	668	0	4	1	-3.2	35	151.3	39.867	17.4153	0	1	5	4	1	1	1	1	1	1	1	1
Female	2	2	Food Secure	1	709	8	9	1	-3.3	23	153.6	42	17.8019	0	1	0	3	1	1	1	1	1	1	1	1
Male	2	4	Food Secure	0	669	12	4	1	-0.91	20	152.5	57.125	24.5472	0	1	10	1	1	1	1	1	1	1	1	1
Female	2	3	Food Secure	0	705	5	3	1	-2.98	21	154	37.6	15.8646	0	1	0	2	1	1	1	1	1	1	1	1
Female	2	4	Food Secure	0	666	7	3	1	1.63	28	158.9	59.175	23.4511	0	1	12	2	1	1	1	1	1	1	1	1
Male	2	2	Food Secure	0	729	4	4	1	-2.41	24	149.7	47.825	21.3408	0	1	5	3	1	1	1	1	1	1	1	1
Male	2	4	Mildly Food Insecure	0	663	5	3	1	-2.11	20	150.2	46.725	20.7114	0	1	5	2	1	1	1	1	1	1	1	1
Male	2	3	Food Secure	0	692	5	8	1	-0.68	20	141.6	41.383	20.6249	0	1	6	1	1	1	1	1	1	1	1	1
Male	2	3	Food Secure	0	685	5	4	1	-1.16	21	143.3	75.467	36.7505	0	1	5	1	1	1	1	1	1	1	1	1
Male	2	3	Mildly Food Insecure	0	683	8	8	1	-2.03	18	147.6	43.775	20.0798	0	1	6	1	1	1	1	1	1	1	1	1
Male	2	3	Food Insecure	0	689	5	2	1	-1.68	20	146.9	41.275	19.1399	0	1	0	1	1	1	1	1	1	1	1	1
Male	2	5	Food Secure	1	648	9	4	1	-3.92	18	140	35.675	18.2015	0	1	10	1	1	1	1	1	1	1	1	1
Female	2	3	Food Secure	0	697	10	8	1	-0.76	20	160.1	56.7	22.1208	0	1	8	1	1	1	1	1	1	1	1	1
Male	10	3	Food Secure	1	955	0	4	0	-3.08	27	146.2	50.825	23.7784	0	1	0	3	1	1	1	1	1	1	1	1
Female	2	3	Food Insecure	0	684	2	5	0	-1.94	31	146.4	41.925	19.561	0	1	0	4	1	1	1	1	1	1	1	1
Male	2	4	Food Insecure	0	674	10	3	0	-2.62	25	151.4	37.875	16.5125	0	1	8	2	1	1	1	1	1	1	1	1
Male	2	3	Food Secure	0	682	9	7	0	-1.36	28	157.9	54.475	21.8352	0	1	9	3	1	1	1	1	1	1	1	1
Female	2	3	Mildly Food Insecure	1	701	5	2	0	-2.18	17	143.3	40.775	19.8703	1	1	7	1	1	1	1	1	1	1	1	1
Female	2	2	Food Secure	0	722	7	4	1	-2.08	24	157.1	59.025	23.9005	0	1	10	3	1	1	1	1	1	1	1	1
Male	2	5	Food Secure	1	647	8	5	1	-2.46	17	137.4	30.933	16.3972	0	1	5	1	1	1	1	1	1	1	1	1
Male	2	1	Mildly Food Insecure	0	755	7	3	1	-0.93	26	148.4	46.325	21.0352	0	1	9	2	1	1	1	1	1	1	1	1
Female	2	7	Mildly Food Insecure	0	566	7	7	1	-1.37	29	144.7	50.6	24.1665	0	1	10	1	1	1	1	1	1	1	1	1
Female	11	2	Food Secure	0	292	9	8	1	0.84	21	156.3	66.967	27.4295	0	1	10	2	1	1	1	1	1	1	1	0
Female	2	2	Food Secure	0	717	7	7	1	-1.54	28	134.3	51.933	28.8149	0	1	1	3	1	1	1	1	1	1	1	1
Female	2	4	Food Secure	0	668	7	7	1	-1.44	20	153.6	45.4	19.2305	0	1	10	2	1	1	1	1	1	1	1	1
Female	2	4	Food Secure	0	662	5	5	1	-2.23	21	153.9	54.225	22.8792	0	1	5	2	1	1	1	1	1	1	1	1
Male	2	2	Food Secure	0	734	9	4	1	-2.01	26	150.4	49.975	22.1078	0	1	12	2	1	1	1	1	1	1	1	1
Male	2	4	Food Secure	0	671	9	4	1	-0.84	26	150	48.425	21.5222	0	1	5	2	1	1	1	1	1	0	1	1
Female	2	1	Food Secure	1	753	5	4	1	-2.78	20	144.1	37.4	18.0112	1	1	0	3	1	1	1	1	1	0	1	1
Female	2	1	Food Secure	0	741	9	3	1	-0.72	26	154.9	44.35	18.4957	0	1	5	2	1	1	1	1	1	1	1	1
Male	11	4	Food Secure	0	231	5	3	0	-0.51	27	153.1	45.275	19.303	1	1	0	2	1	1	1	1	1	1	1	0
Female	2	4	Food Insecure	0	662	4	7	0	-0.72	24	160.1	50.317	19.6304	0	1	5	2	1	1	1	1	1	1	1	1
Male	2	4	Food Secure	0	667	0	2	0	-1.59	28	146.8	54	25.0577	0	1	0	4	1	1	1	1	1	1	1	1
Male	2	2	Food Secure	0	729	5	3	0	-2.24	22	138.7	34.25	17.8036	0	1	5	2	1	1	1	1	1	1	1	1
Male	11	3	Food Secure	0	248	8	3	0	-1.68	25	145.2	55.025	26.0992	0	1	12	2	1	1	1	1	1	1	1	0
Female	2	5	Food Secure	0	638	7	2	1	-1.26	19	149.8	49.275	21.9732	0	1	3	1	1	1	1	1	1	1	1	1
Male	2	1	Food Secure	0	742	5	11	1	-1.74	19	136.6	38.05	20.3917	0	1	3	1	1	1	1	1	1	1	1	1
Female	2	1	Food Secure	0	748	5	3	1	-2.36	28	147.4	39.825	18.3424	0	1	4	2	1	1	1	1	1	1	1	1
Female	2	3	Food Insecure	0	700	8	9	1	-1.98	20	157.4	60.525	24.4301	0	1	9	2	1	1	1	1	1	1	1	1
Female	2	5	Food Insecure	0	635	7	4	1	-1.44	20	143.1	44.325	21.6607	0	1	5	1	1	1	1	1	1	1	1	1
Male	2	4	Food Secure	0	653	9	8	1	-1.13	25	151.2	53.933	23.5914	0	1	8	2	1	1	1	1	1	1	1	1
Male	2	2	Food Secure	0	731	9	3	1	-1.07	25	143.3	35.583	17.3282	1	1	4	3	1	1	1	1	1	1	1	1
Female	2	3	Food Secure	0	691	5	5	1	-0.67	22	151.8	42.517	18.4508	0	1	0	1	1	1	1	1	1	1	1	1
Female	2	3	Food Secure	0	690	3	3	1	-2.49	21	152.1	48.225	20.8319	0	1	4	1	1	1	1	1	1	1	1	1
Female	2	5	Food Secure	0	649	5	7	1	-0.56	30	153.4	43.3	18.3888	0	1	0	4	1	1	1	1	1	1	1	1
Male	2	1	Food Secure	0	742	5	6	1	-2.74	18	152.8	44.383	19.0096	0	1	5	1	1	1	1	1	1	1	1	1
Male	2	4	Food Insecure	0	671	5	5	1	-2.1	25	139.9	40.775	20.8333	0	1	5	3	1	1	1	1	1	1	1	1
Female	12	3	Food Secure	0	281	5	3	1	-1.06	23	154.1	51.25	21.5678	0	1	5	2	1	1	1	1	1	1	1	1
Female	2	2	Mildly Food Insecure	0	734	7	4	1	-1.19	29	152.1	44.1	19.05	0	1	4	3	1	1	1	1	1	1	1	1
Male	2	2	Food Secure	0	715	4	3	1	-0.86	25	150.5	46.825	20.6731	0	1	4	2	1	1	1	1	1	1	1	1
Male	2	4	Food Secure	0	666	10	5	1	-1.2	34	159.1	76.883	30.3924	0	1	12	2	1	1	1	1	1	1	1	1
Female	2	1	Food Secure	0	742	8	9	1	-2.86	25	147	47.417	21.943	0	1	0	4	1	1	1	1	1	1	1	1
Female	2	4	Food Secure	0	679	10	4	1	-2	23	155.1	40.917	16.998	0	1	10	1	1	1	1	1	1	1	1	1
Female	2	5	Food Secure	0	624	9	9	1	-1.45	24	156.1	58.625	24.0436	0	1	0	1	1	1	1	1	1	1	1	1
Female	2	4	Food Secure	0	660	0	5	1	-1.01	25	154.4	59.6	24.9845	0	1	0	2	1	1	1	1	1	1	1	1
Male	2	6	Food Secure	0	629	6	3	1	-2.29	25	148	47.1	21.5029	0	1	9	2	1	1	1	1	1	1	1	1
Male	2	4	Food Secure	0	689	12	23	1	-0.84	20	150.9	69.675	30.6187	0	1	12	1	1	1	1	1	1	1	1	1
Female	2	4	Food Insecure	0	680	7	3	1	-1.03	18	154.4	40.825	17.114	0	1	6	1	1	1	1	1	1	1	1	1
Male	2	3	Food Secure	0	705	0	3	1	0.4	24	151.4	49.55	21.6168	0	1	0	2	1	1	1	1	1	1	1	1
Female	2	1	Food Secure	1	760	5	3	1	-3.4	24	146.6	44.4	20.6593	0	1	3	2	1	1	1	1	1	1	1	1
Male	2	2	Food Secure	0	737	5	4	1	-2.18	30	154	47.433	20.0136	0	1	8	3	1	1	1	1	1	1	1	1
Female	2	3	Food Insecure	0	707	12	6	0	-1.38	20	145.1	42.6	20.2476	0	1	10	1	1	1	1	1	1	1	1	1
Female	2	3	Food Insecure	0	707	5	3	0	-1.41	22	151.7	43.3	18.8155	0	1	5	2	1	1	1	1	1	1	1	1
Male	2	3	Food Secure	0	699	9	3	0	-1.25	20	160	61	23.8281	1	1	8	1	1	1	1	1	1	1	1	1
Male	2	12	Food Secure	0	792	6	5	0	-1.79	33	157.8	48.283	19.4025	0	1	5	4	1	1	1	1	1	1	1	1
Male	2	5	Food Secure	0	655	5	3	0	-2.2	25	145.3	41.867	19.8307	0	1	5	2	1	1	1	1	1	1	1	1
Male	2	3	Food Secure	0	691	7	2	0	-1.7	20	143.7	51.3	24.843	0	1	6	1	1	1	1	1	1	1	1	1
Female	2	2	Food Secure	0	729	5	5	0	-2.42	19	146.4	44.65	20.8324	0	1	8	1	1	1	1	1	1	1	1	1
Female	2	2	Food Secure	0	730	5	3	0	-3.06	16	159.2	44	17.3607	0	1	8	1	1	1	1	1	1	1	1	1
Female	2	3	Food Secure	1	710	6	2	0	-4.6	17	148.8	37.65	17.0157	0	1	6	1	1	1	1	1	1	1	1	1
Female	2	3	Food Secure	1	698	7	4	0	-2.16	18	138.8	31.725	16.4792	0	1	6	1	1	1	1	1	1	1	1	1
Male	2	3	Food Secure	0	704	9	3	0	-0.19	26	152	56.75	24.579	0	1	0	2	1	1	1	1	1	1	1	1
Male	2	5	Food Secure	0	649	8	3	0	0.76	21	157.3	49.475	19.9953	0	1	9	2	1	1	1	1	1	1	1	1
Male	3	4	Food Secure	0	692	7	5	0	-0.36	23	158.9	44.4	17.5847	0	1	10	1	0	1	1	1	1	1	1	1
Male	2	4	Food Secure	1	674	6	3	1	-2.6	21	147.8	37.5	17.1665	0	1	3	2	1	1	1	1	1	1	1	1
Male	2	3	Food Secure	0	699	10	6	1	-0.29	20	158.6	55.075	21.8814	0	1	5	1	1	1	1	1	1	1	1	1
Male	2	1	Food Secure	0	755	9	3	1	-1.72	29	150.1	50.35	22.3629	0	1	9	2	1	1	1	1	1	1	1	1
Male	2	4	Food Secure	0	682	10	5	1	-1.28	22	142.7	57.625	28.2985	0	1	9	2	1	1	1	1	1	1	1	1
Male	2	3	Food Insecure	0	697	5	4	1	-0.74	30	144.3	63.8	30.6612	0	1	5	3	1	1	1	1	1	0	1	1
Male	2	2	Food Secure	0	727	4	5	1	-2.93	41	148.8	46.533	21.0305	0	1	0	4	1	1	1	1	1	1	1	1
Female	2	3	Food Secure	0	719	9	4	1	-0.47	25	154.8	54.325	22.685	0	1	9	2	1	1	1	1	1	1	1	1
Male	2	6	Food Secure	0	623	2	4	1	0.14	24	154.3	50.075	21.0324	0	1	6	3	1	1	1	1	1	1	1	1
Male	2	5	Food Secure	0	658	7	5	1	0.16	33	153.4	51.975	22.1018	0	1	7	3	1	1	1	1	1	1	1	1
Male	2	4	Food Secure	0	672	0	4	1	-1.97	25	138.2	49.417	25.8736	0	1	0	2	1	1	1	1	1	1	1	1
Female	2	6	Food Secure	0	602	9	7	1	-1	23	146.8	41.033	19.0408	0	1	5	2	1	1	1	1	1	1	1	1
Male	2	4	Food Secure	1	675	9	4	0	-3.07	22	148	56.525	25.8058	0	1	9	4	1	1	1	1	1	1	1	1
Male	2	4	Mildly Food Insecure	0	683	4	4	0	-2.71	26	151.1	56.925	24.9165	0	1	4	3	1	1	1	1	1	1	1	1
Female	2	5	Food Secure	0	648	12	2	0	-0.59	27	145.9	55.65	26.1609	0	1	12	1	1	1	1	1	1	1	1	1
Male	2	3	Food Secure	0	715	9	3	0	0.4	26	161	68.35	26.385	0	1	9	3	1	1	1	1	1	1	1	1
Male	2	2	Mildly Food Insecure	1	739	10	3	1	-3.02	27	154	45.05	19.008	0	1	5	2	1	1	1	1	1	1	1	1
Female	2	5	Food Secure	1	657	9	5	1	-3.18	20	139.8	35.725	18.2923	0	1	5	1	1	1	1	1	1	1	1	1
Male	2	2	Food Secure	0	727	2	2	1	-2.93	20	150.4	36.275	16.0472	0	1	0	1	1	1	1	1	1	1	1	1
Male	2	5	Food Secure	0	643	10	2	1	0.03	20	153.2	42.5	18.108	0	1	8	1	1	1	1	1	1	1	1	1
Female	3	2	Food Secure	0	749	6	4	1	-1.77	20	155	41.775	17.3994	0	1	6	2	1	1	1	1	1	1	1	1
Male	3	3	Food Secure	0	729	9	5	1	-1.83	17	147.5	44.517	20.4616	0	1	5	1	1	1	1	1	1	1	1	1
Male	2	3	Food Secure	0	693	8	3	1	-1.71	28	143	41.7	20.3779	1	1	9	2	1	1	1	1	1	1	1	1
Male	12	4	Food Secure	0	253	5	4	1	0.77	20	141.4	39.65	19.817	0	1	6	2	1	1	1	1	1	1	1	0
Female	2	5	Food Secure	0	635	7	4	1	-2.67	30	151.6	76.575	33.2968	0	1	7	3	1	1	1	1	1	1	1	1
Male	2	7	Food Secure	0	593	6	3	1	0.06	23	155.2	72.325	30.0265	0	1	5	2	1	1	1	1	1	1	1	1
Female	2	3	Food Secure	0	716	6	5	1	-0.32	28	162.6	53.075	20.0747	0	1	8	4	1	1	1	1	1	1	1	1
Male	2	5	Food Insecure	0	661	6	3	1	-2.71	22	155.9	50.075	20.6029	0	1	1	2	1	1	1	1	1	1	1	1
Male	4	5	Food Secure	0	685	2	2	1	-1.8	19	151.4	46.525	20.2837	0	1	5	1	1	1	1	1	1	1	1	1
Female	2	4	Food Secure	0	687	10	5	1	-0.79	18	148.8	51.85	23.4334	0	1	12	1	1	1	1	1	1	1	1	1
Male	11	4	Food Secure	0	956	8	4	1	-1.42	28	150.6	44.525	19.6315	0	1	8	2	1	1	1	1	1	1	1	1
Male	3	6	Food Secure	0	638	7	2	1	1.7	19	148.4	44.5	20.2202	0	1	5	1	1	1	1	1	1	1	1	1
Female	2	4	Food Secure	0	670	9	6	1	-2.61	20	147.4	36.225	16.6843	0	1	3	1	1	1	1	1	1	1	1	1
Female	2	2	Food Secure	1	739	5	4	1	-2.33	20	153.1	43.217	18.4495	0	1	9	1	1	1	1	1	1	1	1	1
Female	2	3	Food Secure	0	720	9	2	1	0.8	20	158.7	61.275	24.3293	0	1	9	1	1	1	1	1	1	1	1	1
Female	2	6	Food Secure	0	623	7	2	1	-1.7	19	147.8	41.583	19.0358	0	1	5	1	1	1	1	1	1	1	1	1
Female	3	5	Food Secure	0	667	9	5	1	-1.23	26	148.8	53.575	24.1967	0	1	5	2	1	1	1	1	1	1	1	1
Female	3	6	Food Secure	0	635	7	5	1	0.93	20	155.1	48.175	20.0133	0	1	0	1	1	1	1	1	1	1	1	1
Male	3	3	Food Secure	0	727	8	3	1	-2.21	35	156.4	66.55	27.2066	0	1	10	3	1	1	1	1	1	1	1	1
Female	2	3	Food Secure	0	708	8	4	1	-1.06	31	150.2	45.675	20.246	0	1	12	1	1	1	1	1	1	1	1	1
Male	2	2	Food Insecure	0	732	10	3	1	-0.42	28	152.4	54.975	23.6698	0	1	9	2	1	1	1	1	1	1	1	1
Female	2	6	Food Secure	0	625	3	4	1	-2.41	25	156.6	40.85	16.6681	0	1	5	3	1	1	1	1	1	1	1	1
Female	2	1	Food Secure	0	756	8	5	1	-0.79	35	146.1	43.475	20.3536	0	1	10	3	1	1	1	1	1	1	1	1
Female	2	6	Food Secure	0	613	0	4	1	-1.86	24	154.5	52	21.7844	0	1	5	3	1	1	1	1	1	1	1	1
Female	2	4	Food Secure	0	678	9	3	1	-1.06	25	145.1	41.883	19.8796	0	1	14	2	1	1	1	1	1	1	1	1
Female	2	4	Mildly Food Insecure	1	668	8	6	1	-2.69	18	148	46.817	21.3736	0	1	5	1	1	1	1	1	1	0	1	1
Female	3	4	Food Secure	0	702	10	5	1	-2.3	20	145	43.517	20.7119	0	1	10	1	1	1	1	1	1	1	1	1
Female	2	3	Food Secure	0	713	8	10	1	-0.71	19	156.4	54.5	22.2804	0	1	12	1	1	1	1	1	1	1	1	1
Female	2	5	Food Secure	0	634	8	3	1	-1.51	23	141.9	53.925	26.7809	0	1	6	2	1	1	1	1	1	1	1	1
Male	4	7	Food Insecure	0	661	7	5	1	-2.01	24	153	51.45	21.9787	0	1	9	2	1	1	1	1	1	1	1	1
Female	2	8	Food Secure	0	570	8	8	1	-1.24	22	155.8	48.675	20.0526	0	1	5	2	1	1	1	1	1	1	1	1
Female	2	3	Food Secure	0	695	5	3	1	-0.19	26	151.2	45.675	19.9791	0	1	0	2	1	1	1	1	1	1	1	1
Male	2	3	Food Secure	0	696	5	6	1	-0.53	20	148.4	54.3	24.6732	0	1	8	1	1	1	1	1	1	1	1	1
Male	2	5	Food Secure	0	662	6	4	1	-1.9	16	145.5	38.925	18.3993	0	1	0	1	1	1	1	1	1	1	1	1
Female	2	4	Food Secure	0	690	5	5	1	-2.42	28	149.3	41.175	18.4844	0	1	5	4	1	1	1	1	1	1	1	1
Female	2	4	Food Secure	0	678	4	4	1	-1	23	147.4	42.083	19.3562	0	1	5	3	1	1	1	1	1	1	1	1
Male	2	6	Mildly Food Insecure	0	625	8	6	1	-2.33	24	151.8	56.95	24.7144	0	1	0	2	1	1	1	1	1	1	1	1
Female	2	3	Food Secure	0	706	7	2	1	-0.96	20	152.2	54.2	23.3975	0	1	9	1	1	1	1	1	1	1	1	1
Female	2	1	Food Secure	0	755	7	2	1	-1.05	25	147.8	69.675	31.917	0	1	10	2	1	1	1	1	1	1	1	1
Female	2	3	Food Insecure	0	711	8	3	1	-1.02	24	153.6	59.083	25.0591	0	1	8	2	1	1	1	1	1	1	1	1
Male	2	2	Food Secure	0	751	5	4	1	0.16	28	160.6	75.55	29.2916	0	1	9	3	1	1	1	1	1	1	1	1
Male	2	5	Food Secure	0	649	9	3	1	1.59	26	150.7	54.025	23.7886	0	1	9	2	1	1	1	1	1	1	1	1
Male	2	5	Food Secure	0	655	10	6	1	-2.06	31	152.1	40.775	17.6137	0	1	5	3	1	1	1	1	1	1	1	1
Female	9	5	Food Secure	1	852	4	5	1	-3.15	25	163.5	45.575	17.0383	1	1	5	4	1	1	1	1	1	1	1	1
Female	2	4	Food Secure	0	679	10	6	1	-1.55	24	148.3	52.575	23.9216	0	1	10	2	1	1	1	1	1	1	1	1
Male	2	3	Food Secure	0	723	8	3	1	-0.32	22	157.4	54.225	21.9011	0	1	9	2	1	1	1	1	1	1	1	1
Female	2	3	Food Secure	0	721	9	3	1	0.95	18	150.4	50.45	22.3031	0	1	9	1	1	1	1	1	1	1	1	1
Female	2	5	Food Insecure	1	654	5	2	1	-2.18	20	141.6	48.3	24.0891	0	1	7	1	1	1	1	1	1	1	1	1
Female	12	6	Food Secure	0	204	10	2	1	-0.83	19	151	58.65	25.7226	0	1	9	2	1	1	1	1	1	1	1	0
Male	2	6	Food Secure	0	631	10	8	1	-0.33	18	148.4	40.65	18.4708	0	1	12	2	1	1	1	1	1	1	1	1
Male	2	6	Food Secure	0	628	17	4	1	0.22	26	147.4	56.975	26.2412	0	1	17	1	1	1	1	1	1	1	1	1
Female	2	4	Food Secure	0	676	4	2	0	-1.54	32	143.9	44.425	21.4539	0	1	0	2	1	1	1	1	1	1	1	1
Male	2	3	Food Secure	0	703	8	3	0	0.47	25	157.8	60.575	24.3419	0	1	2	2	1	1	1	1	1	1	1	1
Male	2	4	Mildly Food Insecure	0	679	5	3	0	-1.1	25	153	70.317	30.0383	0	1	5	2	1	1	1	1	1	1	1	1
Male	2	4	Food Secure	0	681	0	5	0	-0.37	30	150.8	43.025	18.9324	1	1	2	4	1	1	1	1	1	1	1	1
Female	3	2	Food Secure	0	741	10	3	0	-0.17	25	156.7	52.883	21.5368	0	1	12	2	1	1	1	1	1	1	1	1
Female	12	2	Food Secure	0	312	5	4	0	-1.08	27	144.1	42.8	20.6261	0	1	5	3	1	1	1	1	1	1	1	1
Male	2	3	Food Insecure	0	722	1	3	0	-1.87	22	151.3	46.867	20.4868	0	1	1	2	1	1	1	1	1	1	1	1
Female	2	3	Food Secure	0	695	9	5	0	-0.85	18	150.6	41.725	18.397	0	1	9	1	1	1	1	1	1	1	1	1
Male	2	5	Food Secure	0	643	6	2	0	0.11	21	160.2	39.75	15.4886	0	1	5	1	1	1	1	1	1	1	1	1
Male	2	2	Food Secure	0	747	2	2	0	-1.23	20	143.9	51.525	24.8999	0	1	1	1	1	1	1	1	1	1	1	1
Male	2	3	Food Secure	0	711	6	2	0	-0.56	18	155.6	51.925	21.4328	0	1	8	1	1	1	1	1	1	1	1	1
Male	12	2	Food Secure	0	311	0	3	0	0.04	35	156.2	51.867	21.2582	0	1	0	2	1	1	1	1	1	1	1	1
Male	2	4	Food Secure	0	665	8	4	0	-2.46	18	150.2	47.333	20.9811	0	1	10	1	1	1	1	1	1	1	1	1
Male	2	6	Food Secure	0	632	9	4	1	-2.25	28	159	72.375	28.6282	0	1	12	3	1	1	1	1	1	1	1	1
Female	2	5	Food Secure	0	645	4	2	1	-1.4	20	151.2	49.275	21.5538	0	1	5	1	1	1	1	1	1	1	1	1
Female	3	3	Food Secure	0	727	12	10	1	-0.88	19	149.2	44.2	19.8557	0	1	9	1	1	1	1	1	1	1	1	1
Female	2	4	Food Secure	0	668	9	12	1	0.87	24	155.1	58.775	24.4326	0	1	5	2	1	1	1	1	1	1	1	1
Male	2	4	Food Secure	0	685	5	3	1	-2.74	23	156.4	44.867	18.3539	0	1	5	3	1	1	1	1	1	1	1	1
Female	2	4	Food Secure	0	676	5	5	1	-0.56	29	151.2	48.15	21.0617	0	1	0	4	1	1	1	1	1	1	1	1
Female	2	3	Food Secure	0	697	0	5	1	-0.52	28	155.8	54.95	22.6377	0	1	9	4	1	1	1	1	1	1	1	1
Female	2	6	Food Insecure	1	616	0	4	1	-3.11	17	142.6	40.8	20.0501	1	1	3	1	1	1	1	1	1	1	1	1
Female	12	1	Food Secure	0	328	9	3	1	-1.27	20	158.6	48.15	19.1301	0	1	9	2	1	1	1	1	1	1	1	0
Female	2	2	Food Secure	0	743	8	5	1	-1.49	25	157.8	50.725	20.3708	0	1	10	3	1	1	1	1	1	1	1	1
Female	2	5	Food Secure	0	645	10	2	1	-0.4	28	153.1	38.875	16.5743	0	1	10	2	1	1	1	1	1	1	1	1
Male	2	3	Food Insecure	1	723	6	4	1	-1.88	30	156.2	37.733	15.4655	0	1	8	3	1	1	1	1	1	1	1	1
Male	2	4	Food Secure	0	682	5	4	1	-2.24	32	163.6	61.625	23.0245	0	1	0	3	1	1	1	1	1	1	1	1
Female	3	3	Food Secure	0	728	10	4	1	-2.19	19	147.3	35.15	16.2002	0	1	12	1	1	1	1	1	1	1	1	1
Female	2	7	Mildly Food Insecure	0	602	5	4	1	-2.1	23	154.5	43.825	18.3597	0	1	7	2	1	1	1	1	1	1	1	1
Female	4	5	Food Secure	0	685	10	6	1	-1.82	20	148.9	60.433	27.2393	0	1	9	1	1	1	1	1	1	1	1	1
Male	2	3	Mildly Food Insecure	0	703	0	4	1	-1.51	32	142.3	43.725	21.6085	0	1	5	2	1	1	1	1	1	1	1	1
Female	2	6	Food Insecure	0	631	0	3	1	-2.88	33	155.9	43.625	17.9606	0	1	0	2	1	1	1	1	1	1	1	1
Male	2	6	Food Secure	0	626	9	3	1	-1.62	23	154.9	43.025	17.9431	0	1	8	2	1	1	1	1	1	1	1	1
Female	4	3	Food Secure	0	738	5	3	1	-2.49	24	147	46.225	21.4061	0	1	0	2	1	1	1	1	1	1	1	1
Male	12	4	Food Insecure	0	259	6	8	1	1.1	15	147.2	41.775	19.2797	0	1	9	2	1	1	1	1	1	1	1	0
Male	2	2	Food Secure	0	742	5	5	1	-2.01	22	143.6	49.725	24.097	0	1	10	2	1	1	1	1	1	1	1	1
Female	2	5	Food Secure	0	661	8	3	1	-0.84	25	148	51.667	23.5878	0	1	9	2	1	1	1	1	1	1	1	1
Male	2	5	Mildly Food Insecure	1	639	5	3	1	-3.57	22	150.1	47.383	21.0172	0	1	8	2	1	1	1	1	1	1	1	1
Male	2	5	Food Secure	0	647	9	5	1	-2.08	18	151.8	36.175	15.7091	0	1	7	1	1	1	1	1	1	1	1	1
Female	2	6	Food Secure	0	631	5	3	1	-1.99	24	146.7	53.433	24.8286	0	1	5	2	1	1	1	1	1	1	1	1
Female	2	3	Food Insecure	1	697	0	3	0	-2.61	29	152.9	53.075	22.7026	0	1	0	2	1	1	1	1	1	1	1	1
Female	2	3	Food Secure	0	710	4	4	0	-1.31	17	149.2	42.7	19.1818	0	1	8	1	1	1	1	1	1	1	1	1
Male	2	5	Food Secure	0	648	3	3	0	-1.93	22	142.8	49.85	24.4461	0	1	7	2	1	1	1	1	1	1	1	1
Male	2	6	Food Secure	0	611	5	3	0	-1.26	24	150.7	49.825	21.9392	0	1	3	2	1	1	1	1	1	0	1	1
Male	2	4	Food Secure	0	680	5	2	0	-1.4	20	158.7	44.875	17.8177	0	1	8	1	1	1	1	1	1	1	1	1
Male	2	6	Food Secure	0	630	9	6	0	-1.9	20	151.4	40.125	17.505	0	1	5	1	1	1	1	1	1	1	1	1
Male	2	4	Food Secure	0	690	0	2	0	-2.68	28	149.4	49.85	22.3189	0	1	12	2	1	1	1	1	1	1	1	1
Female	3	7	Food Secure	1	602	12	6	0	-3.02	22	155.1	52.775	21.9384	1	1	10	1	1	1	1	1	1	1	1	1
Male	3	4	Food Secure	0	675	8	5	0	-1.3	19	158.7	59.55	23.6444	0	1	8	2	1	1	1	1	1	1	1	1
Female	2	5	Food Secure	0	649	6	3	0	-0.79	23	154.8	50.725	21.1817	0	1	5	2	1	1	1	1	1	1	1	1
Female	2	3	Food Secure	0	709	0	3	0	-0.6	23	149.2	42.333	19.0171	0	1	5	2	1	1	1	1	1	1	1	1
Female	2	5	Food Secure	0	654	5	5	0	-1.16	30	145.8	51.267	24.1334	0	1	9	3	1	1	1	1	1	1	1	1
Male	2	5	Mildly Food Insecure	0	638	0	4	0	-0.69	25	154.4	45.067	18.9043	0	1	14	2	1	1	1	1	1	1	1	1
Female	2	3	Mildly Food Insecure	0	719	5	7	1	-1.48	25	146.4	50.95	23.7718	0	1	8	2	1	1	1	1	1	1	1	1
Female	2	4	Food Secure	0	681	5	7	1	-1.85	22	150.1	33.975	15.0698	0	1	0	1	1	1	1	1	1	1	1	1
Male	9	4	Food Secure	0	881	0	3	1	-1.13	22	149.6	44	19.6734	0	1	0	2	1	1	1	1	1	1	1	1
Female	2	6	Food Secure	0	631	5	5	1	-0.65	20	146.7	42.375	19.6902	0	1	10	1	1	1	1	1	1	1	1	1
Male	2	5	Food Secure	0	664	8	6	1	-0.09	21	156.9	51.5	20.92	0	1	6	1	1	1	1	1	1	1	1	1
Female	2	4	Food Secure	0	690	6	5	1	1.49	20	156	51.05	20.9906	0	1	6	1	1	1	1	1	1	1	1	1
Female	2	6	Food Insecure	0	605	0	6	1	-0.37	38	147.7	38.65	17.7169	0	1	5	3	1	1	1	1	1	1	1	1
Female	2	4	Food Secure	0	669	9	7	1	0.37	24	164.2	72.125	26.751	0	1	10	2	1	1	1	1	1	1	1	1
Male	2	2	Food Secure	0	730	7	2	1	-2.02	19	151.3	45.625	19.9308	0	1	5	1	1	1	1	1	1	1	1	1
Male	2	2	Food Secure	0	738	8	3	1	-0.37	21	156.1	44.4	18.2329	0	1	8	2	1	1	1	1	1	1	1	1
Female	2	5	Food Secure	0	656	5	8	1	-2.49	21	159.9	45.85	17.9326	0	1	5	3	1	1	1	1	1	1	1	1
Male	2	4	Food Secure	0	675	6	2	1	-2.69	18	151.6	33.925	14.7612	0	1	0	1	1	1	1	1	1	1	1	1
Female	3	6	Food Secure	0	621	6	2	1	-1.31	19	153.8	57.725	24.4035	0	1	9	1	1	1	1	1	1	1	1	1
Female	2	2	Mildly Food Insecure	0	737	2	2	1	-1.49	18	145.8	39.375	18.5228	0	1	5	1	1	1	1	1	1	1	1	1
Female	2	4	Food Secure	0	669	0	5	1	-1.43	26	152.1	51.975	22.4665	0	1	0	3	1	1	1	1	1	1	1	1
Female	2	4	Food Secure	0	669	0	5	1	-2.21	26	152.1	51.975	22.4665	1	1	0	4	1	1	1	1	1	1	1	1
Female	2	4	Food Secure	0	688	0	5	1	-1.06	31	150.6	74.85	33.0021	0	1	1	3	1	1	1	1	1	1	1	1
Male	2	4	Food Secure	0	688	0	5	1	-2.07	31	150.6	74.85	33.0021	0	1	1	4	1	1	1	1	1	1	1	1
Male	2	5	Mildly Food Insecure	0	654	7	2	1	-2.79	26	147.1	46.967	21.6905	0	1	0	2	1	1	1	1	1	1	1	1
Female	2	7	Food Secure	0	591	1	3	1	-2.32	30	143.8	52.875	25.5879	0	1	1	3	1	1	1	1	1	1	1	1
Female	4	4	Food Secure	1	734	9	4	1	-2.3	25	152.8	60.7	26.0151	0	1	4	2	1	1	1	1	1	1	1	1
Female	2	6	Food Secure	0	629	8	5	1	-1.56	24	152.4	41.775	17.9865	0	1	8	2	1	1	1	1	1	1	1	1
Male	4	4	Food Secure	0	714	12	8	1	-0.72	23	156.2	56.1	22.9933	0	1	10	1	1	1	1	1	1	1	1	1
Male	2	4	Food Secure	0	684	9	2	1	-0.54	24	154.2	47.2	19.8506	0	1	8	1	1	1	1	1	1	1	1	1
Female	2	6	Food Secure	0	616	7	2	1	-2.41	22	154.7	45.425	18.9808	0	1	10	1	1	1	1	1	1	1	1	1
Female	2	6	Food Insecure	0	624	3	2	1	-1.91	16	147.4	63.675	29.3072	0	1	4	1	1	1	1	1	1	1	1	1
Male	2	7	Food Secure	0	596	5	4	1	-1.14	29	156.1	58.075	23.8333	0	1	4	3	1	1	1	1	1	1	1	1
Male	2	6	Food Secure	0	627	5	7	1	-1.26	21	152.4	47.683	20.5304	0	1	5	1	1	1	1	1	1	1	1	1
Male	2	4	Food Insecure	0	682	5	4	1	-2.43	32	147.4	43.3	19.9429	0	1	5	3	1	1	1	1	1	1	1	1
Male	2	7	Food Secure	0	593	5	4	1	-1.68	26	153.5	42.35	17.9737	0	1	0	3	1	1	1	1	1	1	1	1
Female	2	3	Food Secure	0	717	7	8	1	-1.79	18	160.8	42.625	16.4851	0	1	9	1	1	1	1	1	1	1	1	1
Male	2	5	Food Insecure	0	656	6	2	1	-0.49	19	154.9	45.475	18.9526	0	1	9	1	1	1	1	1	1	1	1	1
Female	2	5	Food Secure	0	655	10	6	1	-1.79	28	159.9	44.525	17.4143	0	1	12	3	1	1	1	1	1	1	1	1
Male	3	4	Food Secure	1	713	7	3	1	-3.26	19	141.1	38.175	19.1881	0	1	12	1	1	1	1	1	1	1	1	1
Female	2	4	Food Secure	0	666	10	8	1	-1.69	19	147.3	44.075	20.3274	0	1	10	1	1	1	1	1	1	1	1	1
Male	12	3	Food Secure	1	278	6	2	1	-2.43	22	149.8	54.75	24.3984	0	1	0	2	1	1	1	1	1	0	1	0
Male	2	4	Food Secure	1	688	5	4	1	-4.13	15	143.3	38.25	18.6398	0	1	5	1	1	1	1	1	1	1	1	1
Male	2	5	Food Insecure	0	639	4	4	1	-1.64	26	148.1	38.433	17.5344	0	1	4	3	1	1	1	1	1	1	1	1
Male	2	4	Mildly Food Insecure	0	676	3	4	1	-1.21	32	161.3	61.825	23.7627	0	1	12	2	1	1	1	1	1	1	1	1
Female	2	3	Food Secure	1	702	8	2	1	-2.6	18	148.3	40.25	18.3014	0	1	1	1	1	1	1	1	1	1	1	1
Male	2	7	Food Secure	0	598	10	2	1	-0.94	18	155	46.725	19.4485	0	1	0	1	1	1	1	1	1	1	1	1
Male	2	7	Food Secure	0	593	7	6	1	-0.76	18	153.8	43.35	18.3264	0	1	10	1	1	1	1	1	1	1	1	1
Male	2	5	Food Secure	0	656	10	6	1	0.62	28	156.3	54.875	22.4768	0	1	16	3	1	1	1	1	1	1	1	1
Male	2	5	Mildly Food Insecure	0	658	8	6	1	-2.22	25	142.6	37.567	18.4871	0	1	8	3	1	1	1	1	1	1	1	1
Male	2	4	Food Secure	0	676	5	3	1	-2.14	20	142	42.9	21.2755	0	1	5	1	1	1	1	1	1	1	1	1
Male	2	7	Food Secure	0	589	7	3	1	-1.64	20	155.5	46.167	19.0927	0	1	1	1	1	1	1	1	1	1	1	1
Male	2	4	Food Insecure	0	688	10	6	1	-3.07	17	141.2	40.225	20.1756	0	1	9	1	1	1	1	1	1	1	1	1
Male	2	7	Food Secure	0	586	13	9	1	-0.83	22	151.8	41.8	18.1518	0	1	10	1	1	1	1	1	1	1	1	1
Female	2	7	Food Secure	0	583	9	9	1	-1.87	18	149.9	43.483	19.3646	0	1	10	1	1	1	1	1	1	1	1	1
Female	12	5	Food Secure	0	239	5	2	1	-1.04	29	154	59.775	25.2209	0	1	5	2	1	1	1	1	1	1	1	0
Male	2	4	Food Secure	0	686	0	6	1	-1.28	34	156.8	49.033	19.9434	0	1	0	6	1	1	1	1	1	1	1	1
Female	2	6	Food Insecure	0	632	0	4	1	-2.34	32	153.2	51.1	21.7723	0	1	0	3	1	1	1	1	1	1	1	1
Male	2	4	Food Insecure	0	667	0	7	1	-2.41	33	153.4	65.233	27.7216	0	1	5	5	1	1	1	1	1	1	1	1
Female	2	6	Food Secure	0	616	10	4	1	-1.75	30	147.6	43.175	19.818	0	1	8	3	1	1	1	1	1	0	1	1
Female	2	4	Food Secure	0	689	10	3	1	-0.21	22	157	55.675	22.5871	0	1	9	2	1	1	1	1	1	1	1	1
Male	9	4	Food Secure	0	857	5	2	1	-2.02	17	146.5	36.425	16.9717	0	1	5	1	1	1	1	1	1	1	1	1
Male	2	5	Food Secure	0	664	8	5	1	-0.58	27	152.2	53	22.8795	0	1	16	3	1	1	1	1	1	1	1	1
Female	2	5	Food Insecure	0	640	6	3	1	-1.63	20	145.3	45.75	21.685	0	1	5	2	1	1	1	1	1	1	1	1
Male	2	6	Food Secure	0	628	7	3	1	-0.99	18	155.6	51.283	21.1815	0	1	1	2	1	1	1	1	1	1	1	1
Male	2	5	Food Secure	0	648	7	8	1	-1.36	18	155.9	47.15	19.3995	0	1	5	1	1	1	1	1	1	1	1	1
Female	2	5	Mildly Food Insecure	0	659	0	3	1	-1.18	26	145.4	67.367	31.8652	0	1	5	3	1	1	1	1	1	1	1	1
Male	2	5	Food Secure	0	652	8	2	1	-1.77	20	162.9	49.775	18.7688	0	1	10	2	1	1	1	1	1	1	1	1
Female	2	5	Food Insecure	0	647	6	5	1	-1.21	24	158.2	47.517	18.986	0	1	8	4	1	1	1	1	1	0	1	1
Male	2	7	Food Insecure	0	604	9	2	1	0.08	19	152.4	45.867	19.7482	0	1	6	2	1	1	1	1	1	1	1	1
Male	2	3	Mildly Food Insecure	0	708	0	3	1	-1.58	38	151.2	54.575	23.8721	0	1	0	5	1	1	1	1	1	1	1	1
Female	2	3	Food Insecure	0	707	4	4	0	-2.39	30	152.8	40.267	17.2577	0	1	0	4	1	1	1	1	1	1	1	1
Male	2	6	Food Secure	0	625	9	8	0	-1.78	20	147.3	46.017	21.2229	0	1	5	1	1	1	1	1	1	1	1	1
Female	2	4	Food Insecure	0	691	7	4	0	-2.75	25	156.9	52.167	21.2043	0	1	5	3	1	1	1	1	1	1	1	1
Male	2	4	Food Secure	1	675	8	2	0	-3.66	22	144	46.125	22.2439	0	1	5	1	1	1	1	1	1	1	1	1
Female	2	5	Food Secure	0	650	9	5	0	-1.13	19	152.6	50.533	21.6862	0	1	5	1	1	1	1	1	1	1	1	1
Male	12	5	Food Secure	0	233	12	4	0	0.13	23	155.1	53.175	22.1047	0	1	14	2	1	1	1	1	1	1	1	0
Male	2	7	Food Secure	0	603	5	5	0	-1.23	19	150.1	45.167	20.034	0	1	5	1	1	1	1	1	1	1	1	1
Male	2	3	Food Secure	0	721	8	2	0	-2.07	20	149.8	31.275	13.9464	0	1	5	1	1	1	1	1	1	1	1	1
Male	10	5	Food Secure	0	909	8	4	0	-0.94	18	157.9	46.525	18.6605	0	1	2	1	1	1	1	1	1	1	1	1
Female	2	5	Food Secure	0	662	9	5	0	-1.51	24	157.6	62.225	25.0526	0	1	10	3	1	1	1	1	1	1	1	1
Female	2	6	Food Secure	0	634	3	5	0	-1.73	43	142.7	49.9	24.5049	0	1	0	5	1	1	1	1	1	1	1	1
Male	2	3	Food Insecure	1	711	5	6	0	-3.63	17	150.1	54.775	24.3282	1	1	8	1	1	1	1	1	1	1	1	1
Female	2	4	Food Secure	0	671	12	3	0	-1.59	21	150.1	41.633	18.4668	0	1	10	1	1	1	1	1	1	1	1	1
Female	2	5	Food Secure	0	653	7	5	1	-0.89	32	152.4	50.367	21.6857	0	1	5	4	1	1	1	1	1	1	1	1
Female	2	5	Food Secure	0	652	14	5	1	-2.03	23	151.1	42.075	18.4409	0	1	10	1	1	1	1	1	1	1	1	1
Male	9	6	Food Insecure	0	793	7	2	1	-1.31	18	144.8	37.05	17.6706	0	1	2	1	1	1	1	1	1	1	1	1
Female	2	3	Food Secure	0	713	6	5	1	-0.29	32	156.2	60.675	24.8684	0	1	5	3	1	1	1	1	1	1	1	1
Male	2	5	Food Secure	1	639	9	3	1	-2.56	22	145.4	40	18.9335	0	1	14	2	1	1	1	1	1	1	1	1
Male	2	8	Food Insecure	0	558	12	6	1	-0.78	18	153.4	42.75	18.1671	0	1	14	1	1	1	1	1	1	1	1	1
Male	2	3	Food Secure	0	709	9	4	1	-0.01	27	155.8	71.517	29.4627	0	1	10	2	1	1	1	1	1	1	1	1
Female	2	4	Food Insecure	0	685	4	4	0	-2.24	25	142.5	38.625	19.0212	0	1	5	2	1	1	1	1	1	1	1	1
Male	2	3	Food Secure	0	719	5	2	0	-2	20	150.8	44.4	19.5375	0	1	5	1	1	1	1	1	1	1	1	1
Female	2	7	Food Secure	0	605	8	2	0	-1.18	16	154.9	37.65	15.7016	0	1	7	1	1	1	1	1	1	1	1	1
Male	2	5	Food Secure	0	650	8	5	0	-2.21	24	160.7	64.525	24.986	0	1	8	3	1	1	1	1	1	1	1	1
Male	2	6	Food Secure	0	632	6	4	0	-1.85	23	150.9	39.567	17.376	0	1	0	3	1	1	1	1	1	1	1	1
Male	2	7	Food Secure	1	594	5	5	0	-2.61	15	151.6	41.317	17.9655	0	1	5	1	1	1	1	1	1	1	1	1
Male	12	4	Food Secure	0	270	5	9	0	-1.54	18	149.1	40.275	18.1167	0	1	6	2	1	1	1	1	1	1	1	0
Male	2	4	Food Insecure	1	684	4	2	1	-2.89	27	156	46.875	19.2616	0	1	0	1	1	1	1	1	1	1	1	1
Female	2	5	Food Secure	0	658	8	3	1	-1.23	22	148.1	63.475	28.9396	0	1	10	2	1	1	1	1	1	1	1	1
Female	2	6	Food Secure	0	621	10	3	1	-1.47	19	148	51.6	23.5573	0	1	14	1	1	1	1	1	1	1	1	1
Male	2	7	Food Insecure	0	599	9	2	1	-2.56	20	146.2	41.95	19.6262	0	1	4	1	1	1	1	1	1	1	1	1
Male	2	6	Food Secure	0	632	9	2	1	1.75	18	152.3	40.533	17.4748	0	1	12	1	1	1	1	1	1	1	1	1
Male	2	3	Food Secure	0	702	10	6	1	-1.61	19	155.1	44.275	18.4168	0	1	10	1	1	1	1	1	1	1	1	1
Female	2	6	Food Secure	0	632	7	4	1	-1.84	17	150.3	44.283	19.603	0	1	7	1	1	1	1	1	1	1	1	1
Female	2	5	Food Secure	0	663	4	7	1	-1.89	32	147.9	43.117	19.711	0	1	6	2	1	1	1	1	1	1	1	1
Male	2	5	Food Secure	1	646	9	8	0	-3.61	17	150	47.75	21.2222	0	1	7	1	1	1	1	1	1	1	1	1
Male	2	6	Food Secure	0	636	3	4	0	-0.84	26	154.3	55.85	23.458	0	1	0	3	1	1	1	1	1	1	1	1
Male	2	4	Food Secure	1	671	9	5	0	-2.52	16	151.2	56.35	24.6485	0	1	9	1	1	1	1	1	1	1	1	1
Male	3	6	Food Secure	0	641	12	3	0	-1.54	18	152	35.925	15.539	0	1	0	1	1	1	1	1	1	1	1	1
Male	2	5	Food Secure	0	645	12	4	0	-1.62	23	148.3	49.183	22.3633	0	1	12	1	1	1	1	1	1	1	1	1
Female	3	5	Food Secure	0	666	9	4	1	-0.28	22	154	61	25.721	0	1	0	1	1	1	1	1	1	1	1	1
Male	2	6	Food Secure	0	631	9	3	1	-1.54	25	147.7	44.075	20.2037	0	1	1	2	1	1	1	1	1	1	1	1
Male	2	5	Food Insecure	1	667	3	4	1	-1.98	25	162.3	44.8	17.0075	0	1	0	3	1	1	1	1	1	1	1	1
Female	2	7	Food Secure	0	595	9	5	1	-0.24	18	159.9	46.05	18.0108	0	1	10	1	1	1	1	1	1	1	1	1
Female	4	4	Food Insecure	0	727	6	8	1	0.36	22	158.6	40.067	15.9185	0	1	4	1	1	1	1	1	1	1	1	1
Male	2	4	Food Secure	0	682	5	3	1	-0.65	24	155.4	71.275	29.4955	0	1	5	2	1	1	1	1	1	1	1	1
Male	2	5	Food Secure	1	651	8	12	1	-4.2	21	143.9	59.983	28.9674	0	1	8	2	1	1	1	1	1	1	1	1
Female	9	6	Food Secure	1	805	3	6	1	-2.8	35	141	40.975	20.6101	0	1	7	7	1	1	1	1	1	1	1	1
Female	2	6	Food Secure	0	612	8	4	1	-1.47	24	149.1	51.317	23.0836	0	1	5	3	1	1	1	1	1	1	1	1
Female	9	3	Food Insecure	0	888	3	5	1	-1.9	35	153.9	41.517	17.5399	0	1	9	4	1	1	1	1	1	1	1	1
Male	2	7	Mildly Food Insecure	0	597	0	3	1	-0.99	26	149.9	54.875	24.4214	0	1	0	2	1	1	1	1	1	1	1	1
Female	2	6	Food Insecure	0	610	0	5	1	-2.39	30	146.7	37.225	17.2971	0	1	0	1	1	1	1	1	1	1	1	1
Female	2	4	Food Secure	1	686	0	5	1	-2.53	39	140.7	39.575	19.9909	0	1	5	4	1	1	1	1	1	1	1	1
Male	2	4	Food Insecure	0	670	5	8	1	-2.62	35	149.5	43.883	19.6475	1	1	6	7	1	1	1	1	1	1	1	1
Male	2	6	Food Secure	0	609	7	5	1	-1.63	18	152.9	46.075	19.7084	0	1	1	1	1	1	1	1	1	1	1	1
Male	2	5	Food Secure	0	656	2	2	1	-2.45	22	148.4	58.467	26.5664	0	1	4	1	1	1	1	1	1	1	1	1
Male	12	2	Food Insecure	1	308	5	8	1	-2.01	21	159.1	39.025	15.4074	1	1	2	2	1	1	1	1	1	1	1	0
Female	2	5	Food Secure	0	640	0	4	1	-0.8	25	156	42.225	17.362	0	1	0	3	1	1	1	1	1	1	1	1
Male	2	6	Mildly Food Insecure	1	627	0	2	1	-2.7	30	153.1	49.85	21.2535	1	1	0	1	1	1	1	1	1	1	1	1
Female	2	6	Food Secure	0	611	3	3	1	-2.68	28	151.9	45.925	19.8906	0	1	0	3	1	1	1	1	1	1	1	1
Male	2	6	Food Insecure	0	635	9	3	1	-2.07	20	151.4	40.425	17.6243	1	1	7	2	1	1	1	1	1	1	1	1
Male	3	6	Food Secure	0	655	10	4	1	-0.08	27	150.1	68.975	30.5943	0	1	12	2	1	1	1	1	1	1	1	1
Male	2	5	Food Insecure	0	659	9	3	1	-2.25	24	146.8	44.083	20.4561	1	1	9	3	1	1	1	1	1	0	1	1
Female	2	4	Food Secure	0	674	0	3	1	-1.95	25	152.8	44.7	19.1578	0	1	4	2	1	1	1	1	1	1	1	1
Female	2	4	Food Secure	0	697	9	9	1	-0.62	26	148.3	47.85	21.757	0	1	9	2	1	1	1	1	1	1	1	1
Male	2	5	Food Insecure	0	660	3	3	0	-1.69	40	150.4	53.875	23.8173	0	1	4	5	1	1	1	1	1	1	1	1
Male	2	6	Food Insecure	0	629	12	10	0	-0.89	21	151.4	58.675	25.5808	1	1	9	1	1	1	1	1	1	1	1	1
Female	2	4	Food Secure	0	688	9	6	0	-0.64	18	156.9	56.8	23.0729	0	1	9	1	1	1	1	1	1	1	1	1
Female	2	5	Food Secure	0	655	7	2	0	-1.93	17	154.4	44.083	18.5038	0	1	0	1	1	1	1	1	1	1	1	1
Male	2	4	Food Insecure	0	692	9	3	0	-3.13	26	143.1	39.633	19.368	0	1	0	3	1	1	1	1	1	0	1	1
Male	2	4	Food Secure	0	678	9	3	0	-2.11	22	143.7	42.625	20.642	0	1	4	2	1	1	1	1	1	1	1	1
Female	2	5	Food Secure	0	641	8	3	1	-1.97	17	153.1	41.3	17.6082	0	1	9	1	1	1	1	1	1	1	1	1
Male	2	5	Food Secure	0	657	6	6	1	-1.79	29	149.1	45.125	20.2848	0	1	10	3	1	1	1	1	1	1	1	1
Female	2	5	Food Secure	0	658	12	6	1	-2.25	21	146.3	35.367	16.5349	0	1	5	1	1	1	1	1	1	0	1	1
Female	1	4	Food Secure	0	273	8	3	1	-1.2	30	151.7	40.45	17.5771	0	1	6	2	1	1	1	1	1	1	1	0
Female	2	4	Food Secure	0	696	3	5	1	-2.25	33	150.2	44.733	19.8286	0	1	0	4	1	1	1	1	1	1	1	1
Male	2	4	Food Insecure	0	692	0	5	1	-2.56	25	136.1	35.9	19.3811	0	1	0	4	1	1	1	1	1	1	1	1
Female	2	3	Food Insecure	1	729	5	3	1	-3.01	26	146.8	49.625	23.0433	0	1	0	2	1	1	1	1	1	1	1	1
Female	2	4	Food Secure	0	686	7	4	1	-1.23	30	153.3	45.65	19.4375	0	1	9	3	1	1	1	1	1	1	1	1
Male	2	3	Food Insecure	0	729	0	7	1	-2.16	38	148.6	42.025	19.0314	0	1	7	6	1	1	1	1	1	1	1	1
Male	11	5	Food Secure	0	929	9	9	1	-0.97	29	161.1	65.783	25.3469	0	1	9	4	1	1	1	1	1	1	1	1
Female	2	6	Mildly Food Insecure	0	609	6	6	1	-2.77	19	142.5	37.7	18.5787	0	1	0	3	1	1	1	1	1	1	1	1
Male	2	4	Food Secure	0	694	4	2	1	-0.83	19	148.6	43.267	19.5805	0	1	4	1	1	1	1	1	1	1	1	1
Female	2	3	Food Secure	0	704	0	5	1	-1.75	26	148.1	38.383	17.488	0	1	0	3	1	1	1	1	1	1	1	1
Male	3	3	Food Secure	0	723	8	2	1	-2.25	18	146.1	43.7	20.473	0	1	6	1	1	1	1	1	1	1	1	1
Male	2	6	Food Insecure	1	637	0	3	1	-3.05	30	145.4	41.317	19.5432	0	1	0	2	1	1	1	1	1	1	1	1
Female	3	6	Food Secure	0	639	9	2	0	-0.61	19	155	52.625	21.9043	0	1	5	2	1	1	1	1	1	1	1	1
Male	1	5	Food Secure	0	627	6	6	0	-1.61	26	150.8	48.3	21.2395	0	1	1	1	1	1	1	1	1	1	1	1
Female	3	6	Food Secure	0	629	9	5	0	-1.27	22	150.8	51.017	22.449	0	1	10	2	1	1	1	1	1	1	1	1
Female	1	4	Food Insecure	0	646	9	4	0	-1.95	24	146	43.375	20.3486	0	1	8	3	1	1	1	1	1	1	1	1
Male	1	5	Food Secure	0	628	8	4	0	-1.09	21	147.1	45.125	20.84	0	1	5	3	1	1	1	1	1	1	1	1
Female	1	9	Food Secure	0	507	5	2	0	0.66	18	152.7	44.917	19.2632	0	1	1	1	1	1	1	1	1	1	1	1
Female	3	4	Mildly Food Insecure	0	696	0	3	1	-1.98	26	134.2	35.875	19.9199	0	1	0	3	1	1	1	1	1	1	1	1
Male	3	5	Food Insecure	0	664	5	3	1	-1.13	20	156.1	44.525	18.2725	0	1	5	2	1	1	1	1	1	1	1	1
Male	3	5	Food Secure	0	649	6	4	1	-1.7	23	152.1	44.075	19.0392	0	1	9	1	1	1	1	1	1	1	1	1
Female	3	4	Food Secure	0	693	4	5	1	-1.21	36	150.1	52.4	23.2579	0	1	6	4	1	1	1	1	1	1	1	1
Male	3	3	Food Secure	0	720	9	8	1	-1.18	18	148.1	42	19.1358	0	1	2	1	1	1	1	1	1	1	1	1
Male	3	4	Food Secure	0	691	9	4	1	-1.93	24	158.4	58.575	23.3602	0	1	10	3	1	1	1	1	1	1	1	1
Male	3	5	Food Secure	0	673	9	3	1	-2.22	22	150	43.975	19.5444	0	1	0	2	1	1	1	1	1	1	1	1
Female	3	7	Food Secure	0	601	12	3	1	-0.39	23	153.2	55	23.4339	0	1	4	2	1	1	1	1	1	1	1	1
Male	3	3	Food Insecure	0	730	8	10	1	-0.71	25	154.6	52.683	22.0422	0	1	2	5	1	1	1	1	1	1	1	1
Male	3	4	Food Secure	1	698	12	9	1	-1.57	23	158.7	60.125	23.8727	0	1	5	1	1	1	1	1	1	1	1	1
Female	3	7	Food Secure	0	594	9	3	1	-2.16	22	149.1	43	19.3296	0	1	12	1	1	1	1	1	1	1	1	1
Male	10	6	Food Secure	0	847	12	6	1	-2.07	19	159.4	59.625	23.452	0	1	12	1	1	1	1	1	1	1	1	1
Male	3	5	Mildly Food Insecure	0	644	10	7	1	0.05	20	156.8	56.475	22.9702	0	1	7	2	1	1	1	1	1	1	1	1
Female	3	4	Food Secure	0	695	0	3	1	-1.47	35	156.8	42.6	17.3268	1	1	5	5	1	1	1	1	1	1	1	1
Male	1	5	Food Insecure	0	616	0	6	1	-2.7	41	143.1	35.975	17.568	0	1	0	5	1	1	1	1	1	1	1	1
Female	3	5	Food Secure	1	644	0	6	1	-2.35	42	138.8	40	20.7626	0	1	0	4	1	1	1	1	1	1	1	1
Female	3	4	Food Insecure	0	685	5	3	1	-1.75	28	152.3	37.817	16.3143	0	1	0	2	1	1	1	1	1	1	1	1
Female	3	5	Food Secure	0	671	9	8	1	-2.71	19	156.3	52.3	21.4221	0	1	5	1	1	1	1	1	1	1	1	1
Female	3	6	Food Secure	0	630	0	4	1	-1.72	23	139.3	48.125	24.8188	0	1	0	3	1	1	1	1	1	1	1	1
Female	3	3	Food Secure	0	715	0	5	1	-0.56	35	148.5	40.5	18.3531	1	1	0	5	1	1	1	1	1	1	1	1
Female	4	6	Food Secure	0	654	10	6	1	-0.84	18	155.6	41.417	17.1063	0	1	10	1	1	1	1	1	1	1	1	1
Female	3	5	Food Insecure	0	668	0	5	1	-1.79	30	154.4	44.7	18.7627	0	1	0	3	1	1	1	1	1	1	1	1
Female	3	6	Food Insecure	0	622	9	3	1	-2.34	20	146.9	53.65	24.8614	0	1	0	2	1	1	1	1	1	1	1	1
Male	3	6	Food Insecure	0	629	0	10	1	-0.94	19	150.5	46.275	20.4302	0	1	8	1	1	1	1	1	1	1	1	1
Male	3	5	Food Secure	0	649	5	4	1	-2.18	22	149.6	41.083	18.3448	0	1	9	3	1	1	1	1	1	1	1	1
Male	3	9	Food Secure	1	526	9	4	1	-2.68	17	149.1	46.775	21.0406	0	1	5	1	1	1	1	1	1	1	1	1
Female	3	6	Food Insecure	0	625	7	12	1	-1.28	18	149.3	36.325	16.2962	0	1	8	1	1	1	1	1	1	1	1	1
Female	3	5	Food Insecure	0	650	0	3	1	-2.39	28	150.1	52.083	23.1019	0	1	0	4	1	1	1	1	1	1	1	1
Female	3	5	Food Secure	1	652	5	4	1	-3.86	25	148.8	55.725	25.1677	1	1	5	2	1	1	1	1	1	1	1	1
Male	3	5	Food Insecure	0	666	9	2	1	-1.51	19	155.6	43.5	17.9552	0	1	0	1	1	1	1	1	1	1	1	1
Male	3	3	Food Insecure	0	710	8	6	1	-1.22	25	148.3	35.983	16.3614	0	1	6	5	1	1	1	1	1	1	1	1
Female	3	5	Food Secure	0	657	4	7	1	-1.35	34	151.5	45.575	19.8564	0	1	0	6	1	1	1	1	1	1	1	1
Female	3	7	Food Secure	0	602	8	3	1	-0.94	26	152.7	53.4	22.9015	0	1	4	2	1	1	1	1	1	1	1	1
Female	3	5	Food Secure	0	671	8	8	1	-2.1	22	142.7	32.975	16.1934	1	1	9	2	1	1	1	1	1	1	1	1
Female	3	4	Food Secure	0	693	10	7	1	-1.63	18	149.7	35.425	15.8076	0	1	9	1	1	1	1	1	1	1	1	1
Male	3	6	Food Secure	0	633	8	4	1	-1.84	17	143.6	45	21.8225	0	1	4	1	1	1	1	1	1	1	1	1
Female	3	4	Food Secure	0	704	12	3	1	0.27	19	153.3	53.85	22.914	0	1	12	1	1	1	1	1	1	1	1	1
Female	3	7	Food Secure	0	616	3	3	1	-1.13	26	155.4	66.425	27.5238	0	1	3	2	1	1	1	1	1	1	1	1
Male	4	7	Mildly Food Insecure	0	617	4	2	1	-1.88	19	147.1	40.267	18.5962	0	1	4	1	1	1	1	1	1	1	1	1
Male	3	6	Food Secure	0	642	10	2	1	-1.84	18	152.4	47.367	20.4074	0	1	12	1	1	1	1	1	1	1	1	1
Male	3	6	Food Insecure	0	637	4	3	1	-0.85	23	149.8	46.15	20.5659	0	1	2	2	1	1	1	1	1	1	1	1
Female	3	3	Food Secure	0	710	5	5	1	-2.06	21	149.4	40.125	17.9889	1	1	4	1	1	1	1	1	1	1	1	1
Male	3	4	Food Secure	0	693	7	5	1	-1.09	29	151.3	49.233	21.5071	0	1	5	4	1	1	1	1	1	1	1	1
Male	3	5	Food Secure	0	659	9	4	1	-2.73	30	148.5	33.875	15.3612	0	1	0	3	1	1	1	1	1	0	1	1
Male	3	5	Food Secure	0	648	8	3	1	0.77	30	150.7	58.667	25.8324	0	1	6	2	1	1	1	1	1	1	1	1
Male	3	6	Food Secure	0	625	9	5	1	-2.22	20	152.3	43.675	18.8416	0	1	5	2	1	1	1	1	1	1	1	1
Male	3	5	Mildly Food Insecure	1	661	9	4	1	-3.3	26	144.8	41.525	19.8049	0	1	10	3	1	1	1	1	1	1	1	1
Female	3	5	Food Secure	0	664	9	4	1	-2.09	33	145.2	43.9	20.8224	0	1	9	3	1	1	1	1	1	1	1	1
Male	9	6	Food Secure	0	806	7	4	1	-1.15	26	159.4	61.967	24.4036	0	1	0	2	1	1	1	1	1	0	1	1
Female	3	4	Food Secure	0	685	8	2	1	-1.13	19	153.5	54.217	23.025	0	1	10	1	1	1	1	1	1	1	1	1
Male	3	5	Food Secure	0	648	9	5	1	-0.53	25	149.5	47.25	21.1266	0	1	5	3	1	1	1	1	1	1	1	1
Female	3	4	Food Secure	0	681	10	3	1	0.42	18	149.8	45.825	20.4211	0	1	9	1	1	1	1	1	1	1	1	1
Female	3	7	Food Secure	0	595	9	4	1	-1.01	17	159.3	50.05	19.723	0	1	9	1	1	1	1	1	1	1	1	1
Female	1	7	Food Insecure	0	172	0	3	1	0.64	25	144.3	46.217	22.2109	0	1	0	2	1	1	1	1	1	1	1	0
Male	10	6	Food Secure	0	841	9	8	1	-1.13	15	159.7	44.5	17.4482	0	1	10	1	1	1	1	1	1	1	1	1
Male	3	5	Mildly Food Insecure	1	674	9	2	0	-2.97	18	160.4	52.85	20.5289	0	1	8	1	1	1	1	1	1	1	1	1
Male	3	6	Food Secure	0	648	8	5	0	0.2	25	159.9	52.375	20.4846	0	1	10	4	1	1	1	1	1	1	1	1
Female	3	5	Food Secure	0	667	7	3	0	-1.49	22	154.9	42.717	17.7916	0	1	9	2	1	1	1	1	1	1	1	1
Male	3	6	Food Secure	0	629	9	4	0	0.74	18	157.3	52.15	21.0764	0	1	10	3	1	1	1	1	1	1	1	1
Female	3	5	Mildly Food Insecure	0	670	5	2	0	-1.29	38	148.4	51.75	23.5145	0	1	5	2	1	1	1	1	1	1	1	1
Female	3	7	Food Secure	0	603	9	6	0	-1.53	17	154.4	44.133	18.5128	0	1	5	1	1	1	1	1	1	1	1	1
Female	3	5	Food Secure	0	674	7	2	1	-3.38	18	143.6	37.35	18.1126	0	1	0	2	1	1	1	1	1	1	1	1
Male	3	4	Food Secure	0	699	0	4	1	-1.45	24	151.1	46.5	20.3669	0	1	0	3	1	1	1	1	1	1	1	1
Female	1	5	Food Secure	0	239	2	2	1	-1.08	20	143	39.675	19.4019	0	1	5	2	1	1	1	1	1	1	1	0
Male	3	6	Mildly Food Insecure	0	634	0	3	1	-1.29	20	153.2	39.4	16.7872	0	1	4	2	1	1	1	1	1	1	1	1
Male	3	6	Food Secure	0	633	5	4	1	-2.1	23	153.7	42.325	17.9163	0	1	0	3	1	1	1	1	1	1	1	1
Male	3	5	Food Secure	0	665	0	4	1	-2.75	34	145.6	38.7	18.2427	0	1	5	6	1	1	1	1	1	1	1	1
Male	3	7	Food Secure	0	602	7	2	1	-2.07	16	155.5	59.525	24.6014	0	1	0	1	1	1	1	1	1	1	1	1
Female	3	7	Food Insecure	0	612	4	4	0	-0.82	30	162.4	49.15	18.6359	0	1	1	3	1	1	1	1	1	1	1	1
Female	3	7	Food Secure	0	599	9	7	0	-0.02	21	155.4	43.675	18.0972	0	1	10	2	1	1	1	1	1	1	1	1
Female	3	4	Food Insecure	0	694	10	8	0	-2.34	27	161	39.5	15.2386	0	1	10	2	1	1	1	1	1	1	1	1
Male	1	5	Mildly Food Insecure	0	251	7	3	0	-1.29	25	156.5	44.325	18.0976	0	1	6	2	1	1	1	1	1	1	1	0
Female	3	5	Food Secure	0	654	8	5	0	-0.45	30	160.4	46.667	18.1497	0	1	8	4	1	1	1	1	1	1	1	1
Male	3	8	Food Insecure	0	568	6	7	0	-1.04	27	158.6	45.675	18.1467	0	1	0	3	1	1	1	1	1	1	1	1
Male	3	6	Food Secure	0	619	9	4	0	-1.81	25	151.4	48.725	21.2569	0	1	10	3	1	1	1	1	1	1	1	1
Male	3	7	Food Secure	0	618	5	7	1	-0.21	21	147.1	41.617	19.2328	0	1	0	1	1	1	1	1	1	1	1	1
Female	3	7	Food Secure	0	588	9	2	1	-0.1	22	155.9	43.575	17.9401	0	1	10	1	1	1	1	1	1	1	1	1
Male	3	6	Food Secure	0	636	9	3	1	-0.33	25	146.6	63.733	29.6753	0	1	4	2	1	1	1	1	1	1	1	1
Male	3	7	Food Secure	0	611	9	2	1	-2.05	18	145.1	45.2	21.4834	0	1	6	1	1	1	1	1	1	1	1	1
Female	3	5	Food Secure	0	672	7	3	1	-1.78	26	152.4	47.7	20.551	0	1	5	2	1	1	1	1	1	1	1	1
Female	3	6	Food Secure	0	641	9	8	1	-0.03	19	151.4	52.167	22.7584	0	1	9	1	1	1	1	1	1	1	1	1
Male	3	5	Food Secure	1	676	0	4	1	-3.11	28	146.6	49.283	22.9315	0	1	0	5	1	1	1	1	1	1	1	1
Female	3	5	Mildly Food Insecure	0	668	0	6	1	-0.1	35	155	62.5	26.0146	0	1	0	5	1	1	1	1	1	1	1	1
Female	3	5	Food Secure	0	662	5	4	1	-1.23	35	147	50.833	23.5241	0	1	5	3	1	1	1	1	1	1	1	1
Female	11	5	Mildly Food Insecure	0	919	3	6	1	-2.6	34	154.8	53.075	22.163	0	1	7	5	1	1	1	1	1	0	1	1
Male	1	6	Food Secure	1	221	7	6	1	-4.29	18	151.6	43.43	18.9094	0	1	7	2	1	1	1	1	1	1	1	0
Female	3	6	Food Secure	0	655	10	5	1	-0.93	26	140.9	65.2	32.8184	0	1	10	2	1	1	1	1	1	1	1	1
Male	3	4	Food Secure	1	683	0	5	1	-4.45	25	136.4	41.1	22.0747	0	1	0	4	1	1	1	1	1	1	1	1
Male	1	5	Food Secure	0	231	10	3	1	-0.35	18	156.9	49.45	20.0872	0	1	8	2	1	1	1	1	1	1	1	0
Male	3	8	Food Secure	0	574	6	6	1	-2.9	18	145.1	55.65	26.432	0	1	6	1	1	1	1	1	1	1	1	1
Male	2	4	Food Secure	0	308	9	7	1	-1.92	18	155.1	49.325	20.491	0	1	2	1	1	1	1	1	1	1	1	1
Male	10	8	Food Secure	0	780	9	6	1	-0.61	19	155.7	49.55	20.4393	0	1	9	1	1	1	1	1	1	1	1	1
Female	3	4	Food Secure	0	691	9	3	1	-1.8	25	158.9	63.15	25.0264	0	1	14	2	1	1	1	1	1	1	1	1
Male	3	8	Food Insecure	0	582	0	2	1	-2.42	18	148.8	34.875	15.7616	0	1	0	1	1	1	1	1	1	0	1	1
Male	3	4	Food Secure	0	699	0	3	1	-1.28	22	154.8	44.717	18.6727	1	1	6	2	1	1	1	1	1	0	1	1
Female	3	4	Food Insecure	0	695	5	6	1	-1.63	20	152.5	40.133	17.257	0	1	6	1	1	1	1	1	1	1	1	1
Female	3	7	Food Insecure	0	598	9	8	1	0.63	16	156.3	55.725	22.8104	0	1	9	1	1	1	1	1	1	1	1	1
Female	3	8	Food Secure	0	594	0	5	0	-2.04	22	151.6	50.275	21.8753	0	1	0	4	1	1	1	1	1	1	1	1
Female	4	8	Mildly Food Insecure	1	602	5	5	0	-2.1	22	146.3	35.875	16.7726	0	1	0	3	1	1	1	1	1	1	1	1
Female	3	8	Food Secure	0	567	7	8	0	-2.49	34	152.4	49.083	21.1331	0	1	9	5	1	1	1	1	1	1	1	1
Female	3	6	Mildly Food Insecure	0	637	2	3	0	-1.51	18	152.9	41.383	17.7015	1	1	5	2	1	1	1	1	1	1	1	1
Female	3	6	Food Secure	0	648	14	7	0	-1.07	24	150.6	56.25	24.8012	0	1	12	1	1	1	1	1	1	1	1	1
Male	3	4	Food Insecure	0	707	7	3	1	-1.63	19	157.6	44	17.715	0	1	8	1	1	1	1	1	1	1	1	1
Female	3	4	Food Insecure	0	698	7	2	1	-2.16	22	146.3	54.675	25.5621	0	1	5	1	1	1	1	1	1	1	1	1
Male	3	4	Food Secure	1	705	8	5	1	-3.27	18	143.1	53.8	26.2542	0	1	7	1	1	1	1	1	1	1	1	1
Male	3	5	Food Secure	0	658	9	5	1	-0.28	20	158.7	46.567	18.4893	0	1	10	1	1	1	1	1	1	1	1	1
Male	3	7	Food Secure	0	611	9	12	1	-1.06	22	150.6	55.6	24.4983	0	1	7	1	1	1	1	1	1	1	1	1
Female	3	7	Food Secure	0	604	5	3	1	-0.94	22	146.9	44.825	20.7578	0	1	0	2	1	1	1	1	1	1	1	1
Male	3	3	Food Secure	0	719	7	4	0	-1.22	18	155.1	56.125	23.3159	0	1	10	1	1	1	1	1	1	1	1	1
Female	3	5	Food Secure	0	661	3	3	0	-0.76	23	151.9	41.775	18.117	0	1	4	3	1	1	1	1	1	1	1	1
Female	3	5	Mildly Food Insecure	1	657	3	6	0	-2.6	33	145.4	43.6	20.6375	0	1	0	5	1	1	1	1	1	1	1	1
Male	3	7	Food Secure	0	599	10	3	0	-1.83	23	144.5	44.95	21.5275	0	1	9	2	1	1	1	1	1	1	1	1
Female	3	8	Food Secure	0	585	8	3	0	-1.1	20	151.7	58.917	25.6016	0	1	6	2	1	1	1	1	1	1	1	1
Male	3	7	Food Secure	0	618	5	5	1	1.61	29	153.2	44.417	18.9247	0	1	3	4	1	1	1	1	1	1	1	1
Female	3	7	Food Secure	0	614	8	6	1	-1.22	22	153.8	46.275	19.5756	0	1	10	2	1	1	1	1	1	1	1	1
Female	3	4	Food Insecure	0	703	10	4	1	-2.04	21	150.5	42.475	18.7526	0	1	5	2	1	1	1	1	1	1	1	1
Female	4	6	Food Secure	0	661	16	4	1	0.16	29	142.4	54.175	26.7165	0	1	14	1	1	1	1	1	1	1	1	1
Male	3	5	Food Insecure	1	678	0	4	1	-2.74	19	136	37.233	20.1305	0	1	0	1	1	1	1	1	1	1	1	1
Female	3	5	Food Secure	1	680	0	4	1	-3.98	26	144.9	39.783	18.9611	0	1	0	4	1	1	1	1	1	1	1	1
Female	9	4	Food Secure	0	857	12	7	1	-0.52	19	148.6	37.675	17.05	0	1	16	1	1	1	1	1	1	1	1	1
Male	3	5	Food Insecure	1	678	0	5	1	-2.07	30	150.4	51.975	22.9926	0	1	0	4	1	1	1	1	1	1	1	1
Male	3	8	Food Secure	0	567	7	3	1	-1.79	25	156.3	53.45	21.8931	0	1	5	2	1	1	1	1	1	1	1	1
Male	4	5	Food Secure	0	700	9	10	1	-0.27	24	156.6	51.525	21.0104	0	1	5	2	1	1	1	1	1	1	1	1
Female	3	7	Food Secure	0	600	7	3	1	-1.32	18	154	51.95	21.8908	0	1	0	2	1	1	1	1	1	1	1	1
Male	3	4	Food Secure	0	691	5	5	1	-0.86	30	150.9	52.217	22.9314	0	1	5	3	1	1	1	1	1	1	1	1
Male	3	4	Food Insecure	1	697	5	8	1	-3.19	18	153.9	53.3	22.4889	0	1	6	1	1	1	1	1	1	1	1	1
Male	3	5	Food Secure	1	673	6	6	1	-2.25	18	154.8	48.425	20.2082	0	1	6	1	1	1	1	1	1	1	1	1
Male	1	5	Food Secure	0	255	0	3	1	-1.3	22	144.3	42.45	20.4007	0	1	0	2	1	1	1	1	1	0	1	0
Female	3	8	Food Secure	0	579	9	4	1	-1.76	26	150.6	42.525	18.7497	0	1	0	4	1	1	1	1	1	1	1	1
Male	4	5	Mildly Food Insecure	1	699	4	5	1	-3.91	19	142	34.65	17.1962	1	1	4	1	1	1	1	1	1	1	1	1
Male	3	7	Food Secure	0	609	9	3	1	-0.81	22	151.2	46.15	20.1868	0	1	8	2	1	1	1	1	1	1	1	1
Female	3	5	Food Secure	0	661	7	4	1	-1.68	24	153.6	48.3	20.4589	0	1	2	3	1	1	1	1	1	1	1	1
Male	3	5	Food Insecure	1	680	0	4	1	-3.38	25	158.2	47.75	19.0792	0	1	0	5	1	1	1	1	1	1	1	1
Male	2	6	Food Secure	0	229	9	5	1	-0.65	17	155.5	44.133	18.2518	0	1	4	2	1	1	1	1	1	1	1	0
Male	3	5	Food Secure	0	671	10	3	1	-1.49	23	148.2	44.575	20.2953	0	1	4	2	1	1	1	1	1	1	1	1
Male	3	4	Food Insecure	0	698	9	3	1	-2.33	25	155.8	46.5	19.1689	0	1	5	2	1	1	1	1	1	1	1	1
Female	3	5	Food Secure	1	672	0	6	1	-3.49	32	142.5	34.717	17.0965	0	1	0	5	1	1	1	1	1	1	1	1
Female	3	7	Food Insecure	1	599	10	2	1	-3.71	18	147.3	43.925	20.2582	0	1	5	1	1	1	1	1	1	1	1	1
Female	3	4	Food Secure	0	684	4	7	1	-0.85	25	164.6	50.525	18.66	0	1	0	2	1	1	1	1	1	1	1	1
Male	1	5	Food Insecure	0	258	14	5	1	-1.63	21	149.9	57.325	25.5288	0	1	8	2	1	1	1	1	1	1	1	0
Female	3	6	Food Insecure	0	633	4	3	1	-2.35	19	153.7	52.5	22.2235	0	1	0	2	1	1	1	1	1	1	1	1
Male	3	5	Food Secure	1	659	9	5	1	-2.56	20	150.1	38.675	17.166	0	1	10	1	1	1	1	1	1	1	1	1
Female	3	8	Food Secure	0	576	8	8	1	-1.02	16	149.1	42.4	19.0598	0	1	12	1	1	1	1	1	1	1	1	1
Male	3	5	Food Secure	0	652	9	4	1	-1.07	23	155.9	55.775	22.9629	0	1	9	2	1	1	1	1	1	1	1	1
Female	3	7	Food Secure	0	590	8	3	1	-1.3	25	156.4	57.117	23.3501	0	1	9	2	1	1	1	1	1	1	1	1
Male	1	7	Food Secure	0	195	9	4	1	-0.94	26	147.3	41.775	19.2536	0	1	9	2	1	1	1	1	1	1	1	1
Female	3	6	Food Secure	0	630	8	7	1	-0.33	25	158.1	48.75	19.5158	0	1	5	3	1	1	1	1	1	1	1	1
Male	3	5	Food Insecure	0	669	7	3	1	-3.39	24	142.8	41.175	20.1919	0	1	0	2	1	1	1	1	1	1	1	1
Female	3	7	Food Secure	0	594	5	3	1	-1.96	18	149.9	37.125	16.533	0	1	8	2	1	1	1	1	1	1	1	1
Female	3	4	Food Secure	0	684	10	6	1	-0.67	22	140.7	50.375	25.4464	0	1	14	3	1	1	1	1	1	1	1	1
Male	3	4	Food Insecure	1	699	5	6	1	-3.5	32	139.5	46.9	24.1004	0	1	5	5	1	1	1	1	1	1	1	1
Female	3	8	Food Secure	0	572	8	3	1	-1.4	24	149.5	52.175	23.3599	0	1	12	2	1	1	1	1	1	1	1	1
Female	3	5	Mildly Food Insecure	0	670	9	8	1	-0.73	29	149.5	62.783	28.0907	0	1	14	4	1	1	1	1	1	1	1	1
Female	3	5	Food Insecure	1	662	4	7	1	-2.9	26	150	41.9	18.6098	0	1	0	2	1	1	1	1	1	1	1	1
Male	3	5	Food Secure	0	673	0	4	1	-2.3	35	143.9	40.05	19.3411	0	1	0	3	1	1	1	1	1	1	1	1
Female	3	6	Food Secure	0	649	0	6	1	-2.95	28	144.1	31.433	15.1378	0	1	0	3	1	1	1	1	1	1	1	1
Female	1	3	Food Secure	0	305	7	5	0	0.03	28	157.6	51.575	20.7648	0	1	5	3	1	1	1	1	1	1	1	1
Female	3	4	Food Insecure	0	697	0	4	0	-1.5	35	155.5	58.175	24.0434	0	1	0	4	1	1	1	1	1	1	1	1
Female	3	5	Mildly Food Insecure	0	673	6	3	0	-2.68	24	142.9	53.6	26.2299	0	1	4	2	1	1	1	1	1	1	1	1
Male	3	5	Food Insecure	0	663	0	4	0	-1.5	30	147.9	43.45	19.8768	0	1	2	4	1	1	1	1	1	1	1	1
Male	3	4	Food Secure	0	700	4	4	1	-1.77	26	147.6	34.183	15.6907	0	1	0	3	1	1	1	1	1	1	1	1
Male	3	4	Food Secure	0	686	9	3	1	-1.79	22	145	57.4	27.3008	0	1	14	1	1	1	1	1	1	1	1	1
Male	1	5	Food Secure	0	233	10	5	1	-1.31	19	150.6	35.975	15.8617	0	1	8	2	1	1	1	1	1	1	1	0
Male	3	5	Mildly Food Insecure	0	663	0	6	1	-1.6	30	145.9	39.55	18.5796	0	1	5	5	1	1	1	1	1	1	1	1
Male	3	6	Food Secure	0	640	12	3	1	-1.8	27	153.7	43.817	18.5478	0	1	8	2	1	1	1	1	1	1	1	1
Female	3	3	Food Secure	1	718	4	2	1	-2.21	19	151.1	41.65	18.2305	0	1	0	1	1	1	1	1	1	1	1	1
Male	3	8	Food Insecure	0	583	3	4	0	-3.26	20	146.8	37.583	17.4518	0	1	0	3	1	1	1	1	1	0	1	1
Female	3	7	Food Insecure	0	610	4	3	0	-1.4	19	148.4	40.15	18.219	0	1	2	2	1	1	1	1	1	1	1	1
Male	3	7	Food Secure	0	604	8	5	0	-1.45	19	156.5	50.55	20.626	0	1	5	1	1	1	1	1	1	1	1	1
Female	3	4	Food Insecure	0	687	0	4	0	-1.65	26	147.4	40.15	18.4795	0	1	0	2	1	1	1	1	1	1	1	1
Male	3	6	Food Secure	0	651	0	4	0	-2.99	28	136.7	31.825	17.0307	0	1	0	3	1	1	1	1	1	1	1	1
Female	3	8	Food Secure	0	572	8	4	0	-2.88	23	157.6	47.975	19.3031	0	1	0	3	1	1	1	1	1	1	1	1
Male	3	5	Food Insecure	0	671	6	3	0	-2.03	22	147.2	45.1	20.8143	0	1	5	2	1	1	1	1	1	1	1	1
Male	3	5	Food Insecure	0	661	0	4	1	-2.03	30	154.5	40.45	16.9568	0	1	6	2	1	1	1	1	1	1	1	1
Male	3	8	Food Insecure	0	587	8	4	1	-1.48	25	148.7	40.925	18.5083	0	1	5	2	1	1	1	1	1	1	1	1
Male	3	7	Food Secure	0	603	9	3	1	1.24	28	154.4	50.483	21.1628	0	1	10	2	1	1	1	1	1	1	1	1
Male	3	6	Food Insecure	1	636	6	2	1	-1.97	18	148.4	42.15	19.1524	0	1	5	1	1	1	1	1	1	1	1	1
Female	3	5	Food Secure	0	665	0	3	1	-1.15	20	148.6	37.825	17.1409	0	1	0	1	1	1	1	1	1	1	1	1
Male	3	6	Food Secure	0	633	8	3	1	-1.51	26	148.3	47.575	21.632	0	1	8	2	1	1	1	1	1	1	1	1
Male	4	6	Food Secure	0	646	5	6	1	-2.5	23	142.9	36.425	17.8375	0	1	6	2	1	1	1	1	1	1	1	1
Female	9	7	Food Insecure	0	780	9	4	1	-1	17	146.1	47.725	22.374	0	1	9	1	1	1	1	1	1	1	1	1
Male	1	7	Food Secure	0	186	12	5	1	1.54	23	150.3	50.567	22.3993	0	1	10	2	1	1	1	1	1	1	1	0
Male	3	4	Food Secure	1	693	8	5	1	-2.52	18	144.9	49.075	23.3896	0	1	5	1	1	1	1	1	1	1	1	1
Female	3	5	Food Secure	0	674	0	5	1	-2	31	152.6	52.083	22.3807	0	1	0	5	1	1	1	1	1	1	1	1
Male	3	4	Food Insecure	0	697	0	7	1	-2.57	34	150.9	36.033	15.8244	0	1	0	6	1	1	1	1	1	1	1	1
Female	3	7	Food Secure	0	592	3	3	1	-2.34	19	156.8	60.225	24.511	0	1	4	2	1	1	1	1	1	1	1	1
Female	3	5	Food Insecure	0	659	0	6	0	-1.73	35	148.9	49.125	22.172	0	1	0	5	1	1	1	1	1	0	1	1
Female	3	6	Food Secure	0	632	8	4	0	-1.3	28	149.1	40.325	18.1392	0	1	9	2	1	1	1	1	1	1	1	1
Female	3	5	Food Secure	0	669	0	5	0	-1.96	30	146.6	36.217	16.8401	0	1	0	4	1	1	1	1	1	1	1	1
Male	3	8	Food Secure	0	578	3	4	0	-0.33	25	154.6	46.575	19.4739	0	1	6	3	1	1	1	1	1	1	1	1
Female	3	5	Food Secure	0	672	6	3	0	-1.63	24	152.4	53.75	23.1424	0	1	10	3	1	1	1	1	1	1	1	1
Female	3	7	Food Insecure	0	621	5	4	0	-1.26	24	149.3	55.383	24.8462	0	1	5	3	1	1	1	1	1	1	1	1
Female	3	5	Food Insecure	1	673	9	6	0	-2.23	23	157.9	53.075	21.2741	0	1	0	2	1	1	1	1	1	1	1	1
Male	3	7	Food Secure	0	612	0	4	1	-1.64	24	144.3	42.525	20.4226	0	1	0	4	1	1	1	1	1	1	1	1
Female	3	7	Food Secure	0	620	10	4	1	-1.81	31	155.6	45.475	18.7825	0	1	10	4	1	1	1	1	1	1	1	1
Male	3	5	Food Secure	0	682	0	6	1	-0.62	32	162	40.183	15.302	0	1	0	5	1	1	1	1	1	1	1	1
Male	3	4	Food Secure	0	697	4	5	1	-1.36	31	141.4	37.375	18.6799	0	1	0	4	1	1	1	1	1	1	1	1
Male	4	6	Food Secure	0	679	6	2	1	-0.81	18	152.6	40.483	17.3733	0	1	5	1	1	1	1	1	1	1	1	1
Male	3	5	Food Secure	0	683	0	3	1	-1.96	24	147.4	43.35	19.9388	0	1	0	2	1	1	1	1	1	1	1	1
Female	3	3	Food Secure	1	714	4	7	1	-2.21	14	140.4	37.583	19.0797	0	1	4	1	1	1	1	1	1	1	1	1
Male	3	6	Food Secure	1	643	8	7	1	-4.07	17	152.6	46.325	19.8933	0	1	0	1	1	1	1	1	1	1	1	1
Female	3	5	Mildly Food Insecure	0	654	6	4	1	-2.2	23	144.6	52.5	25.1086	0	1	1	3	1	1	1	1	1	1	1	1
Male	2	8	Food Secure	0	189	9	6	1	-0.03	23	148.4	51.925	23.594	0	1	8	2	1	1	1	1	1	1	1	0
Female	4	5	Food Secure	0	679	10	4	1	0.17	19	150.5	45.95	20.2868	0	1	12	2	1	1	1	1	1	1	1	1
Male	3	5	Food Secure	0	659	7	4	1	-1.94	20	150.4	36.575	16.1692	1	1	0	3	1	1	1	1	1	0	1	1
Female	3	7	Food Insecure	0	622	5	5	1	-0.82	20	149.9	43.525	19.3703	0	1	5	2	1	1	1	1	1	1	1	1
Female	3	7	Food Insecure	0	599	7	9	1	-2.24	24	150.1	44.9	19.9423	0	1	12	2	1	1	1	1	1	1	1	1
Male	3	7	Food Secure	0	599	9	5	1	0.85	28	164.5	48.7	18.0078	0	1	10	4	1	1	1	1	1	1	1	1
Female	3	7	Food Secure	0	598	9	11	1	-0.99	25	152.6	43.35	18.6279	0	1	5	2	1	1	1	1	1	1	1	1
Male	3	5	Food Secure	0	660	7	6	1	-2.19	18	148.9	40.825	18.4012	0	1	2	1	1	1	1	1	1	1	1	1
Female	3	8	Food Secure	0	578	7	2	1	-2.53	18	160.1	49.5	19.3239	0	1	9	1	1	1	1	1	1	1	1	1
Male	3	5	Food Secure	0	672	8	14	1	-2.06	23	149.1	49.033	22.0565	0	1	5	3	0	1	1	1	1	1	1	1
Female	3	4	Food Insecure	0	692	6	3	1	-1.04	23	146.2	43.075	20.1526	0	1	7	2	0	1	1	1	1	1	1	1
Female	3	4	Food Secure	1	695	5	5	1	-2.29	22	143.7	44.367	21.4854	0	1	5	2	1	1	1	1	1	1	1	1
Male	3	7	Food Secure	0	619	12	5	1	-0.45	22	154.4	55.075	23.0876	0	1	10	1	1	1	1	1	1	1	1	1
Female	3	4	Food Secure	0	710	0	7	0	-1.44	18	149.1	44.7	20.0938	0	1	7	1	1	1	1	1	1	1	1	1
Male	3	7	Food Secure	0	609	11	7	0	-1.06	22	148.5	54.383	24.6611	0	1	12	1	1	1	1	1	1	1	1	1
Female	3	6	Food Secure	0	643	4	5	0	-2.39	24	149.9	42.825	19.0587	0	1	0	3	1	1	1	1	1	1	1	1
Male	3	7	Food Insecure	0	613	4	2	0	-2.5	19	151.9	44.15	19.147	0	1	5	1	1	1	1	1	1	1	1	1
Male	2	5	Food Insecure	0	269	0	3	0	-1.99	38	155.4	52.9	21.9196	0	1	0	2	1	1	1	1	1	1	1	0
Female	3	6	Food Insecure	0	648	9	5	0	-1.51	21	148.8	44.325	20.019	0	1	10	2	1	1	1	1	1	1	1	1
Male	3	7	Food Secure	0	603	8	5	0	-2.73	22	147.5	42.4	19.5019	0	1	6	2	1	1	1	1	1	1	1	1
Female	3	7	Food Secure	0	602	8	6	1	1.6	23	152.1	39.775	17.1817	0	1	8	1	0	1	1	1	1	1	1	1
Male	3	6	Food Secure	0	645	8	4	1	0.04	21	148.4	38.025	17.2664	0	1	8	2	1	1	1	1	1	1	1	1
Female	3	5	Food Secure	1	672	5	4	1	-2.72	28	153.1	49.525	21.115	0	1	5	3	1	1	1	1	1	1	1	1
Male	3	5	Food Secure	0	673	9	5	1	-1.49	29	143.4	42.15	20.4831	0	1	4	2	1	1	1	1	1	1	1	1
Female	3	5	Food Insecure	0	669	9	2	1	-1.27	25	147	39.517	18.2871	0	1	2	1	1	1	1	1	1	1	1	1
Female	3	5	Food Secure	0	664	8	6	1	-2.06	28	154.4	47.883	20.0988	0	1	0	5	1	1	1	1	1	1	1	1
Male	3	6	Food Secure	0	652	8	3	1	-1.5	20	156.4	39.875	16.2911	0	1	12	2	1	1	1	1	1	1	1	1
Male	3	6	Food Secure	0	638	9	5	1	-2.05	25	145.8	37.317	17.5545	0	1	10	3	1	1	1	1	1	1	1	1
Male	3	7	Food Secure	0	624	10	7	1	-0.4	20	157.4	50.7	20.4774	0	1	8	1	1	1	1	1	1	1	1	1
Female	3	5	Food Secure	1	680	7	4	1	-3.66	22	147.6	55	25.2458	0	1	8	2	1	1	1	1	1	1	1	1
Male	3	6	Food Secure	0	634	10	3	1	-0.42	20	156.2	60.167	24.66	0	1	10	1	1	1	1	1	1	1	1	1
Female	3	5	Food Secure	0	673	7	7	1	-4.19	19	157.6	46.55	18.7416	0	1	0	2	1	1	1	1	1	1	1	1
Female	3	7	Food Secure	0	597	12	4	1	-2.94	20	146.1	44.25	20.7165	0	1	2	1	1	1	1	1	1	1	1	1
Male	1	4	Mildly Food Insecure	0	268	7	2	1	-0.86	22	153.3	57.525	24.4938	0	1	4	2	1	1	1	1	1	1	1	0
Female	2	9	Food Insecure	0	153	5	3	1	-1.61	23	146.9	42.15	19.5323	0	1	5	2	1	1	1	1	1	1	1	0
Male	3	7	Food Insecure	1	605	4	3	0	-2.21	19	143.3	43.85	21.3688	0	1	0	2	1	1	1	1	1	1	1	1
Female	1	4	Food Secure	0	266	10	8	0	-1.27	19	146.2	49.633	23.2209	0	1	8	2	1	1	1	1	1	1	1	0
Male	3	7	Food Insecure	0	618	7	4	0	-0.78	18	150.1	51.425	22.8099	0	1	4	1	1	1	1	1	1	1	1	1
Male	3	7	Food Secure	0	594	3	4	0	-2.25	25	154.6	47.475	19.8759	0	1	0	3	1	1	1	1	1	1	1	1
Male	3	8	Food Secure	0	567	8	5	0	-0.49	16	148.5	40.275	18.2634	0	1	5	1	1	1	1	1	1	1	0	1
Male	3	6	Food Insecure	0	628	0	5	0	-0.79	28	157.7	46.983	18.8921	0	1	0	4	1	1	1	1	1	1	1	1
Female	3	7	Food Secure	0	597	10	6	1	0.7	18	153.8	51.675	21.8458	0	1	10	1	1	1	1	1	1	1	1	1
Female	1	4	Food Secure	1	276	7	4	1	-2.13	28	144.1	41.15	19.8172	0	1	0	2	1	1	1	1	1	1	1	0
Female	3	4	Food Secure	0	691	0	6	1	-1.76	30	148.4	45.767	20.7817	0	1	0	5	1	1	1	1	1	1	1	1
Female	3	4	Food Secure	1	691	0	6	1	-2.92	30	148.4	45.85	20.8196	1	1	0	6	1	1	1	1	1	1	1	1
Male	3	7	Food Secure	0	623	7	5	1	-1.76	18	156.9	48.375	19.638	0	1	10	1	1	1	1	1	1	1	1	1
Male	3	6	Food Secure	1	630	6	8	1	-3.04	17	148.4	37.3	16.9486	0	1	0	1	1	1	1	1	1	1	1	1
Female	3	4	Food Secure	0	696	5	5	1	-2.19	18	135.9	26.175	14.183	0	1	5	1	1	1	1	1	1	1	1	1
Female	3	4	Food Secure	0	693	6	2	1	-3.47	19	145.6	33.875	15.9683	0	1	4	1	1	1	1	1	1	1	1	1
Male	3	5	Food Secure	0	681	9	5	1	-1.59	28	140.4	36.05	18.2752	0	1	10	3	1	1	1	1	1	1	1	1
Male	3	5	Food Insecure	0	675	0	2	1	-0.64	25	158.1	53.233	21.3105	0	1	0	1	1	1	1	1	1	1	1	1
Female	3	7	Food Secure	0	596	2	3	1	-2.06	37	157.8	52.025	20.8929	0	1	6	3	1	1	1	1	1	1	1	1
Male	3	7	Food Insecure	0	618	9	4	1	-0.83	18	145.6	40.875	19.2945	0	1	10	1	1	1	1	1	1	1	1	1
Female	1	3	Food Secure	1	301	10	2	1	-2.92	20	144.1	37.367	17.9952	0	1	5	2	1	1	1	1	1	0	1	0
Male	3	7	Food Secure	0	615	10	7	1	-2.39	24	152.3	52.875	22.7956	0	1	10	2	1	1	1	1	1	1	1	1
Male	3	5	Mildly Food Insecure	0	677	8	2	0	-0.91	26	164.6	45.65	16.8493	0	1	0	2	1	1	1	1	1	1	1	1
Female	9	8	Food Secure	0	756	5	3	0	-1.7	25	140.5	40.85	20.6938	0	1	5	2	1	1	1	1	1	1	1	1
Female	1	4	Food Secure	0	271	5	3	0	-1.15	19	154.2	42.35	17.8109	0	1	6	2	1	1	1	1	1	1	1	0
Female	4	6	Food Secure	0	656	5	3	0	-1.55	20	141.8	32.55	16.1996	1	1	5	2	1	1	1	1	1	1	1	1
Male	3	7	Mildly Food Insecure	0	598	5	4	0	-3.65	26	146	44.25	20.7448	0	1	0	3	1	1	1	1	1	1	1	1
Female	3	5	Food Insecure	0	671	5	8	0	-1.62	23	157.5	69.633	28.0709	0	1	5	1	1	1	1	1	1	0	1	1
Male	1	5	Food Secure	0	248	8	5	1	0.35	21	150.5	49.917	22.0527	0	1	5	2	1	1	1	1	1	1	1	1
Male	3	5	Food Insecure	0	672	0	6	1	-0.61	36	150.7	53.783	23.6822	0	1	6	2	1	1	1	1	1	1	1	1
Female	3	8	Food Secure	0	584	6	4	1	-1.59	32	163.7	49.2	18.3598	0	1	0	3	1	1	1	1	1	1	1	1
Female	3	8	Food Secure	0	585	3	3	1	-1.6	23	148.7	40.525	18.3274	0	1	7	2	1	1	1	1	1	1	1	1
Male	3	6	Food Secure	0	628	3	5	1	-0.57	32	146.9	37.983	17.6135	0	1	4	4	1	1	1	1	1	1	1	1
Female	3	5	Food Secure	0	685	12	4	1	-1.84	18	144.6	43.45	20.766	0	1	10	1	1	1	1	1	1	1	1	1
Female	3	8	Food Insecure	0	570	9	4	1	-2.83	22	145.7	45.133	21.2607	0	1	4	2	1	1	1	1	1	1	1	1
Female	1	4	Food Insecure	0	267	0	3	1	-1.8	35	151.6	33.725	14.6742	0	1	0	2	1	1	1	1	1	1	1	0
Female	3	8	Food Secure	1	588	3	7	1	-3.13	25	140.9	40.725	20.5135	0	1	5	1	1	1	1	1	1	1	1	1
Male	4	4	Mildly Food Insecure	0	721	7	4	1	-2.67	19	146.1	33.425	15.67	0	1	3	1	1	1	1	1	1	1	1	1
Male	2	4	Food Insecure	0	302	12	9	1	-1.38	25	153.6	45	19.0735	0	1	14	2	1	1	1	1	1	1	1	0
Female	3	7	Food Secure	0	612	9	4	1	-1.91	25	154.3	50.325	21.1511	0	1	10	3	1	1	1	1	1	1	1	1
Male	3	4	Food Secure	0	715	8	13	1	-1.69	19	149.3	48.375	21.7021	0	1	8	1	1	1	1	1	1	1	1	1
Female	3	5	Food Secure	0	681	10	3	1	-2.12	23	151.5	37.25	16.2293	0	1	10	1	1	1	1	1	1	1	1	1
Female	3	6	Food Insecure	1	636	0	3	1	-3.33	28	151.8	47.425	20.5809	0	1	0	2	1	1	1	1	1	1	1	1
Male	3	7	Food Secure	0	619	12	4	1	-1.07	20	154.9	44.6	18.588	0	1	9	1	1	1	1	1	1	1	1	1
Female	3	4	Food Secure	0	704	0	5	1	-2.25	24	145.9	42.525	19.9772	0	1	0	4	1	1	1	1	1	1	1	1
Female	3	7	Food Secure	0	619	10	2	1	-2.13	23	145.1	44.5	21.1361	0	1	4	1	1	1	1	1	1	1	1	1
Female	3	4	Food Secure	0	699	9	5	1	-1.77	24	158.8	52.333	20.7659	0	1	7	2	1	1	1	1	1	1	1	1
Female	3	4	Food Secure	1	713	8	8	1	-3.58	32	156.3	42.575	17.4387	1	1	4	8	1	1	1	1	1	1	1	1
Female	1	4	Food Secure	0	292	10	4	1	0.61	19	154.3	51.25	21.5399	0	1	8	2	1	1	1	1	1	1	1	0
Male	3	8	Food Secure	0	587	0	2	1	-2.49	15	149.4	41.5	18.6053	0	1	0	1	1	1	1	1	1	1	1	1
Male	4	6	Food Insecure	0	646	9	3	1	-3.05	25	143.8	35.48	17.1699	0	1	5	3	1	1	1	1	1	1	1	1
Male	3	6	Food Secure	0	640	12	4	1	-0.9	25	161.2	56.675	21.8103	0	1	8	2	1	1	1	1	1	1	1	1
Male	3	8	Food Secure	0	592	5	6	1	-2.7	23	143.9	40.5	19.5584	0	1	6	2	1	1	1	1	1	1	1	1
Female	3	5	Mildly Food Insecure	0	655	12	7	1	-0.86	20	155	50.125	20.8637	0	1	12	1	1	1	1	1	1	1	1	1
Male	1	6	Mildly Food Insecure	0	208	0	4	1	0.73	23	142.5	44.05	21.6928	0	1	0	2	1	1	1	1	1	1	1	0
Male	4	4	Food Secure	1	731	0	2	1	-2.51	20	142.3	34.85	17.2105	0	1	8	1	1	1	1	1	1	1	1	1
Male	4	7	Food Secure	0	624	16	5	1	1.36	22	156.1	56.317	23.0969	0	1	10	2	1	1	1	1	1	1	1	1
Female	4	5	Food Secure	0	676	8	5	1	-1.32	29	147.4	38.933	17.9317	0	1	3	4	1	1	1	1	1	0	1	1
Female	4	8	Food Secure	0	589	4	8	1	-1.59	20	146.6	45	20.9527	0	1	4	2	1	1	1	1	1	1	1	1
Male	4	9	Food Secure	0	568	10	5	1	-0.61	25	155.2	45.8	19.0144	0	1	4	4	1	1	1	1	1	1	1	1
Female	4	6	Food Insecure	0	668	10	7	1	-1.4	23	155.3	50.475	20.9283	0	1	8	3	1	1	1	1	1	1	1	1
Female	4	4	Food Secure	0	708	9	7	1	-0.1	24	151.1	42.9	18.8025	0	1	7	2	1	1	1	1	1	1	1	1
Male	4	6	Food Secure	0	653	10	4	1	-0.8	30	146.4	40.4	18.8624	0	1	12	3	1	1	1	1	1	1	1	1
Male	4	7	Food Secure	0	627	4	3	1	-0.96	23	158.5	45.383	18.0764	0	1	5	2	1	1	1	1	1	1	1	1
Female	4	4	Food Insecure	0	723	2	5	1	-2.36	30	140.6	27.6	13.9617	0	1	0	4	1	1	1	1	1	1	1	1
Female	4	4	Mildly Food Insecure	0	705	6	4	0	-1.77	22	152.1	40.95	17.6893	1	1	0	3	1	1	1	1	1	1	1	1
Female	4	7	Food Secure	0	626	7	7	0	-2.23	36	151.5	35.575	15.4893	0	1	7	4	1	1	1	1	1	1	1	1
Male	4	5	Food Insecure	0	701	2	5	0	0.04	19	150.6	42.383	18.6872	0	1	0	1	1	1	1	1	1	1	1	1
Male	4	5	Food Insecure	0	673	4	6	0	-2.83	32	147.4	34.05	15.6826	1	1	2	5	1	1	1	1	1	1	1	1
Female	4	5	Food Secure	0	698	6	7	0	-2.22	26	151.6	53.25	23.1545	0	1	8	2	1	1	1	1	1	1	1	1
Male	4	5	Food Secure	0	688	0	8	0	-1.94	17	144	38.775	18.6994	0	1	5	1	1	1	1	1	1	1	0	1
Male	4	5	Food Insecure	0	683	1	4	0	-2.39	30	151.7	45.45	19.7498	0	1	3	3	1	1	1	1	1	1	1	1
Male	4	5	Food Secure	1	690	10	4	0	-2.43	22	155.3	39.017	16.1878	0	1	12	2	1	1	1	1	1	1	1	1
Male	4	7	Food Secure	1	635	9	4	1	-2.84	32	152.5	44.875	19.2959	0	1	0	3	1	1	1	1	1	1	1	1
Female	4	6	Food Secure	1	662	6	4	1	-2.88	30	148.6	41.517	18.8012	0	1	0	3	1	1	1	1	1	1	1	1
Male	1	7	Mildly Food Insecure	0	188	10	7	1	-0.05	19	152.8	34.925	14.9586	0	1	9	2	1	1	1	1	1	1	1	0
Male	10	8	Food Secure	0	795	4	6	1	-2.02	16	141.9	38.3	19.021	0	1	8	1	1	1	1	1	1	1	1	1
Female	4	8	Food Secure	0	592	9	3	1	0.04	21	144.7	60.475	28.8828	0	1	12	2	1	1	1	1	1	1	1	1
Male	4	5	Food Insecure	0	689	9	6	0	-1.66	28	152.1	50.375	21.7749	0	1	8	3	1	1	1	1	1	1	1	1
Female	1	6	Food Insecure	0	226	9	3	0	0.16	20	139.1	37.525	19.4079	0	1	0	2	1	1	1	1	1	1	1	0
Male	4	6	Food Insecure	0	652	0	3	0	-2.31	25	145.1	36.425	17.3007	0	1	5	4	1	1	1	1	1	1	1	1
Male	4	2	Food Secure	0	802	5	4	0	-2.65	40	154.1	40.475	17.0444	0	1	5	3	1	1	1	1	1	1	1	1
Female	4	6	Food Secure	0	647	10	6	0	-1.62	18	150.9	42.075	18.4899	0	1	6	1	1	1	1	1	1	1	1	1
Male	4	5	Mildly Food Insecure	0	713	6	3	0	-0.92	20	154.3	41.433	17.4028	0	1	0	2	1	1	1	1	1	1	1	1
Male	4	5	Mildly Food Insecure	0	693	0	4	0	-1.38	22	149.3	45.875	20.5943	0	1	0	2	1	1	1	1	1	1	1	1
Male	4	6	Food Secure	0	671	0	3	0	-1.98	23	152.6	50.1	21.5144	0	1	0	2	1	1	1	1	1	1	1	1
Male	4	4	Food Insecure	1	729	0	6	1	-2.55	34	153.2	43.6	18.5767	0	1	0	5	1	1	1	1	1	1	1	1
Male	1	7	Food Insecure	1	196	0	9	1	-2.42	19	148.3	40.975	18.6436	0	1	4	2	1	1	1	1	1	1	1	0
Female	4	5	Food Secure	1	685	9	5	1	-2.92	18	152.4	42.35	18.246	0	1	4	1	1	1	1	1	1	1	1	1
Male	4	4	Mildly Food Insecure	0	708	5	5	1	-1.46	31	151.1	35.525	15.5701	0	1	0	3	1	1	1	1	1	1	1	1
Male	4	6	Food Insecure	1	660	5	2	1	-2.74	17	145.9	43.725	20.555	0	1	0	1	1	1	1	1	1	1	1	1
Male	4	7	Food Secure	0	630	7	7	1	-1.52	17	153.1	39.75	16.9585	0	1	0	1	1	1	1	1	1	1	1	1
Male	4	6	Food Secure	0	666	0	3	1	-1.23	18	147.1	35.95	16.614	0	1	0	2	1	1	1	1	1	1	1	1
Male	4	8	Food Secure	0	610	10	5	1	-1.58	21	157	59.55	24.1592	1	1	14	1	1	1	1	1	1	1	1	1
Female	4	6	Food Secure	0	673	8	4	1	-1.16	16	143.2	41.7	20.3353	0	1	10	1	1	1	1	1	1	1	1	1
Female	4	4	Food Secure	0	707	7	3	1	-0.19	22	149.7	54.217	24.193	0	1	12	2	1	1	1	1	1	1	1	1
Female	4	5	Food Insecure	0	684	0	2	1	-1.9	20	147.8	35.617	16.3044	0	1	0	1	1	1	1	1	1	1	1	1
Male	4	7	Food Insecure	0	615	5	6	1	-0.25	18	152.1	50.475	21.8181	0	1	5	1	1	1	1	1	1	1	1	1
Female	4	5	Food Insecure	1	681	9	6	1	-2.44	19	161.5	43.875	16.8218	0	1	5	1	1	1	1	1	1	1	1	1
Female	4	5	Food Secure	1	704	7	6	1	-5.19	16	145.9	41.125	19.3327	0	1	6	1	1	1	1	1	1	1	1	1
Female	4	7	Food Secure	0	641	3	3	1	-2.87	22	147.7	39.55	18.1295	0	1	3	2	1	1	1	1	1	1	1	1
Male	4	6	Food Insecure	0	655	7	7	1	-0.6	25	151.9	46.783	20.2757	0	1	3	4	1	1	1	1	1	1	1	1
Male	4	5	Food Secure	0	697	10	8	1	-1.75	18	141.6	45.575	22.7461	0	1	10	1	1	1	1	1	1	1	1	1
Male	1	4	Food Secure	1	273	5	8	1	-5.68	18	138.5	42.975	22.4035	0	1	5	1	1	1	1	1	1	1	1	1
Female	4	5	Food Insecure	0	690	7	5	1	-0.17	20	147.9	39.225	17.9319	0	1	0	1	1	1	1	1	1	1	1	1
Male	4	6	Mildly Food Insecure	0	653	10	2	1	-2.61	18	145.5	38.75	18.304	0	1	8	1	1	1	1	1	1	1	1	1
Female	4	6	Food Insecure	0	648	10	2	1	-0.91	18	154.1	48.033	20.2273	0	1	8	1	1	1	1	1	1	1	1	1
Male	4	5	Food Secure	1	698	12	3	1	-2.88	27	155.9	61.533	25.3336	0	1	10	2	1	1	1	1	1	1	1	1
Male	4	5	Food Secure	0	679	0	3	1	-0.69	35	150.1	45.975	20.3925	0	1	0	3	1	1	1	1	1	0	1	1
Male	4	6	Food Secure	0	670	7	2	1	-1.92	19	143	40.45	19.7809	0	1	4	1	1	1	1	1	1	1	1	1
Male	4	7	Food Insecure	0	636	0	3	1	-0.54	25	150.2	41.175	18.2513	0	1	0	2	1	1	1	1	1	1	1	1
Female	4	7	Food Secure	0	614	5	3	1	-0.79	23	149.4	63.8	28.6029	0	1	0	2	1	1	1	1	1	1	1	1
Female	4	8	Food Secure	0	598	0	6	1	-1.66	17	146.6	43.05	20.0311	0	1	2	1	1	1	1	1	1	1	1	1
Female	4	8	Food Secure	1	600	6	3	1	-1.98	15	157.4	51.15	20.6591	0	1	6	1	1	1	1	1	1	1	1	1
Female	4	5	Food Secure	0	701	8	7	1	-2.61	25	157.6	54.933	22.1028	1	1	5	1	1	1	1	1	1	1	1	1
Male	4	3	Food Insecure	0	737	0	5	1	-1.87	41	148.1	41.45	18.8979	1	1	0	4	1	1	1	1	1	1	1	1
Female	4	7	Food Secure	0	632	5	5	1	-1.4	19	151.6	45.083	19.6163	0	1	8	1	1	1	1	1	1	1	1	1
Male	4	6	Food Secure	0	673	9	5	1	-0.75	18	152.9	41.85	17.9011	0	1	9	1	1	1	1	1	1	1	1	1
Male	4	6	Food Insecure	0	658	0	4	1	-1.28	25	144.3	34.65	16.6522	0	1	0	3	1	1	1	1	1	0	1	1
Male	4	9	Food Secure	0	560	0	4	1	1.26	26	148	42.35	19.3344	0	1	0	3	1	1	1	1	1	1	1	1
Female	4	7	Food Insecure	1	639	0	2	1	-2.72	22	148.1	37.8	17.2338	0	1	0	1	1	1	1	1	1	1	1	1
Male	4	7	Mildly Food Insecure	0	636	5	6	1	0.15	25	159.4	47.025	18.5077	0	1	0	2	1	1	1	1	1	1	1	1
Male	4	4	Food Secure	1	718	3	4	1	-3.59	22	146.5	39.975	18.6257	0	1	6	2	1	1	1	1	1	1	1	1
Male	4	9	Food Insecure	0	580	12	3	1	-0.24	25	146.7	52.217	24.2632	0	1	10	1	1	1	1	1	1	1	1	1
Male	4	4	Food Secure	0	727	10	10	1	-1.34	23	142.4	44.133	21.7797	0	1	14	1	1	1	1	1	1	1	1	1
Male	4	6	Food Secure	0	672	12	5	1	0.11	22	157.3	43.025	17.3996	0	1	12	1	1	1	1	1	1	1	1	1
Male	4	7	Food Secure	0	627	7	6	1	-0.26	17	148.6	56.517	25.594	0	1	9	1	1	1	1	1	1	1	1	1
Female	4	8	Food Insecure	0	606	5	10	1	-1.34	26	157.7	43.65	17.5518	0	1	9	3	1	1	1	1	1	1	1	1
Male	4	6	Food Secure	0	663	4	5	1	-1.72	32	157.7	63.167	25.3995	0	1	10	4	1	1	1	1	1	1	1	1
Female	4	4	Food Secure	0	726	7	3	1	-1.77	25	161.5	61.183	23.4578	0	1	3	2	1	1	1	1	1	1	1	1
Male	4	6	Food Secure	0	649	7	2	1	-3.04	18	150.9	45.125	19.8302	0	1	6	1	1	1	1	1	1	1	1	1
Male	4	6	Food Secure	1	647	7	7	1	-2.77	23	142.4	49.75	24.5515	0	1	0	2	1	1	1	1	1	1	1	1
Male	4	7	Food Secure	1	624	0	5	1	-2.51	18	144.8	30.375	14.497	0	1	0	1	1	1	1	1	1	1	1	1
Female	4	4	Food Insecure	1	733	0	7	1	-2.95	33	145.1	46.567	22.1177	0	1	4	4	1	1	1	1	1	1	1	1
Female	4	6	Food Insecure	0	688	0	5	1	0.37	18	155.5	42.725	17.6807	0	1	0	1	1	1	1	1	1	1	1	1
Male	4	7	Food Insecure	0	632	6	3	1	0.1	24	160.5	53.225	20.6617	0	1	7	2	1	1	1	1	1	1	1	1
Female	4	4	Food Secure	0	719	3	3	1	-0.14	25	154.7	43.35	18.1138	0	1	2	2	1	1	1	1	1	1	1	1
Female	10	7	Food Secure	0	819	6	5	0	-1.85	21	159.4	45.975	18.0831	0	1	5	1	1	1	1	1	1	1	1	1
Male	4	4	Food Secure	1	729	9	7	0	-3.37	25	139.4	29.9	15.3867	0	1	8	2	1	1	1	1	1	1	1	1
Male	4	5	Food Secure	1	690	8	2	0	-2.11	19	154.2	49.925	20.9966	0	1	0	1	1	1	1	1	1	1	1	1
Male	4	7	Food Secure	0	638	6	2	0	-1.03	22	154.3	45.675	19.1843	0	1	9	1	1	1	1	1	1	1	1	1
Male	4	8	Food Secure	0	599	12	5	0	-0.86	21	151.4	50.525	22.0276	0	1	9	1	1	1	1	1	1	1	1	1
Female	4	4	Food Secure	0	721	8	7	0	-1.25	26	147.9	41.3	18.8805	0	1	9	2	1	1	1	1	1	1	1	1
Female	4	10	Food Secure	0	540	8	4	0	1.26	25	159.9	63.75	24.9179	0	1	8	3	1	1	1	1	1	1	1	1
Female	4	5	Food Secure	1	699	4	3	0	-1.9	23	140.1	35.933	18.3072	0	1	0	4	1	1	1	1	1	1	1	1
Male	4	6	Food Secure	0	663	5	8	0	-0.45	32	157.8	58.3	23.4129	0	1	9	4	1	1	1	1	1	1	1	1
Male	4	5	Food Secure	0	678	0	6	0	0.19	35	150.8	51.483	22.6544	0	1	0	5	1	1	1	1	1	1	1	1
Male	4	8	Food Secure	0	597	5	2	0	-1.26	18	154	40.983	17.2809	0	1	6	1	1	1	1	1	1	1	1	1
Male	4	7	Food Secure	0	628	4	3	0	-1.09	17	153.4	42.875	18.2202	0	1	0	2	1	1	1	1	1	1	1	1
Male	4	8	Food Secure	0	611	9	3	1	-2.09	25	152.4	44.6	19.2028	0	1	12	2	1	1	1	1	1	1	1	1
Male	4	6	Food Secure	1	671	3	5	1	-2.58	33	151.3	35.975	15.7257	0	1	0	4	1	1	1	1	1	0	1	1
Male	4	7	Food Secure	1	615	10	10	1	-1.95	20	147.9	46.733	21.3788	0	1	0	1	1	1	1	1	1	1	1	1
Female	1	6	Food Secure	0	228	5	2	1	-0.52	20	149.7	43.875	19.5782	0	1	4	2	1	1	1	1	1	1	1	0
Female	4	4	Food Secure	0	716	3	5	1	-1.63	28	145.9	70.1	32.9086	0	1	10	4	1	1	1	1	1	1	1	1
Male	4	4	Food Secure	0	721	10	5	1	-0.68	23	161.9	52.217	19.9212	0	1	12	2	1	1	1	1	1	1	1	1
Male	4	6	Food Insecure	0	649	8	4	1	-2.7	33	147.6	36.783	16.8841	0	1	5	3	1	1	1	1	1	1	1	1
Female	4	9	Food Secure	0	581	8	3	1	-2.76	24	154.1	50.667	21.3362	0	1	0	2	1	1	1	1	1	1	1	1
Male	4	5	Food Secure	0	684	14	4	1	-1.99	25	159.5	68.267	26.8341	0	1	16	1	1	1	1	1	1	1	1	1
Female	4	5	Food Insecure	1	691	0	5	1	-3.05	26	142.7	39.525	19.4099	0	1	0	5	1	1	1	1	1	1	1	1
Female	4	9	Food Secure	0	572	5	4	1	-1.3	24	153.1	48.875	20.8515	0	1	0	2	1	1	1	1	1	1	1	1
Male	4	5	Food Secure	1	681	4	3	1	-3.3	25	150.6	39.125	17.2621	0	1	0	2	1	1	1	1	1	1	1	1
Male	4	7	Food Secure	1	645	0	4	1	-4.55	32	147	46.275	21.4147	0	1	0	3	1	1	1	1	1	1	1	1
Male	4	4	Food Secure	0	722	7	2	1	-0.74	18	155.4	45.6	18.8705	0	1	8	1	1	1	1	1	1	1	1	1
Female	4	4	Food Secure	1	716	5	2	1	-2.58	17	147.5	41.7	19.1669	0	1	7	1	1	1	1	1	1	1	1	1
Male	4	7	Food Insecure	0	639	12	7	1	-2.07	18	148.8	37.017	16.7183	0	1	12	1	1	1	1	1	1	1	1	1
Male	4	7	Food Insecure	0	643	7	6	1	-0.68	17	148.4	36.867	16.7404	0	1	9	1	1	1	1	1	1	1	1	1
Male	4	5	Food Secure	0	703	0	7	1	-1.37	42	160.4	45.125	17.5501	0	1	0	5	1	1	1	1	1	1	1	1
Female	4	4	Food Secure	0	714	5	3	1	-1.8	18	155.9	42.15	17.3311	0	1	0	1	1	1	1	1	1	1	1	1
Male	4	7	Food Insecure	0	621	0	4	1	-1.64	25	151.9	36.167	15.6745	0	1	5	3	1	1	1	1	1	1	1	1
Male	4	5	Food Secure	0	702	9	3	0	-1.62	22	151.1	40.625	17.8054	0	1	4	2	1	1	1	1	1	1	1	1
Male	4	4	Food Secure	0	734	8	6	0	-0.24	16	151.6	39.933	17.3755	0	1	7	1	1	1	1	1	1	1	1	1
Male	4	6	Food Secure	0	662	7	6	0	0.26	22	154.4	43.45	18.2262	0	1	10	2	1	1	1	1	1	1	1	1
Male	8	5	Food Secure	0	810	10	3	0	-1.05	18	149.9	45.75	20.3469	0	1	4	1	1	1	1	1	1	1	1	1
Female	4	5	Food Secure	0	701	5	6	0	-2.18	21	147.9	45.725	20.9034	0	1	4	2	1	1	1	1	1	1	1	1
Female	4	4	Food Secure	1	712	9	6	0	-3.19	22	141.5	48.225	24.0687	0	1	8	1	1	1	1	1	1	1	1	1
Female	4	7	Food Secure	1	629	7	3	0	-4.19	20	139.6	37.083	19.015	0	1	9	1	1	1	1	1	1	1	1	1
Male	4	7	Food Secure	0	638	12	4	0	-0.98	28	149.4	53.725	24.0539	0	1	14	2	1	1	1	1	1	1	1	1
Female	4	7	Food Secure	0	632	12	7	1	-0.92	25	157.5	48.825	19.6825	0	1	17	2	1	1	1	1	1	1	1	1
Male	1	7	Food Secure	0	213	10	6	1	-1.37	18	157.5	40.925	16.4874	0	1	14	2	1	1	1	1	1	1	1	0
Female	4	6	Food Secure	0	658	8	9	1	-1.6	25	144.9	36.2	17.2414	0	1	8	3	1	1	1	1	1	1	1	1
Male	4	3	Food Secure	1	752	5	6	1	-3.13	19	152	51.983	22.4997	0	1	6	1	1	1	1	1	1	1	1	1
Male	4	7	Food Secure	0	642	5	7	1	-0.71	32	149.4	47.9	21.4459	0	1	16	7	1	1	1	1	1	1	1	1
Female	1	5	Food Secure	1	268	5	2	1	-2.05	18	139.3	39.4	20.3046	0	1	4	2	1	1	1	1	1	1	1	0
Male	8	8	Food Secure	0	715	5	2	1	-0.89	19	157	54.833	22.2457	0	1	8	1	1	1	1	1	1	1	1	1
Female	4	6	Food Insecure	1	654	0	3	1	-3.43	25	140.1	35.025	17.8444	0	1	4	4	1	1	1	1	1	1	1	1
Male	4	6	Food Secure	0	647	7	4	1	-1.62	22	153.5	35.8	15.1839	0	1	4	1	1	1	1	1	1	1	1	1
Male	4	5	Mildly Food Insecure	1	691	5	4	1	-2.15	23	153.8	43.767	18.5146	0	1	7	3	1	1	1	1	1	1	1	1
Female	4	7	Food Secure	0	639	7	3	1	-1.38	20	143.7	31.475	15.2424	0	1	5	1	1	1	1	1	1	1	1	1
Female	4	7	Food Secure	0	629	5	5	1	-1.5	30	150.9	37.625	16.5124	0	1	5	5	1	1	1	1	1	1	1	1
Female	4	5	Food Secure	1	689	9	6	1	-2.73	20	147.1	37.325	17.2612	0	1	5	1	1	1	1	1	1	1	1	1
Male	4	5	Mildly Food Insecure	0	696	5	4	1	-1.44	28	149.5	47.35	21.1854	0	1	0	3	1	1	1	1	1	1	1	1
Male	4	6	Food Secure	0	673	4	2	1	-1.54	20	155.8	44.125	18.1898	0	1	3	1	1	1	1	1	1	1	1	1
Female	4	5	Food Insecure	0	702	5	6	1	-2.44	29	152.8	58.217	24.9508	0	1	0	3	1	1	1	1	1	0	1	1
Male	4	7	Food Secure	0	623	5	4	1	-0.39	30	148.8	49.533	22.3864	0	1	9	3	1	1	1	1	1	1	1	1
Female	4	8	Food Secure	0	603	6	7	1	-1.45	19	151.3	38.275	16.7311	0	1	7	1	1	1	1	1	1	1	1	1
Female	4	8	Food Secure	0	597	12	7	1	-1.85	23	156.5	42.3	17.2708	0	1	9	2	1	1	1	1	1	1	1	1
Male	4	4	Mildly Food Insecure	0	724	0	2	1	-0.61	20	154.4	49.575	20.782	0	1	0	1	1	1	1	1	1	1	1	1
Male	4	4	Food Secure	0	713	5	2	1	-1.78	17	146.4	41.3	19.2694	0	1	0	1	1	1	1	1	1	1	1	1
Female	4	5	Food Secure	0	692	9	4	1	-0.57	24	155.1	46.917	19.4905	0	1	10	2	1	1	1	1	1	1	1	1
Male	4	6	Food Secure	1	655	7	3	1	-2.94	25	150.6	51.7	22.7951	0	1	7	2	1	1	1	1	1	1	1	1
Female	4	6	Food Insecure	1	654	6	4	1	-3.07	22	148.3	39.825	18.1081	0	1	5	3	1	1	1	1	1	1	1	1
Female	4	8	Food Secure	0	612	5	4	1	-1.09	23	153.9	52.55	22.1724	0	1	0	3	1	1	1	1	1	0	1	1
Male	4	5	Food Secure	0	689	6	6	1	-2.07	30	149.1	41.95	18.8829	0	1	0	4	1	1	1	1	1	0	1	1
Female	4	7	Food Secure	0	622	5	5	1	-2.11	18	153.2	42.05	17.9163	0	1	0	1	1	1	1	1	1	1	1	1
Male	4	8	Food Secure	0	615	9	3	1	-0.64	22	152.8	54.25	23.2508	0	1	12	2	1	1	1	1	1	1	1	1
Female	4	5	Food Insecure	0	700	8	11	1	-2.74	27	150.6	43.425	19.1592	0	1	4	1	1	1	1	1	1	1	1	1
Female	4	5	Food Insecure	0	686	3	5	1	-1.48	30	150.9	40.075	17.5876	0	1	0	5	1	1	1	1	1	1	1	1
Male	4	4	Food Insecure	1	734	4	4	1	-3.28	26	145.4	47.5	22.4835	0	1	0	3	1	1	1	1	1	1	1	1
Male	4	7	Mildly Food Insecure	0	633	2	7	1	-1.21	26	149.3	42.617	19.1316	0	1	0	5	1	1	1	1	1	1	1	1
Male	8	8	Food Secure	0	715	5	4	1	-1.04	35	149.4	51.1	22.8939	0	1	5	4	1	1	1	1	1	1	1	1
Female	4	6	Food Insecure	1	671	2	3	1	-2.23	19	151.3	46.375	20.2718	0	1	5	1	1	1	1	1	1	1	1	1
Female	4	4	Food Insecure	0	736	6	3	1	-2.36	23	156.8	51.1	20.7972	0	1	4	2	0	1	1	1	1	1	1	1
Male	4	5	Food Secure	0	683	8	4	1	-2	32	150.4	45.725	20.2143	0	1	8	3	1	1	1	1	1	1	1	1
Female	4	7	Food Secure	1	628	0	3	1	-1.95	25	148.5	39.317	17.8169	0	1	0	2	1	1	1	1	1	1	1	1
Female	4	5	Food Secure	0	691	9	3	0	-2.21	24	153.3	59.783	25.4388	0	1	5	2	1	1	1	1	1	1	1	1
Female	4	7	Food Secure	0	635	9	6	0	-0.44	18	159.8	48.45	18.9851	0	1	10	1	1	1	1	1	1	1	1	1
Male	4	4	Food Insecure	0	722	0	6	0	-2.19	24	150	37.7	16.7556	0	1	0	3	1	1	1	1	1	1	1	1
Female	4	5	Food Insecure	0	690	0	3	0	-2.58	23	160	42.867	16.7448	0	1	2	2	1	1	1	1	1	1	1	1
Female	4	8	Food Secure	0	594	8	5	0	-3.23	21	156.3	48.667	19.9211	1	1	8	1	1	1	1	1	1	1	1	1
Male	4	5	Food Secure	0	682	5	7	0	-1.77	31	154.4	47.15	19.7782	0	1	0	4	1	1	1	1	1	1	1	1
Female	4	7	Food Secure	0	636	8	8	0	-1.73	23	154.4	51.4	21.575	0	1	8	2	1	1	1	1	1	1	1	1
Female	4	10	Food Insecure	0	552	3	3	0	-1.6	24	147.4	50.575	23.2935	0	1	7	2	1	1	1	1	1	1	1	1
Female	4	6	Food Secure	0	651	8	7	0	-1.62	28	154.6	59.817	25.0267	0	1	8	4	1	1	1	1	1	1	1	1
Male	4	7	Food Insecure	1	633	4	3	0	-2.49	25	153.8	41.7	17.6403	0	1	0	2	1	1	1	1	1	1	1	1
Female	4	5	Food Secure	0	678	10	11	0	-1.75	18	151.1	42.883	18.7703	0	1	5	1	1	1	1	1	1	1	1	1
Female	4	5	Food Secure	1	700	0	8	0	-3.76	24	137.6	31.9	16.8482	0	1	5	4	1	1	1	1	1	1	1	1
Female	4	6	Food Insecure	1	652	4	3	0	-3.09	25	142.2	46.483	22.9878	0	1	0	2	1	1	1	1	1	1	1	1
Female	4	5	Food Secure	0	690	6	11	0	-1.53	23	147.1	44.7	20.6577	0	1	5	2	1	1	1	1	1	1	1	1
Male	4	5	Food Secure	0	683	4	3	0	-2.37	25	153.2	41.375	17.6287	0	1	4	4	1	1	1	1	1	0	1	1
Female	4	7	Mildly Food Insecure	0	637	0	2	1	-1.8	27	147	44.55	20.6164	0	1	0	2	1	1	1	1	1	1	1	1
Male	4	8	Food Insecure	0	606	5	7	1	-1.92	20	145.8	36.85	17.3349	0	1	5	1	1	1	1	1	1	1	1	1
Female	4	9	Food Secure	0	572	5	4	1	-2.25	23	151	47.525	20.8434	0	1	5	3	1	1	1	1	1	1	1	1
Female	4	7	Food Secure	0	642	2	11	1	-1.18	25	151.6	57.975	25.2256	0	1	0	3	1	1	1	1	1	1	1	1
Female	4	5	Food Secure	0	696	0	2	1	-0.67	17	144.2	39.05	18.7798	0	1	0	1	1	1	1	1	1	1	1	1
Female	4	8	Food Insecure	0	610	2	3	1	-3.22	20	141.3	34.05	17.0663	0	1	4	1	1	1	1	1	1	1	1	1
Male	4	6	Food Secure	0	665	12	4	1	-0.52	28	151.5	52.825	23.0152	0	1	14	3	1	1	1	1	1	1	1	1
Female	4	6	Food Secure	0	655	9	2	1	-0.9	17	145.4	44.45	21.0253	0	1	9	1	1	1	1	1	1	1	1	1
Male	4	4	Food Secure	0	721	7	3	1	-0.24	22	155.8	46.475	19.1586	0	1	5	1	1	1	1	1	1	1	1	1
Male	2	9	Food Secure	1	144	5	2	1	-2.16	18	145.8	34.9	16.4176	0	1	5	2	1	1	1	1	1	1	1	0
Female	4	7	Food Insecure	1	623	7	7	1	-2.31	16	147.9	35.517	16.2476	0	1	0	1	1	1	1	1	1	1	1	1
Female	4	6	Food Secure	1	650	4	3	1	-3.09	21	145.2	41.975	19.9094	0	1	0	2	1	1	1	1	1	1	1	1
Male	4	5	Food Secure	1	678	0	3	1	-3.36	24	147.3	38.625	17.8018	0	1	0	2	1	1	1	1	1	1	1	1
Male	4	7	Food Secure	0	640	2	4	1	-0.34	27	146.1	42.925	20.1099	0	1	2	4	1	1	1	1	1	1	1	1
Female	4	8	Food Secure	0	606	8	6	1	-2.14	35	158.1	55.483	22.2113	0	1	8	4	1	1	1	1	1	1	1	1
Female	4	6	Food Secure	0	668	5	4	0	-2.4	16	152.1	58.325	25.1948	0	1	5	1	1	1	1	1	1	0	1	1
Male	4	6	Food Insecure	0	665	6	4	0	-1.22	25	150	44.125	19.6111	0	1	0	3	1	1	1	1	1	0	1	1
Female	8	6	Food Insecure	0	774	4	2	0	-1.72	20	144	36.575	17.6384	0	1	1	1	1	1	1	1	1	1	1	1
Male	4	6	Food Secure	0	655	0	2	0	-0.39	20	155.9	48.55	19.9755	0	1	5	1	1	1	1	1	1	1	1	1
Female	11	3	Food Insecure	0	986	0	2	0	-1.7	18	147.8	39.25	17.9676	0	1	0	1	1	1	1	1	1	1	1	1
Female	4	4	Mildly Food Insecure	0	718	5	3	0	-1.83	27	147.1	36.275	16.7642	0	1	0	1	1	1	1	1	1	0	1	1
Male	4	6	Food Secure	0	652	7	8	0	-1.91	20	148.9	40.675	18.3335	0	1	9	1	1	1	1	1	1	1	1	1
Male	4	4	Food Secure	0	735	2	6	1	-0.87	16	150.8	37.117	16.3326	0	1	5	2	1	1	1	1	1	1	1	1
Male	4	4	Food Insecure	0	720	5	4	1	-2.4	30	147.6	45.175	20.7501	0	1	0	4	1	1	1	1	1	1	1	1
Female	4	5	Food Secure	0	694	0	5	1	-2.5	30	157.4	37.875	15.278	0	1	0	4	1	1	1	1	1	1	1	1
Male	4	9	Food Secure	1	582	6	9	1	-3.54	18	144.1	46.05	22.1616	0	1	7	1	1	1	1	1	1	1	1	1
Female	4	6	Food Insecure	0	666	4	4	1	-2.09	27	151	41.883	18.3812	0	1	3	3	1	1	1	1	1	1	1	1
Female	4	8	Food Secure	0	612	4	8	1	-1.8	25	155	50.075	20.8563	0	1	4	2	1	1	1	1	1	0	1	1
Female	2	8	Food Secure	0	163	5	5	1	-0.09	26	161.9	66.75	25.4501	0	1	4	2	1	1	1	1	1	1	1	0
Male	4	5	Food Secure	0	681	5	3	1	-0.83	28	157.9	49.867	20.0007	0	1	9	2	1	1	1	1	1	1	1	1
Female	4	4	Mildly Food Insecure	1	714	5	2	1	-3.13	19	153.3	59.117	25.1715	0	1	5	1	1	1	1	1	1	1	1	1
Male	4	7	Food Secure	1	641	9	3	1	-3.13	23	145.9	36.3	17.0528	0	1	5	2	1	1	1	1	1	1	1	1
Female	4	6	Food Secure	0	674	6	4	1	-1.3	16	151.1	52.417	22.9432	0	1	9	1	1	1	1	1	1	1	1	1
Female	4	6	Food Secure	0	662	10	13	1	-0.83	30	153.4	48.75	20.7169	0	1	9	3	1	1	1	1	1	1	1	1
Male	4	5	Food Secure	0	705	3	10	1	-1.6	18	148.1	38.925	17.7467	0	1	7	3	1	1	1	1	1	1	1	1
Male	4	6	Food Insecure	0	671	5	4	1	-2.42	28	147.9	49.65	22.7131	0	1	2	3	1	1	1	1	1	0	1	1
Female	4	5	Food Insecure	0	689	4	8	1	-1.95	18	144.5	38.9	18.63	0	1	4	1	1	1	1	1	1	1	1	1
Female	4	7	Food Secure	0	642	10	4	1	-1.23	27	154.1	40.65	17.1292	0	1	8	3	1	1	1	1	1	1	1	1
Female	4	4	Food Secure	0	714	10	4	1	-1	18	149.6	49.8	22.237	0	1	0	1	1	1	1	1	1	1	1	1
Male	4	7	Food Secure	0	623	0	4	1	-2.64	32	142.2	38.725	19.151	0	1	0	3	1	1	1	1	1	1	1	1
Male	4	5	Food Secure	0	690	10	11	1	-1.07	19	159.6	46.183	18.1309	0	1	8	1	1	1	1	1	1	1	1	1
Male	2	8	Food Secure	0	171	6	7	1	0.66	18	146.4	46.8	21.8504	0	1	3	2	1	1	1	1	1	1	1	0
Female	4	8	Food Secure	0	606	6	5	1	-1.64	27	135	30.283	16.6164	0	1	5	6	1	1	1	1	1	1	1	1
Male	4	7	Food Secure	0	639	9	6	1	-1.92	28	148.9	31.7	14.2978	0	1	12	3	1	1	1	1	1	1	1	1
Male	4	8	Food Secure	0	612	5	6	1	-1.98	30	151.5	66.467	28.9778	0	1	5	4	1	1	1	1	1	1	1	1
Male	4	5	Food Secure	0	690	9	2	1	-2.43	20	144.2	33.975	16.3391	1	1	4	1	1	1	1	1	1	1	1	1
Female	4	9	Mildly Food Insecure	0	562	9	4	1	-1.84	16	148.6	42.925	19.4259	0	1	5	1	1	1	1	1	1	1	1	1
Female	4	5	Food Insecure	0	685	0	5	1	-2.13	36	147.1	35.217	16.264	0	1	0	4	1	1	1	1	1	1	1	1
Female	4	5	Food Secure	0	687	5	3	1	-2.21	20	145.3	35.1	16.637	0	1	0	2	1	1	1	1	1	1	1	1
Male	4	7	Food Insecure	1	641	4	2	1	-2.52	23	147.5	35.375	16.2707	0	1	0	1	0	1	1	1	1	1	1	1
Male	4	7	Mildly Food Insecure	0	621	2	4	1	-2.12	25	144.1	38.05	18.3243	0	1	2	3	1	1	1	1	1	1	1	1
Male	11	6	Food Secure	0	887	5	2	1	-1.6	22	159.3	46.95	18.5014	0	1	10	1	1	1	1	1	1	1	1	1
Male	4	5	Food Insecure	0	690	0	6	1	-2.36	28	139.3	35.825	18.4622	0	1	0	4	1	1	1	1	1	1	1	1
Female	4	5	Mildly Food Insecure	0	700	8	8	1	-1.9	24	156.1	53	21.7505	0	1	7	2	1	1	1	1	1	1	1	1
Female	2	6	Food Insecure	0	229	5	3	1	-0.69	29	141.1	41.825	20.993	0	1	0	2	1	1	1	1	1	0	1	0
Female	4	5	Food Secure	1	679	5	5	1	-3.06	23	151.5	41.2	17.9503	0	1	5	4	0	1	1	1	1	0	1	1
Male	4	5	Food Secure	0	682	0	2	1	0.41	20	164.4	48.925	18.091	0	1	0	2	1	1	1	1	1	1	1	1
Female	2	5	Food Secure	0	271	0	3	1	-1.9	20	142.2	35.1	17.3583	1	1	0	2	1	1	1	1	1	1	1	0
Male	4	5	Food Secure	0	705	10	9	1	-1.33	23	152.4	52.825	22.7441	0	1	8	1	1	1	1	1	1	1	1	1
Male	4	8	Food Secure	0	602	8	4	1	-1.2	22	145	41.625	19.8115	0	1	5	2	1	1	1	1	1	1	1	1
Female	4	10	Food Secure	0	552	8	5	1	-0.92	18	151.8	43.775	18.9969	0	1	0	1	1	1	1	1	1	1	1	1
Male	2	5	Food Secure	0	260	8	3	1	-0.29	17	154.2	46.375	19.5036	0	1	9	2	1	1	1	1	1	1	1	0
Female	2	6	Food Secure	1	232	3	2	1	-2.11	18	149.2	46.033	20.6793	0	1	5	2	1	1	1	1	1	1	1	0
Male	4	7	Food Secure	0	638	6	5	1	-3.11	30	153.3	52.8	22.4672	0	1	4	3	1	1	1	1	1	1	1	1
Female	4	4	Mildly Food Insecure	0	714	9	8	1	-0.09	30	152.6	44.233	18.9951	0	1	9	3	1	1	1	1	1	1	1	1
Female	4	6	Food Secure	0	673	3	2	1	-2.6	19	149.5	46.125	20.6374	0	1	0	1	1	1	1	1	1	0	1	1
Female	4	5	Food Secure	0	707	0	5	1	-2.83	40	151.9	46.65	20.2179	0	1	0	8	1	1	1	1	1	1	1	1
Female	4	8	Food Insecure	0	617	8	6	1	-2.16	21	153.3	40.217	17.1128	0	1	8	1	1	1	1	1	1	1	1	1
Female	4	9	Food Secure	0	581	4	3	1	-2.64	19	147.5	36.05	16.57	0	1	0	2	1	1	1	1	1	1	1	1
Male	4	9	Food Insecure	0	587	7	3	1	-2.14	19	146.7	47.767	22.1955	0	1	0	1	1	1	1	1	1	0	1	1
Female	4	6	Food Secure	0	666	5	4	1	-3.12	24	153.1	40.325	17.2038	1	1	5	3	1	1	1	1	1	1	1	1
Male	4	8	Mildly Food Insecure	0	601	5	3	1	-1.74	20	155.6	56.35	23.2892	0	1	0	2	1	1	1	1	1	1	1	1
Female	4	9	Food Secure	1	571	12	6	1	-2.78	18	152.6	44.975	19.3135	0	1	16	1	1	1	1	1	1	1	1	1
Female	4	6	Food Secure	0	665	8	2	1	-2.41	22	148.6	42.85	19.405	0	1	9	2	1	1	1	1	1	1	1	1
Female	4	7	Food Secure	0	641	10	5	1	-1.79	18	152.8	40.325	17.2714	0	1	9	1	1	1	1	1	1	1	1	1
Male	4	5	Food Insecure	1	689	4	7	1	-3.38	33	145.4	39.333	18.6179	1	1	10	6	1	1	1	1	1	1	1	1
Male	4	6	Food Secure	0	653	4	3	1	-2.34	22	146.5	36.125	16.8319	0	1	4	2	1	1	1	1	1	1	1	1
Female	4	5	Food Secure	0	701	0	3	0	-1	33	152.8	38.05	16.297	0	1	0	3	1	1	1	1	1	1	1	1
Female	10	4	Food Secure	0	898	12	3	0	-1.12	30	151	65.325	28.6501	0	1	14	2	1	1	1	1	1	1	1	1
Female	4	4	Food Insecure	0	719	5	4	0	-1.78	30	157.6	43.233	17.4063	0	1	0	2	1	1	1	1	1	1	1	1
Male	4	5	Food Secure	0	696	2	5	0	-1.91	30	146.1	34.9	16.3503	0	1	0	4	1	1	1	1	1	1	1	1
Female	4	7	Food Secure	0	632	12	2	0	-1.76	18	146	35	16.4308	0	1	12	1	1	1	1	1	1	1	1	1
Female	4	8	Food Secure	0	618	5	4	0	-2.02	27	152.6	42.425	18.2066	0	1	5	3	1	1	1	1	1	0	1	1
Male	4	4	Food Secure	0	714	2	4	0	-1.15	22	158.3	49.667	19.82	0	1	2	2	1	1	1	1	1	1	1	1
Male	2	8	Food Secure	0	189	4	2	0	-0.56	18	149.8	42.383	18.9	0	1	2	2	1	1	1	1	1	1	1	0
Female	4	7	Food Insecure	1	648	0	6	0	-4.68	26	143.9	33.033	15.9526	0	1	0	7	1	1	1	1	1	0	1	1
Female	4	6	Food Secure	0	677	8	5	0	-1.58	22	152.2	39.95	17.246	0	1	8	1	1	1	1	1	1	1	1	1
Female	4	9	Food Secure	0	572	7	4	0	-1.64	24	140.1	34.75	17.6917	0	1	0	2	1	1	1	1	1	1	1	1
Female	4	4	Food Insecure	1	714	7	5	0	-3.22	25	153.8	41.7	17.6403	1	1	9	4	1	1	1	1	1	1	1	1
Female	4	9	Food Insecure	0	561	9	4	0	-1.78	20	152.9	47.417	20.269	0	1	9	2	1	1	1	1	1	1	1	1
Female	4	7	Food Secure	0	631	8	5	0	-2.32	20	145.1	42.175	20.018	0	1	9	1	1	1	1	1	1	1	1	1
Male	4	5	Food Secure	1	689	0	4	0	-3.31	23	147.4	41.183	18.9423	0	1	0	3	1	1	1	1	1	1	1	1
Male	4	6	Food Insecure	0	668	5	3	1	-2.33	23	149.3	46.075	20.6703	0	1	5	2	1	1	1	1	1	1	1	1
Female	4	7	Food Insecure	1	637	10	5	1	-2.52	34	151.4	37.917	16.5416	0	1	10	4	1	1	1	1	1	1	1	1
Female	4	9	Food Secure	0	573	9	3	1	-0.12	20	153.8	49.95	21.1303	0	1	10	1	1	1	1	1	1	1	1	1
Male	4	9	Food Insecure	0	572	4	3	1	-0.42	25	155.4	41.725	17.278	0	1	0	2	1	1	1	1	1	1	1	1
Male	4	5	Food Secure	0	684	12	12	1	-1.55	22	154.7	51.1	21.3521	0	1	10	2	1	1	1	1	1	1	1	1
Male	4	8	Food Secure	0	612	9	6	1	-0.47	22	150	51.55	22.9111	0	1	9	2	1	1	1	1	1	1	1	1
Female	4	7	Food Insecure	1	650	0	4	1	-3.31	28	141.1	41.2	20.6793	0	1	0	3	1	1	1	1	1	1	1	1
Male	4	8	Food Secure	1	618	7	4	1	-1.86	20	155	43.867	18.2588	0	1	9	3	1	1	1	1	1	1	1	1
Female	4	8	Food Secure	0	622	7	3	1	-0.9	20	148.9	44.15	19.9266	0	1	5	2	1	1	1	1	1	1	1	1
Male	4	8	Food Secure	0	606	4	8	1	-2.31	18	151.7	38.825	16.871	1	1	0	1	1	1	1	1	1	1	1	1
Male	4	9	Food Secure	0	584	4	9	1	-0.41	19	148	42.9	19.5855	0	1	0	1	1	1	1	1	1	1	1	1
Female	4	8	Food Secure	0	601	5	2	1	-1.54	17	154.1	46.775	19.6974	0	1	0	1	1	1	1	1	1	1	1	1
Female	8	7	Food Insecure	0	761	5	8	1	-1.7	17	142.3	35.55	17.5562	0	1	0	1	1	1	1	1	1	1	1	1
Male	4	9	Food Secure	0	580	7	5	1	-1.08	25	152.5	36.225	15.5765	0	1	12	3	1	1	1	1	1	1	1	1
Male	4	8	Food Secure	1	597	5	3	1	-3.42	25	140.7	40.167	20.2898	0	1	5	2	1	1	1	1	1	1	1	1
Female	4	6	Food Secure	0	677	8	8	1	-2.68	20	146.3	45.275	21.1674	0	1	8	1	1	1	1	1	1	1	1	1
Male	10	9	Food Insecure	0	743	4	3	1	-1.35	20	149.9	50.1	22.3113	0	1	6	1	1	1	1	1	1	1	1	1
Male	4	6	Food Insecure	1	658	7	5	1	-2.55	27	158.6	45.175	17.9481	0	1	10	3	1	1	1	1	1	1	1	1
Male	4	6	Food Secure	0	664	0	4	1	-1.8	23	157.4	45.75	18.4781	0	1	0	3	1	1	1	1	1	1	1	1
Female	8	5	Food Secure	0	822	12	3	1	-1.31	22	155.1	36.925	15.3496	1	1	5	1	1	1	1	1	1	1	1	1
Female	4	7	Food Secure	0	630	12	9	1	-1.56	19	152.4	44	18.9445	0	1	9	1	1	1	1	1	1	1	1	1
Male	4	3	Food Secure	0	752	5	3	0	-0.81	23	157.7	52.183	20.983	0	1	5	2	1	1	1	1	1	1	1	1
Male	4	7	Food Secure	0	628	3	4	0	-2.81	26	154.9	45.525	18.9857	0	1	8	3	1	1	1	1	1	0	1	1
Male	2	8	Food Secure	0	183	9	3	0	-0.07	23	154	47.575	20.0733	0	1	12	2	1	1	1	1	1	1	1	0
Female	4	7	Food Secure	0	641	5	3	0	-1.97	24	153.6	40.85	17.3258	0	1	5	2	1	1	1	1	1	1	1	1
Female	4	9	Food Secure	0	580	6	2	0	-0.37	18	158.1	48.275	19.3012	0	1	8	1	1	1	1	1	1	1	1	1
Female	4	8	Food Secure	0	617	4	4	0	-1.8	25	149.3	37.55	16.8458	0	1	8	2	1	1	1	1	1	1	1	1
Female	4	8	Food Secure	1	610	9	3	0	-3.67	24	153.5	39.233	16.6509	0	1	5	2	1	1	1	1	1	1	1	1
Female	4	8	Food Secure	0	610	9	3	0	-2.28	24	153.5	39.233	16.6509	0	1	5	3	1	1	1	1	1	1	1	1
Male	4	8	Food Secure	0	592	0	7	1	-1.15	40	151	45.233	19.8383	0	1	5	6	1	1	1	1	1	1	1	1
Male	4	7	Food Secure	0	631	0	9	1	-1.82	22	153.1	51.15	21.822	1	1	5	2	1	1	1	1	1	1	1	1
Male	4	5	Food Insecure	1	684	5	5	1	-3.31	30	139.1	38.3	19.7803	1	1	0	4	1	1	1	1	1	1	1	1
Male	4	5	Food Secure	0	691	10	4	1	-0.54	26	152.1	45.125	19.4928	0	1	5	3	1	1	1	1	1	0	1	1
Female	4	8	Food Insecure	0	618	6	4	1	-1.43	30	143.5	39.9	19.3762	0	1	0	3	1	1	1	1	1	1	1	1
Female	4	7	Food Secure	0	625	6	6	1	-1.1	19	158.3	46.867	18.7144	0	1	7	1	1	1	1	1	1	1	1	1
Male	2	4	Mildly Food Insecure	1	296	4	4	1	-3.12	27	144.8	41.95	20.0076	0	1	0	3	1	1	1	1	1	1	1	1
Female	4	5	Food Insecure	1	684	0	5	0	-3.12	29	143.5	40.425	19.6449	0	1	0	4	1	1	1	1	1	0	1	1
Female	4	8	Food Secure	0	618	9	5	0	-1.94	30	152.2	43.075	18.595	0	1	5	4	1	1	1	1	1	1	1	1
Male	4	5	Food Secure	0	701	5	2	0	-1.55	18	148.1	59.25	26.9951	0	1	0	1	1	1	1	1	1	1	1	1
Female	4	8	Food Insecure	0	592	0	6	0	-2.68	32	148.6	35.833	16.2274	0	1	0	6	1	1	1	1	1	0	1	1
Female	4	7	Food Secure	1	623	5	9	0	-2.66	20	143.1	51	24.9052	0	1	7	2	1	1	1	1	1	1	1	1
Female	4	5	Food Secure	0	694	8	8	0	-1.17	20	156.8	38.575	15.6997	0	1	5	1	1	1	1	1	1	1	1	1
Female	2	5	Food Secure	0	272	6	6	0	-1.81	17	155.9	45.925	18.9076	0	1	7	2	1	1	1	1	1	1	1	0
Female	4	6	Food Secure	0	677	2	6	1	-1.39	19	159.6	49.175	19.3054	0	1	5	1	1	1	1	1	1	1	1	1
Male	2	6	Food Secure	0	247	9	3	1	-0.3	25	149.4	46.583	20.8703	0	1	5	2	1	1	1	1	1	1	1	0
Male	4	6	Food Secure	0	671	10	7	1	-1.67	19	153.6	62.45	26.4525	0	1	10	1	1	1	1	1	1	1	1	1
Female	4	5	Food Secure	0	686	7	5	1	-0.83	23	149.1	40.217	18.0905	0	1	9	3	1	1	1	1	1	1	1	1
Male	4	6	Food Secure	0	660	12	6	1	0.2	19	156.1	40.967	16.823	0	1	5	1	1	1	1	1	1	1	1	1
Male	4	8	Food Secure	0	598	5	4	1	-0.89	26	154.6	45.983	19.2265	1	1	0	2	1	1	1	1	1	1	1	1
Female	4	7	Food Secure	1	625	1	6	1	-2.92	25	145.2	42.3	20.0635	0	1	0	5	1	1	1	1	1	1	1	1
Female	4	7	Mildly Food Insecure	0	649	6	6	1	-2.72	30	143.9	47.867	23.132	0	1	2	5	1	1	1	1	1	1	1	1
Male	2	8	Food Secure	1	185	9	7	1	-2.69	18	145.5	41.033	19.3825	0	1	7	1	1	1	1	1	1	1	1	1
Female	4	6	Food Insecure	0	658	7	4	1	-1.33	18	156	52.3	21.4908	0	1	0	4	1	1	1	1	1	1	1	1
Male	4	7	Mildly Food Insecure	1	648	6	2	1	-2.59	20	148.2	37.717	17.1726	0	1	7	1	1	1	1	1	1	1	1	1
Male	4	5	Food Insecure	0	703	0	4	1	-1.53	26	148.5	39.225	17.7873	0	1	8	1	1	1	1	1	1	1	1	1
Female	4	6	Food Insecure	0	663	0	6	1	-1.94	35	151	37.875	16.6221	0	1	5	3	1	1	1	1	1	1	1	1
Male	4	7	Food Secure	0	639	8	5	0	-3.05	26	152.6	47.325	20.3094	0	1	5	4	1	1	1	1	1	1	1	1
Female	4	6	Food Secure	0	652	12	2	0	-2.07	20	150.8	46.267	20.3454	0	1	8	1	1	1	1	1	1	1	1	1
Male	4	7	Food Insecure	0	640	3	3	0	-0.38	20	154.6	49.4	20.6818	0	1	0	2	1	1	1	1	1	1	1	1
Male	8	5	Food Secure	1	801	7	2	0	-2.49	16	144.8	36.375	17.3487	0	1	5	1	1	1	1	1	1	1	1	1
Male	4	7	Mildly Food Insecure	0	628	5	3	0	-1.3	22	153.6	43.8	18.5528	0	1	0	2	1	1	1	1	1	0	1	1
Male	4	8	Food Secure	0	616	7	3	0	-0.42	23	151.8	48.65	21.1125	0	1	5	2	1	1	1	1	1	1	1	1
Male	4	7	Food Secure	1	642	5	8	1	-3.04	18	146.5	40.975	19.0786	0	1	0	1	1	1	1	1	1	1	1	1
Female	4	5	Food Secure	0	694	9	7	1	-2.39	22	153.1	40.85	17.4278	0	1	9	1	1	1	1	1	1	1	1	1
Male	4	6	Food Insecure	0	661	8	7	1	-2.03	35	152.4	41.85	18.0306	0	1	6	6	1	1	1	1	1	1	1	1
Male	4	7	Food Secure	0	644	8	5	1	-1.89	19	145.8	40.65	19.1357	0	1	8	1	1	1	1	1	1	1	1	1
Male	2	8	Food Insecure	1	201	5	2	1	-3.09	18	143.8	31.7	15.33	0	1	0	2	1	1	1	1	1	1	1	0
Female	4	6	Food Insecure	0	677	0	3	1	-3.1	26	150.6	45.6	20.1055	0	1	1	3	1	1	1	1	1	1	1	1
Male	4	6	Food Secure	0	661	0	6	1	-2.17	27	146.4	40.575	18.9311	0	1	0	3	1	1	1	1	1	1	1	1
Female	4	5	Food Secure	0	701	8	5	1	-1.9	27	148.9	43.725	19.7348	0	1	5	4	1	1	1	1	1	1	1	1
Female	4	6	Mildly Food Insecure	0	680	5	5	1	-2.47	28	147.4	40.4	18.582	0	1	5	4	1	1	1	1	1	1	1	1
Female	4	5	Mildly Food Insecure	0	703	9	6	1	-1.83	20	152	42.517	18.4023	0	1	0	1	1	1	1	1	1	1	1	1
Male	4	5	Food Secure	0	700	5	5	1	-1.46	18	151.2	47.25	20.668	0	1	9	1	1	1	1	1	1	1	1	1
Male	4	4	Food Secure	1	722	4	6	1	-2.39	40	136.9	33.225	17.7279	0	1	0	7	1	1	1	1	1	1	1	1
Male	4	7	Food Secure	1	646	7	3	1	-2.1	16	149.4	45.55	20.421	0	1	10	1	1	1	1	1	1	1	1	1
Male	4	6	Food Secure	0	683	6	3	1	-1.69	20	152.3	45.475	19.6182	1	1	0	2	1	1	1	1	1	1	1	1
Male	2	5	Food Insecure	0	267	0	3	1	-0.28	25	152.9	48.75	20.8389	0	1	0	2	1	1	1	1	1	1	1	0
Female	4	4	Food Insecure	0	724	0	5	1	0.02	35	157.4	60.5	24.4355	0	1	9	5	1	1	1	1	1	1	1	1
Female	4	6	Food Secure	0	669	5	6	1	-1.51	19	151.6	40.65	17.6757	0	1	5	1	1	1	1	1	1	1	1	1
Male	4	7	Food Insecure	1	654	4	3	1	-3.1	18	144.1	41.867	20.1623	0	1	1	2	1	1	1	1	1	1	1	1
Female	4	5	Food Secure	0	708	3	7	1	-1.75	35	156.9	54.425	22.1082	0	1	2	5	1	1	1	1	1	1	1	1
Male	4	5	Food Insecure	0	695	2	4	0	-2.45	22	154.9	37.425	15.5976	0	1	0	3	1	1	1	1	1	0	1	1
Male	4	4	Mildly Food Insecure	0	725	7	4	0	-1.67	22	146.5	43.25	20.1379	0	1	9	2	1	1	1	1	1	1	1	1
Male	4	7	Food Secure	0	642	5	2	0	-2.08	22	145.4	57.65	27.2878	0	1	2	1	1	1	1	1	1	1	1	1
Female	4	5	Food Secure	0	691	7	6	0	-1.61	20	149.9	48.167	21.4503	0	1	7	1	1	1	1	1	1	1	1	1
Female	4	7	Food Insecure	0	635	7	2	0	-1.64	18	148.6	43.75	19.7992	0	1	0	1	1	1	1	1	1	1	1	1
Male	4	4	Food Secure	0	732	9	2	0	-1.07	25	151.8	59.525	25.8319	0	1	10	1	1	1	1	1	1	1	1	1
Male	4	5	Food Insecure	0	715	10	4	0	-1.3	28	150.8	46.85	20.6156	0	1	5	3	1	1	1	1	1	1	1	1
Female	4	5	Food Secure	1	695	0	4	1	-2.51	35	145	36.125	17.1819	0	1	0	4	1	1	1	1	1	1	1	1
Female	4	8	Food Secure	1	622	6	5	1	-2.78	17	145.6	38.45	18.1373	1	1	0	1	1	1	1	1	1	1	1	1
Female	4	6	Food Secure	0	686	2	4	1	-0.8	24	145.4	39.3	18.5893	0	1	2	3	1	1	1	1	1	1	1	1
Male	4	8	Food Secure	1	621	4	4	1	-2.45	19	153.8	45.9	19.417	0	1	0	1	1	1	1	1	1	1	1	1
Male	4	8	Food Secure	0	612	8	3	1	-1.44	21	151.2	43.575	19.0605	0	1	5	2	1	1	1	1	1	1	1	1
Male	8	7	Food Secure	0	751	5	3	1	-1.88	18	157.8	41.775	16.7872	0	1	4	1	1	1	1	1	1	1	1	1
Female	2	7	Food Secure	0	238	5	2	1	-1.25	20	146.2	39.45	18.4566	0	1	4	2	1	1	1	1	1	1	1	0
Male	4	4	Food Secure	0	733	10	9	1	-2.13	18	151.1	45.75	20.0251	0	1	5	1	1	1	1	1	1	1	1	1
Male	4	6	Food Secure	0	686	7	5	1	-2.08	30	155.1	51.4	21.3668	0	1	7	4	1	1	1	1	1	1	1	1
Male	4	8	Food Insecure	1	623	0	6	1	-3	20	145.9	35.875	16.8532	0	1	0	1	1	1	1	1	1	1	1	1
Female	2	7	Mildly Food Insecure	0	224	7	2	1	-0.67	18	149.1	42.85	19.275	0	1	0	2	1	1	1	1	1	1	1	0
Female	2	6	Food Secure	0	255	17	10	1	1.52	28	149.4	63.6	28.5132	0	1	17	2	1	1	1	1	1	1	1	1
Male	4	7	Food Secure	0	639	9	5	1	0.05	26	153.5	55.383	23.5204	0	1	3	3	1	1	1	1	1	1	1	1
Male	4	4	Food Insecure	1	734	0	3	1	-2.51	27	151.1	46.567	20.4096	0	1	0	2	1	1	1	1	1	1	1	1
Female	4	7	Food Secure	0	639	9	4	1	-2.18	27	151	52.95	23.2227	1	1	10	3	1	1	1	1	1	1	1	1
Female	4	9	Food Secure	0	593	0	4	1	0.4	25	158.1	42.533	17.0056	0	1	0	3	1	1	1	1	1	0	1	1
Male	4	7	Food Secure	0	632	4	6	1	-1.06	29	156.6	37.825	15.4141	0	1	0	5	1	1	1	1	1	1	1	1
Male	4	6	Food Secure	0	666	0	6	1	-1.49	23	156.2	41.833	17.1459	0	1	0	7	0	1	1	1	1	1	1	1
Female	4	6	Food Secure	0	668	10	9	1	-0.89	23	152.5	42.967	18.4753	0	1	9	1	1	1	1	1	1	1	1	1
Male	4	5	Food Secure	0	702	8	4	1	-0.69	18	159.2	64.875	25.5971	0	1	5	1	1	1	1	1	1	1	1	1
Female	4	8	Food Secure	0	606	4	3	1	-0.13	34	147.6	45.725	20.9743	0	1	6	2	1	1	1	1	1	1	1	1
Male	4	7	Food Secure	0	634	5	3	1	-0.68	20	147.5	44.95	20.6467	0	1	2	1	1	1	1	1	1	1	1	1
Male	4	6	Food Insecure	0	667	9	2	1	-1.53	18	158.6	51.725	20.5504	0	1	9	1	1	1	1	1	1	1	1	1
Female	4	4	Food Secure	0	725	8	3	1	-2.33	25	145.4	35.15	16.6378	0	1	5	2	1	1	1	1	1	1	1	1
Female	5	6	Mildly Food Insecure	1	690	5	5	1	-2.18	20	153.1	39.483	16.8447	1	1	5	1	1	1	1	1	1	1	1	1
Female	4	7	Food Secure	0	650	9	4	1	-1.29	18	146.5	39.5	18.417	0	1	5	1	1	1	1	1	1	1	1	1
Female	4	6	Food Insecure	0	685	0	6	1	-1.44	22	155.6	38.95	16.0978	0	1	0	2	1	1	1	1	1	0	1	1
Male	2	7	Food Insecure	0	209	0	4	1	-1.79	15	138.1	37.05	19.4268	0	1	0	2	1	1	1	1	1	0	1	0
Male	4	6	Food Secure	0	679	5	4	1	-1.15	32	159.1	54.9	21.7023	0	1	0	3	1	1	1	1	1	0	1	1
Male	8	5	Food Insecure	0	823	7	5	1	-1.97	20	150.1	37.175	16.5002	1	1	5	1	1	1	1	1	1	1	1	1
Male	4	6	Mildly Food Insecure	0	682	5	4	1	-0.18	32	159.6	43.733	17.1583	0	1	5	3	1	1	1	1	1	1	1	1
Female	4	6	Mildly Food Insecure	0	686	6	3	1	-1.48	25	150.9	46.233	20.3172	0	1	5	2	1	1	1	1	1	1	1	1
Male	4	5	Food Secure	1	705	5	3	1	-2.63	24	142.3	40.75	20.1242	0	1	5	2	1	1	1	1	1	1	1	1
Female	4	8	Food Secure	0	611	7	5	1	-1.56	18	155.7	41.95	17.3043	0	1	6	1	1	1	1	1	1	1	1	1
Female	4	7	Food Secure	0	655	5	5	1	-0.65	20	151.9	49.35	21.3881	0	1	6	1	1	1	1	1	1	1	1	1
Male	2	5	Food Secure	1	292	5	2	1	-2.32	20	145.8	32.7	15.3933	1	1	4	2	1	1	1	1	1	1	1	0
Male	4	7	Food Secure	0	643	10	5	1	1.09	20	148.6	43.1	19.5313	0	1	10	1	1	1	1	1	1	1	1	1
Male	4	6	Food Secure	0	684	10	6	1	-0.71	17	149.7	41.033	18.3102	0	1	9	1	1	1	1	1	1	1	1	1
Male	4	5	Food Secure	0	705	9	9	1	-1.33	18	154	46.7	19.6913	0	1	5	1	1	1	1	1	1	1	1	1
[truncated: 2,864 more rows]
