# Supplementary material for: Causal Effect Estimation With TMLE: Handling Missing Data and Near Violations of Positivity
Source: Biom J. 2026 Apr 24;68:e70134. doi: 10.1002/bimj.70134 (PMC13109636; doi:10.1002/bimj.70134)
Supplement: Supplementary file 1 — Supporting File: bimj70134‐sup‐0001‐DataCode.zip. [file BIMJ-68-e70134-s001.zip › MissingDataTmle/Simulation/design-based/Results/reference/full/logs/extSoftVersion.txt]

                                                     zlib                                                     bzlib                                                        xz 
                                                 "1.2.11"                                      "1.0.8, 13-Jul-2019"                                                   "5.2.5" 
                                               libdeflate                                                      PCRE                                                       ICU 
                                                   "1.10"                                        "10.39 2021-10-29"                                                    "70.1" 
                                                      TRE                                                     iconv                                                  readline 
                                "TRE 0.8.0 R_fixes (BSD)"                                              "glibc 2.35"                                                     "8.1" 
                                                     BLAS 
"/usr/lib/x86_64-linux-gnu/openblas-pthread/libblas.so.3" 
