# Supplementary material for: Causal Effect Estimation With TMLE: Handling Missing Data and Near Violations of Positivity
Source: Biom J. 2026 Apr 24;68:e70134. doi: 10.1002/bimj.70134 (PMC13109636; doi:10.1002/bimj.70134)
Supplement: Supplementary file 1 — Supporting File: bimj70134‐sup‐0001‐DataCode.zip. [file BIMJ-68-e70134-s001.zip › MissingDataTmle/Simulation/design-based/Results/reference/full/logs/sessionInfo.txt]

R version 4.4.1 (2024-06-14)
Platform: x86_64-pc-linux-gnu
Running under: Ubuntu 22.04.3 LTS

Matrix products: default
BLAS:   /usr/lib/x86_64-linux-gnu/openblas-pthread/libblas.so.3 
LAPACK: /usr/lib/x86_64-linux-gnu/openblas-pthread/libopenblasp-r0.3.20.so;  LAPACK version 3.10.0

Random number generation:
 RNG:     L'Ecuyer-CMRG 
 Normal:  Inversion 
 Sample:  Rejection 
 
locale:
 [1] LC_CTYPE=en_US.UTF-8       LC_NUMERIC=C               LC_TIME=en_US.UTF-8        LC_COLLATE=en_US.UTF-8     LC_MONETARY=en_US.UTF-8    LC_MESSAGES=en_US.UTF-8   
 [7] LC_PAPER=en_US.UTF-8       LC_NAME=C                  LC_ADDRESS=C               LC_TELEPHONE=C             LC_MEASUREMENT=en_US.UTF-8 LC_IDENTIFICATION=C       

time zone: Etc/UTC
tzcode source: system (glibc)

attached base packages:
 [1] grid      parallel  splines   stats     graphics  grDevices utils     datasets  methods   base     

other attached packages:
 [1] arm_1.14-4          lme4_1.1-35.5       MASS_7.3-60.2       earth_5.3.3         plotmo_3.6.3        plotrix_3.8-4       Formula_1.2-5       ranger_0.16.0       copula_1.1-3       
[10] doRNG_1.8.6         rngtools_1.5.2      doSNOW_1.0.20       snow_0.4-4          doParallel_1.0.17   iterators_1.0.14    scales_1.3.0        gridExtra_2.3       ggplot2_3.5.1      
[19] Amelia_1.8.2        Rcpp_1.0.12         mice_3.16.0         tmle_2.0.1.1        SuperLearner_2.0-29 gam_1.22-3          foreach_1.5.2       nnls_1.5            glmnet_4.1-8       
[28] Matrix_1.7-0       

loaded via a namespace (and not attached):
 [1] ADGofTest_0.3       tidyselect_1.2.1    dplyr_1.1.4         farver_2.1.2        digest_0.6.36       rpart_4.1.23        lifecycle_1.0.4     survival_3.6-4      magrittr_2.0.3     
[10] compiler_4.4.1      rlang_1.1.4         tools_4.4.1         utf8_1.2.4          labeling_0.4.3      RColorBrewer_1.1-3  abind_1.4-5         foreign_0.8-86      withr_3.0.0        
[19] purrr_1.0.2         numDeriv_2016.8-1.1 nnet_7.3-19         pcaPP_2.0-4         stats4_4.4.1        fansi_1.0.6         jomo_2.7-6          stabledist_0.7-1    colorspace_2.1-0   
[28] cli_3.6.2           mvtnorm_1.2-5       crayon_1.5.3        ragg_1.3.2          generics_0.1.3      rstudioapi_0.16.0   minqa_1.2.7         pspline_1.0-20      vctrs_0.6.5        
[37] boot_1.3-30         mitml_0.4-5         systemfonts_1.1.0   tidyr_1.3.1         glue_1.7.0          nloptr_2.1.1        pan_1.9             codetools_0.2-20    shape_1.4.6.1      
[46] gtable_0.3.5        gsl_2.1-8           munsell_0.5.1       tibble_3.2.1        pillar_1.9.0        R6_2.5.1            textshaping_0.4.0   lattice_0.22-6      backports_1.5.0    
[55] broom_1.0.6         renv_1.1.7          coda_0.19-4.1       nlme_3.1-164        pkgconfig_2.0.3    
