# Supplementary material for: Causal Effect Estimation With TMLE: Handling Missing Data and Near Violations of Positivity
Source: Biom J. 2026 Apr 24;68:e70134. doi: 10.1002/bimj.70134 (PMC13109636; doi:10.1002/bimj.70134)
Supplement: Supplementary file 1 — Supporting File: bimj70134‐sup‐0001‐DataCode.zip. [file BIMJ-68-e70134-s001.zip › MissingDataTmle/Simulation/design-based/Results/reference/full/logs/thread_info.txt]

          OMP_NUM_THREADS      OPENBLAS_NUM_THREADS           MKL_NUM_THREADS    VECLIB_MAXIMUM_THREADS       NUMEXPR_NUM_THREADS RCPP_PARALLEL_NUM_THREADS 
                      "1"                       "1"                       "1"                       "1"                       "1"                       "1" 
