# Supplementary material for: Causal Effect Estimation With TMLE: Handling Missing Data and Near Violations of Positivity
Source: Biom J. 2026 Apr 24;68:e70134. doi: 10.1002/bimj.70134 (PMC13109636; doi:10.1002/bimj.70134)
Supplement: Supplementary file 1 — Supporting File: bimj70134‐sup‐0001‐DataCode.zip. [file BIMJ-68-e70134-s001.zip › MissingDataTmle/Simulation/design-based/Results/reference/quick/logs/extSoftVersion.txt]

                     zlib                     bzlib                        xz                libdeflate                      PCRE                       ICU                       TRE 
                  "1.3.1"      "1.0.8, 13-Jul-2019"                   "5.4.6"                    "1.19"        "10.43 2024-02-16"                    "74.2" "TRE 0.8.0 R_fixes (BSD)" 
                    iconv                  readline                      BLAS 
              "win_iconv"                        ""                        "" 
