# Supplementary material for: Causal Effect Estimation With TMLE: Handling Missing Data and Near Violations of Positivity
Source: Biom J. 2026 Apr 24;68:e70134. doi: 10.1002/bimj.70134 (PMC13109636; doi:10.1002/bimj.70134)
Supplement: Supplementary file 1 — Supporting File: bimj70134‐sup‐0001‐DataCode.zip. [file BIMJ-68-e70134-s001.zip › MissingDataTmle/Simulation/design-based/Results/reference/quick/logs/sessionInfo.txt]

R version 4.4.1 (2024-06-14 ucrt)
Platform: x86_64-w64-mingw32/x64
Running under: Windows 11 x64 (build 22621)

Matrix products: default


Random number generation:
 RNG:     L'Ecuyer-CMRG 
 Normal:  Inversion 
 Sample:  Rejection 
 
locale:
[1] LC_COLLATE=German_Germany.utf8  LC_CTYPE=German_Germany.utf8    LC_MONETARY=German_Germany.utf8 LC_NUMERIC=C                    LC_TIME=German_Germany.utf8    

time zone: Europe/Berlin
tzcode source: internal

attached base packages:
 [1] grid      splines   parallel  stats     graphics  grDevices utils     datasets  methods   base     

other attached packages:
 [1] gridExtra_2.3       rpart_4.1.23        arm_1.14-4          lme4_1.1-35.5       MASS_7.3-60.2       earth_5.3.3         plotmo_3.6.3        plotrix_3.8-4       Formula_1.2-5      
[10] ranger_0.16.0       Amelia_1.8.2        mice_3.16.0         tmle_2.0.1.1        SuperLearner_2.0-29 gam_1.22-3          nnls_1.5            tictoc_1.2.1        hal9001_0.4.6      
[19] Rcpp_1.0.12         origami_1.0.7       lubridate_1.9.3     forcats_1.0.0       purrr_1.0.2         readr_2.1.5         tidyr_1.3.1         tibble_3.2.1        ggplot2_3.5.1      
[28] tidyverse_2.0.0     here_1.0.1          glmnet_4.1-8        Matrix_1.7-0        stringr_1.5.1       doRNG_1.8.6         rngtools_1.5.2      doSNOW_1.0.20       snow_0.4-4         
[37] doParallel_1.0.17   iterators_1.0.14    foreach_1.5.2       dplyr_1.1.4         data.table_1.15.4  

loaded via a namespace (and not attached):
 [1] tidyselect_1.2.1    farver_2.1.2        digest_0.6.36       timechange_0.3.0    lifecycle_1.0.4     survival_3.6-4      magrittr_2.0.3      compiler_4.4.1      rlang_1.1.4        
[10] tools_4.4.1         utf8_1.2.4          abind_1.4-5         foreign_0.8-86      withr_3.0.0         nnet_7.3-19         fansi_1.0.6         jomo_2.7-6          colorspace_2.1-0   
[19] future_1.33.2       globals_0.16.3      scales_1.3.0        cli_3.6.3           crayon_1.5.3        ragg_1.3.2          generics_0.1.3      rstudioapi_0.16.0   future.apply_1.11.2
[28] tzdb_0.5.0          minqa_1.2.7         assertthat_0.2.1    vctrs_0.6.5         boot_1.3-30         hms_1.1.3           mitml_0.4-5         listenv_0.9.1       systemfonts_1.1.0  
[37] glue_1.7.0          parallelly_1.37.1   nloptr_2.1.1        pan_1.9             codetools_0.2-20    stringi_1.8.4       shape_1.4.6.1       gtable_0.3.5        munsell_0.5.1      
[46] pillar_1.9.0        R6_2.5.1            textshaping_0.4.0   rprojroot_2.0.4     lattice_0.22-6      backports_1.5.0     broom_1.0.6         renv_1.1.7          coda_0.19-4.1      
[55] nlme_3.1-164        pkgconfig_2.0.3    
