# Supplementary material for: Causal Effect Estimation With TMLE: Handling Missing Data and Near Violations of Positivity
Source: Biom J. 2026 Apr 24;68:e70134. doi: 10.1002/bimj.70134 (PMC13109636; doi:10.1002/bimj.70134)
Supplement: Supplementary file 1 — Supporting File: bimj70134‐sup‐0001‐DataCode.zip. [file BIMJ-68-e70134-s001.zip › MissingDataTmle/Simulation/model-based/02_general_Functions.R]

#' Deterministic Seed Generator for Simulation Jobs
#'
#' Creates a reproducible integer seed by combining job identifiers.
#' The mapping avoids collisions by assigning different numeric scales
#' to each input component.
#'
#' @param base_seed Numeric scalar baseline seed.
#' @param mode Character string; `"full"` is mapped to 1, otherwise 0.
#' @param mdag Character string; one of `"A"`, `"B"`, `"C"`, `"D"`, `"E"`.
#' @param dgp_num Integer or numeric scalar identifying the DGP.
#' @param sce_num Integer or numeric scalar identifying the scenario.
#' @param method_id Integer or numeric scalar identifying the method.
#'
#' @return Integer seed in the range `1:(.Machine$integer.max - 1)`.
#'
#' @details
#' Seed construction:
#' `base_seed + 1e6*mode + 1e5*mdag + 1e4*dgp + 1e2*sce + method`,
#' followed by modulo reduction to the valid integer range.
#' 
seed_for_job <- function(base_seed, mode, mdag, dgp_num, sce_num, method_id) {
  mode_id <- ifelse(mode == "full", 1L, 0L)
  mdag_id <- match(mdag, c("A","B","C","D","E"))
  
  raw <- as.double(base_seed) +
    1e6 * mode_id +
    1e5 * mdag_id +
    1e4 * as.integer(dgp_num) +
    1e2 * as.integer(sce_num) +
    as.integer(method_id)
  
  maxint <- .Machine$integer.max
  as.integer((raw %% (maxint - 1)) + 1)  # always 1..maxint-1
}


#' Initialize Deterministic Parallel Backend
#'
#' Creates a reproducible PSOCK cluster, enforces single-threaded worker
#' behavior, synchronizes library paths, and initializes independent RNG
#' streams using L'Ecuyer-CMRG.
#'
#' @param cores Numeric scalar. Number of worker processes to create.
#'   Must be >= 1.
#'
#' @param seed Integer scalar. Base seed used to initialize the master
#'   RNG and worker streams. Defaults to 1.
#'
#' @return A list containing:
#'   \itemize{
#'     \item `cl`   – The created parallel cluster object
#'     \item `seed` – The integer seed used for RNG initialization
#'   }
#'
#' @details
#' The function performs the following steps:
#' \enumerate{
#'   \item Sets RNG kind to `"L'Ecuyer-CMRG"` for reproducible streams
#'   \item Creates a PSOCK cluster via `parallel::makeCluster()`
#'   \item Forces single-thread execution inside each worker
#'   \item Synchronizes `.libPaths()` between master and workers
#'   \item Assigns deterministic RNG streams using `clusterSetRNGStream()`
#'   \item Loads required foreach backend packages on workers
#'   \item Registers the backend via `registerDoParallel()`
#' }
init_parallel_backend <- function(cores, seed = 1L) {
  stopifnot(is.numeric(cores), cores >= 1)
  seed <- as.integer(seed)
  
  RNGkind(kind = "L'Ecuyer-CMRG")
  set.seed(seed)
  
  master_libpaths <- .libPaths()
  cl <- parallel::makeCluster(cores)
  
  parallel::clusterEvalQ(cl, {
    Sys.setenv(
      CUDA_VISIBLE_DEVICES      = "",
      OMP_NUM_THREADS           = "1",
      OMP_DYNAMIC               = "FALSE",
      OPENBLAS_NUM_THREADS      = "1",
      MKL_NUM_THREADS           = "1",
      VECLIB_MAXIMUM_THREADS    = "1",
      BLIS_NUM_THREADS          = "1",
      NUMEXPR_NUM_THREADS       = "1",
      RCPP_PARALLEL_NUM_THREADS = "1"
    )
    RNGkind(kind = "L'Ecuyer-CMRG")
    NULL
  })
  
  parallel::clusterCall(cl, function(lp) {
    .libPaths(lp)
    invisible(.libPaths())
  }, master_libpaths)
  
  parallel::clusterSetRNGStream(cl, iseed = seed)
  
  parallel::clusterEvalQ(cl, {
    library(foreach)
    library(doParallel)
    if (requireNamespace("doSNOW", quietly = TRUE)) library(doSNOW)
    library(doRNG)
    NULL
  })
  
  doParallel::registerDoParallel(cl)
  
  list(cl = cl, seed = seed)
}

#' Summarize Basic Moments/Proportions Across a List of Datasets
#'
#' Computes simple diagnostic summaries (means, standard deviations, proportions,
#' and for `Z6` moment-based estimates) across a list of datasets. The function
#' checks which variables are present in the first dataset and only computes
#' summaries for variables that exist.
#'
#' @param data_list List of datasets (e.g., data.frames). Each element should
#'   contain (a subset of) the variables `Z1`--`Z6`, `A`, `Y`. Presence is checked
#'   via `names(data_list[[1]])`.
#'
#' @return Named numeric vector. Entries are averages of per-dataset summaries:
#' \itemize{
#'   \item `Z1`, `Z2`: mean of `Z1`, `Z2` averaged across datasets.
#'   \item `Z3` or `Z3.<k>`: if `Z3` is a factor, average category proportions
#'         (one entry per level in the first dataset); otherwise mean of numeric `Z3`.
#'   \item `Z4`, `Z5`: mean of `Z4`, `Z5` averaged across datasets.
#'   \item `Z4.SD`, `Z5.SD`: if `Z4`/`Z5` are not binary, average SD across datasets;
#'         otherwise `NA`.
#'   \item `Z6_shape`, `Z6_rate`: method-of-moments estimates averaged across datasets:
#'         \deqn{\hat{k} = \bar{Z6}^2 / \mathrm{Var}(Z6), \quad \hat{\lambda} = \bar{Z6} / \mathrm{Var}(Z6)}
#'   \item `A`: mean of treatment `A` averaged across datasets.
#'   \item `Y`, `Y.SD`: mean and SD of outcome `Y` averaged across datasets.
#' }
#'
#' @details
#' Let datasets be \(D_1,\dots,D_m\). For a variable \(V\), the function typically computes
#' \( \frac{1}{m}\sum_{j=1}^m \bar{V}_j\), where \(\bar{V}_j\) is the mean in dataset \(D_j\).
#' For factor `Z3`, it computes per-level proportions within each dataset and averages
#' them across datasets.
check_data <- function(data_list) {
  # Initialize lists to store results
  Z1_means <- Z2_means <- Z3_props <- Z3_means <- Z4_means <- Z4_props <- Z4_means_sd <- Z5_means <- Z5_props <- Z5_means_sd <- NULL
  Z6_moments <- A_means <- Y_means <- Y_means_sd <- NULL
  
  # Check for the presence of each variable and calculate the required statistics
  if ("Z1" %in% names(data_list[[1]])) {
    Z1_means <- sapply(data_list, function(x) mean(x$Z1))
  }
  
  if ("Z2" %in% names(data_list[[1]])) {
    Z2_means <- sapply(data_list, function(x) mean(x$Z2))
  }
  
  if ("Z3" %in% names(data_list[[1]])) {
    Z3_props <- sapply(data_list, function(x) {
      if (is.factor(x$Z3)) {
        table(x$Z3) / nrow(x)
      } else {
        mean(x$Z3)
      }
    })
  }
  
  if ("Z4" %in% names(data_list[[1]])) {
    Z4_means <- sapply(data_list, function(x) {
      if (all(x$Z4 %in% c(0, 1))) {
        mean(x$Z4)
      } else {
        mean(x$Z4)
      }
    })
    Z4_means_sd <- sapply(data_list, function(x) {
      if (!all(x$Z4 %in% c(0, 1))) {
        sd(x$Z4)
      } else {
        NA
      }
    })
  }  
  
  if ("Z5" %in% names(data_list[[1]])) {
    Z5_means <- sapply(data_list, function(x) {
      if (all(x$Z5 %in% c(0, 1))) {
        mean(x$Z5)
      } else {
        mean(x$Z5)
      }
    })
    Z5_means_sd <- sapply(data_list, function(x) {
      if (!all(x$Z5 %in% c(0, 1))) {
        sd(x$Z5)
      } else {
        NA
      }
    })
  }
  
  if ("Z6" %in% names(data_list[[1]])) {
    Z6_moments <- sapply(data_list, function(x) {
      mean_Z6 <- mean(x$Z6)
      var_Z6 <- var(x$Z6)
      shape_est <- (mean_Z6^2) / var_Z6
      rate_est <- mean_Z6 / var_Z6
      c(shape_est, rate_est)
    })
  }
  
  if ("A" %in% names(data_list[[1]])) {
    A_means <- sapply(data_list, function(x) mean(x$A))
  }
  
  if ("Y" %in% names(data_list[[1]])) {
    Y_means <- sapply(data_list, function(x) mean(x$Y))
    Y_means_sd <- sapply(data_list, function(x) sd(x$Y))
  }
  
  # Combine results into a proportion vector
  Proportion <- c(
    if (!is.null(Z1_means)) mean(Z1_means) else NA,
    if (!is.null(Z2_means)) mean(Z2_means) else NA,
    if (!is.null(Z3_props) && is.matrix(Z3_props)) rowMeans(Z3_props) else if (is.numeric(Z3_props)) mean(Z3_props) else NA,
    if (!is.null(Z4_means)) mean(Z4_means) else NA,
    if (!is.na(Z4_means_sd[1])) mean(Z4_means_sd, na.rm = TRUE) else NA,
    if (!is.null(Z5_means)) mean(Z5_means) else NA,
    if (!is.na(Z5_means_sd[1])) mean(Z5_means_sd, na.rm = TRUE) else NA,
    if (!is.null(Z6_moments)) mean(Z6_moments[1,], na.rm = TRUE) else NA,
    if (!is.null(Z6_moments)) mean(Z6_moments[2,], na.rm = TRUE) else NA,
    if (!is.null(A_means)) mean(A_means) else NA,
    if (!is.null(Y_means)) mean(Y_means) else NA,
    if (!is.null(Y_means_sd)) mean(Y_means_sd) else NA
  )
  
  # Name the proportion vector
  names(Proportion) <- c(
    "Z1", "Z2", if (!is.null(Z3_props) && is.matrix(Z3_props)) paste0("Z3.", 1:nrow(Z3_props)) else "Z3",
    "Z4", "Z4.SD","Z5", "Z5.SD","Z6_shape", "Z6_rate", "A", "Y", "Y.SD"
  )
  
  return(Proportion)
}


#' Deterministic Seed for Positivity Checks
#'
#' Creates a deterministic integer seed for positivity/diagnostic runs by
#' combining a base seed with mode, DGP, and scenario identifiers. This provides
#' a separate seed "namespace" from other simulation components.
#'
#' @param base_seed Numeric or integer scalar baseline seed.
#' @param mode Character string; `"full"` maps to 1, otherwise 0.
#' @param dgp_num Integer or numeric scalar identifying the DGP.
#' @param sce_num Integer or numeric scalar identifying the scenario.
#'
#' @return Integer scalar seed. (No modulo reduction is applied here; the caller
#'   should ensure inputs stay within integer range.)
#'
#' @details
#' The mapping used is:
#' \deqn{
#' \text{seed} = b + 2{,}000{,}000 + 1{,}000{,}000\cdot I(\text{mode}=\text{"full"})
#' + 10{,}000\cdot \text{dgp\_num} + 100\cdot \text{sce\_num}.
#' }
seed_for_check <- function(base_seed, mode, dgp_num, sce_num) {
  mode_id <- ifelse(mode == "full", 1L, 0L)  # quick=0, full=1
  
  as.integer(base_seed +
               2000000L +          # separate namespace
               1000000L * mode_id +
               10000L   * as.integer(dgp_num) +
               100L     * as.integer(sce_num))
}


#' Check Positivity via Propensity Score Extremes
#'
#' Fits a logistic regression propensity score model \(P(A=1\mid Z,B)\) to each
#' dataset in `data_list` and counts observations with extreme predicted
#' probabilities (near 0 or 1). The result is the mean percentage of such
#' violations across datasets.
#'
#' @param data_list List of datasets (e.g., data.frames). Each element must
#'   contain `A`, covariates `Z1`--`Z5`, `B`, and optionally `Z6`.
#' @param cores Integer. Number of parallel workers used for the foreach backend.
#' @param seed Integer scalar. Seed used for deterministic parallel RNG streams.
#'
#' @return Numeric scalar. Mean percent of observations (per dataset) with
#'   \eqn{\hat{g}(W) < 0.002} or \eqn{1-\hat{g}(W) < 0.002}, averaged across datasets:
#' \deqn{
#' 100 \times \frac{1}{n}\cdot \frac{1}{m}\sum_{j=1}^{m} v_j
#' }
#' where \(v_j\) is the count of violations in dataset \(j\) and \(n\) is the number
#' of rows in `data_list[[1]]`.
#'
#' @details
#' The propensity model is fit using `stats::glm(..., family = binomial())`.
#' The formula includes `Z6` and additional interactions if `Z6` is present in
#' `data_list[[1]]`. Computation is parallelized using a deterministic foreach
#' backend (via `init_parallel_backend()` and `%dorng%`).
check_positivity <- function(data_list, cores = 4, seed = 1L) {
  
  include_Z6 <- "Z6" %in% names(data_list[[1]])
  
  formula <- if (include_Z6) {
    A ~ Z1 + Z2 + Z3 + Z4 + Z5 + Z6 + B +
      Z1:Z3 + Z1:Z4 + Z1:Z5 + Z3:Z4 + Z3:Z5 + Z4:Z5 +
      Z1:Z6 + Z4:Z6 + Z5:Z6
  } else {
    A ~ Z1 + Z2 + Z3 + Z4 + Z5 + B +
      Z1:Z3 + Z1:Z4 + Z1:Z5 + Z3:Z4 + Z3:Z5 + Z4:Z5
  }
  
  pb <- init_parallel_backend(cores = cores, seed = seed)
  cl <- pb$cl
  on.exit(parallel::stopCluster(cl), add = TRUE)
  
  # deterministic foreach (future-proof even if RNG enters later)
  results <- foreach::foreach(
    i = seq_along(data_list),
    .packages = "stats",
    .options.RNG = seed
  ) %dorng% {
    dat <- data_list[[i]]
    psm <- stats::glm(formula, family = stats::binomial(), data = dat)
    gW  <- stats::predict(psm, type = "response")
    sum(gW < 0.002 | (1 - gW) < 0.002)
  }
  
  # average percent of violations
  (mean(unlist(results)) / nrow(data_list[[1]])) * 100
}


#' Check Positivity for Multiple Scenario/DGP Batches
#'
#' Applies `check_positivity()` to each entry of a named list of dataset-lists.
#' Each name is expected to encode scenario and DGP identifiers, which are used
#' to generate a deterministic seed per batch via `seed_for_check()`.
#'
#' @param big_data_list Named list where each element is itself a `data_list`
#'   (a list of datasets). Names must follow the pattern `"sceX_DGPY"`.
#' @param cores Integer. Number of parallel workers passed to `check_positivity()`.
#' @param base_seed Integer scalar. Baseline seed used to derive per-batch seeds.
#' @param mode Character string; `"full"` maps to 1, otherwise 0 (passed to
#'   `seed_for_check()`).
#'
#' @return Named list of numeric scalars. For each name `nm` in `big_data_list`,
#'   the value is the output of `check_positivity()` for that batch.
#'
#' @details
#' For each name `nm` matching `"sce(\\d+)_DGP(\\d+)"`, the function extracts
#' \(\text{sce\_num}\) and \(\text{dgp\_num}\), constructs
#' \(\text{seed\_pos}=\text{seed\_for\_check}(\cdot)\), and evaluates
#' `check_positivity(..., seed = seed_pos)`.
check_positivity_bigdata <- function(big_data_list, cores = 4, base_seed = 1L, mode = "quick") {
  
  results <- list()
  
  for (nm in names(big_data_list)) {
    
    # expects names like "sce1_DGP3"
    matches <- regmatches(nm, regexec("sce(\\d+)_DGP(\\d+)", nm))[[1]]
    if (length(matches) < 3) stop("Name does not match expected pattern 'sceX_DGPY': ", nm)
    
    sce_num <- as.integer(matches[2])
    dgp_num <- as.integer(matches[3])
    
    seed_pos <- seed_for_check(
      base_seed = base_seed,
      mode      = mode,
      dgp_num   = dgp_num,
      sce_num   = sce_num
    )
    
    results[[nm]] <- check_positivity(
      data_list = big_data_list[[nm]],
      cores     = cores,
      seed      = seed_pos
    )
  }
  
  results
}

#' Compute Effective Power via Linear-Model Confidence Intervals
#'
#' Fits a linear regression model in each dataset of `data_list`, builds a
#' Wald-type 95% confidence interval for the treatment coefficient `A`, and
#' estimates effective power as the fraction of intervals excluding 0.
#'
#' Effective power is computed as
#' \deqn{
#' \widehat{\pi}
#' = \frac{1}{B}\sum_{b=1}^{B} \mathbf{1}\!\left( \mathrm{CI}^{(b)}_{0.95} \cap \{0\} = \emptyset \right)
#' = \frac{1}{B}\sum_{b=1}^{B} \mathbf{1}\!\left(\mathrm{CI}^{(b)}_{\ell} > 0 \;\;\text{or}\;\; \mathrm{CI}^{(b)}_{u} < 0\right),
#' }
#' where \eqn{B = \text{length(data_list)}} and
#' \deqn{
#' \mathrm{CI}^{(b)}_{\ell} = \hat\beta_A^{(b)} - 1.96\sqrt{\widehat{\mathrm{Var}}(\hat\beta_A^{(b)})},
#' \qquad
#' \mathrm{CI}^{(b)}_{u} = \hat\beta_A^{(b)} + 1.96\sqrt{\widehat{\mathrm{Var}}(\hat\beta_A^{(b)})}.
#' }
#'
#' @param DGP Integer/numeric scalar. DGP identifier used to select the
#'   regression formula and the corresponding `True_ATE`.
#'
#' @param Scenario Integer/numeric scalar. Scenario identifier (within DGP)
#'   used to select the corresponding `True_ATE`.
#'
#' @param data_list List of data.frames. Each element must contain the
#'   outcome `Y`, treatment `A`, and covariates required by the selected
#'   formula (e.g., `Z1`-`Z5`, and possibly `Z6` for DGP5).
#'
#' @param cores Numeric scalar. Number of parallel workers. Defaults to 10.
#'
#' @param seed Integer scalar. Base seed for reproducible parallel evaluation.
#'   Defaults to 1.
#'
#' @return A list with:
#'   \itemize{
#'     \item `True_ATE` – numeric scalar, the scenario-specific true ATE
#'     \item `effective_power` – numeric scalar in \eqn{[0,1]}
#'   }
check_effective_power <- function(DGP, Scenario, data_list, cores = 10, seed = 1L) {
  
  True_ATE <- if (DGP == 1 && Scenario == 1) 0.20 else
    if (DGP == 1 && Scenario == 2) 0.20 else
      if (DGP == 1 && Scenario == 3) 0.24 else
        if (DGP == 2 && Scenario == 1) 0.18 else
          if (DGP == 2 && Scenario == 2) 0.20 else
            if (DGP == 2 && Scenario == 3) 0.23 else
              if (DGP == 3 && Scenario == 1) 0.18 else
                if (DGP == 3 && Scenario == 2) 0.19 else
                  if (DGP == 3 && Scenario == 3) 0.22 else
                    if (DGP == 4 && Scenario == 1) 0.18 else
                      if (DGP == 4 && Scenario == 2) 0.20 else
                        if (DGP == 4 && Scenario == 3) 0.22 else
                          if (DGP == 5 && Scenario == 1) 0.18 else
                            if (DGP == 5 && Scenario == 2) 0.20 else
                              if (DGP == 5 && Scenario == 3) 0.22 else
                                stop("Unknown DGP and Scenario combination.")
  
  DGP_type <- if (DGP %in% c(1, 2, 3)) "DGP1" else if (DGP == 4) "DGP4" else if (DGP == 5) "DGP5" else stop("Invalid DGP.")
  
  formula <- switch(DGP_type,
                    "DGP1" = Y ~ Z1 + Z2 + Z3 + Z4 + Z5 + A +
                      Z1:Z3 + Z1:Z4 + Z1:Z5 +
                      Z3:Z4 + Z3:Z5 + Z4:Z5 +
                      Z1:Z2:Z4 + Z1:Z2:Z5 + Z1:Z4:Z5 + Z2:Z4:Z5 + Z1:Z2:Z4:Z5,
                    "DGP4" = Y ~ Z1 + Z2 + Z3 + Z4 + Z5 + A +
                      Z1:Z3 + Z1:Z4 + Z1:Z5 +
                      Z3:Z4 + Z3:Z5 + Z4:Z5 +
                      Z1:Z4:Z2 + Z1:Z5:Z2 + Z1:Z4:Z5 + Z4:Z5:Z2 + Z1:Z4:Z5:Z2,
                    "DGP5" = Y ~ Z1 + Z2 + Z3 + Z4 + Z5 + Z6 + A +
                      Z1:Z3 + Z1:Z4 + Z1:Z5 +
                      Z3:Z4 + Z3:Z5 + Z4:Z5 +
                      Z1:Z6 + Z4:Z6 + Z5:Z6 +
                      Z1:Z4:Z6 + Z1:Z5:Z6 + Z1:Z4:Z5 + Z4:Z5:Z6 + Z1:Z4:Z5:Z6
  )
  
  pb <- init_parallel_backend(cores = cores, seed = seed)
  cl <- pb$cl
  on.exit(parallel::stopCluster(cl), add = TRUE)
  
  results <- foreach::foreach(
    i = seq_along(data_list),
    .packages = "stats",
    .options.RNG = seed
  ) %dorng% {
    dat <- data_list[[i]]
    model <- stats::lm(formula, data = dat)
    coef_A <- stats::coef(model)[["A"]]
    var_A  <- stats::vcov(model)[["A", "A"]]
    list(coef_A = coef_A, var_A = var_A)
  }
  
  estimates <- vapply(results, `[[`, numeric(1), "coef_A")
  variances <- vapply(results, `[[`, numeric(1), "var_A")
  
  CI_lower <- estimates - 1.96 * sqrt(variances)
  CI_upper <- estimates + 1.96 * sqrt(variances)
  
  effective_power <- mean((CI_upper < 0) | (CI_lower > 0))
  
  list(True_ATE = True_ATE, effective_power = effective_power)
}


#' Compute Effective Power for a Collection of DGP/Scenario Datasets
#'
#' Wrapper that iterates over a named list of dataset-lists, parses the
#' DGP and scenario from names of the form `"sceX_DGPY"`, creates a
#' deterministic seed for each combination, and calls `check_effective_power()`.
#'
#' @param big_data_list Named list. Each element must be a `data_list` as
#'   expected by `check_effective_power()`. Names must match `"sceX_DGPY"`.
#'
#' @param cores Numeric scalar. Number of parallel workers passed to
#'   `check_effective_power()`. Defaults to 10.
#'
#' @param base_seed Integer scalar. Base seed used to derive per-scenario
#'   seeds. Defaults to 1.
#'
#' @param mode Character string. Passed to `seed_for_check()` to control
#'   seed derivation (e.g., `"quick"`). Defaults to `"quick"`.
#'
#' @return Named list with the same names as `big_data_list`. Each element
#'   is the output of `check_effective_power()` (a list with `True_ATE` and
#'   `effective_power`).
check_effective_power_bigdata <- function(big_data_list, cores = 10, base_seed = 1L, mode = "quick") {
  
  results <- list()
  
  for (nm in names(big_data_list)) {
    matches <- regmatches(nm, regexec("sce(\\d+)_DGP(\\d+)", nm))[[1]]
    if (length(matches) < 3) stop("Name does not match 'sceX_DGPY': ", nm)
    
    sce_num <- as.integer(matches[2])
    dgp_num <- as.integer(matches[3])
    
    seed_ep <- seed_for_check(
      base_seed = base_seed,
      mode      = mode,
      dgp_num   = dgp_num,
      sce_num   = sce_num
    )
    
    results[[nm]] <- check_effective_power(
      DGP       = dgp_num,
      Scenario  = sce_num,
      data_list = big_data_list[[nm]],
      cores     = cores,
      seed      = seed_ep
    )
  }
  
  results
}


#' Compute Missingness Proportions Across Replicated Datasets
#'
#' Computes per-variable missingness proportions within each dataset in
#' `data_list`, then averages those proportions across datasets.
#'
#' For a variable \eqn{V}, the missingness proportion in dataset \eqn{i} is
#' \deqn{
#' p_i(V) = \frac{\sum_{j=1}^{n_i}\mathbf{1}(V_{ij}\ \text{is NA})}{n_i},
#' }
#' and the function reports \eqn{\bar p(V) = \frac{1}{B}\sum_{i=1}^B p_i(V)}.
#'
#' If `Z6` exists in the first dataset, missingness for `Z6` is included and
#' the "Any" missingness also checks `Z6`.
#'
#' @param data_list List of data.frames. Each element should contain
#'   variables `Z2`, `Z3`, `Z4`, `A`, `Y`, and optionally `Z6`.
#'
#' @return A 1-row matrix (returned as the transpose of a data.frame) with
#'   columns corresponding to mean missingness proportions for:
#'   `Z2`, `Z3`, `Z4`, optionally `Z6`, `A`, `Y`, `AorY`, and `Any`.
MissingProportion <- function(data_list) {
  
  # Check if Z6 is present in the first dataset
  has_Z6 <- "Z6" %in% colnames(data_list[[1]])
  
  # Initialize vectors for missingness proportions
  MissingZ2 <- vector(length = length(data_list))
  MissingZ3 <- vector(length = length(data_list))
  MissingZ4 <- vector(length = length(data_list))
  MissingA <- vector(length = length(data_list))
  MissingY <- vector(length = length(data_list))
  MissingAorY <- vector(length = length(data_list))
  MissingAny <- vector(length = length(data_list))
  
  if (has_Z6) {
    MissingZ6 <- vector(length = length(data_list))
  }
  
  for (i in 1:(length(data_list))) {
    MissingZ2[i] <- sum(is.na(data_list[[i]]$Z2))/nrow(data_list[[i]])
    MissingZ3[i] <- sum(is.na(data_list[[i]]$Z3))/nrow(data_list[[i]])
    MissingZ4[i] <- sum(is.na(data_list[[i]]$Z4))/nrow(data_list[[i]])
    if (has_Z6) {
      MissingZ6[i] <- sum(is.na(data_list[[i]]$Z6))/nrow(data_list[[i]])
    }
    MissingA[i] <- sum(is.na(data_list[[i]]$A))/nrow(data_list[[i]])
    MissingY[i] <- sum(is.na(data_list[[i]]$Y))/nrow(data_list[[i]])
    MissingAorY[i] <- sum(is.na(data_list[[i]]$A) | is.na(data_list[[i]]$Y))/nrow(data_list[[i]])
    if (has_Z6) {
      MissingAny[i] <- sum(is.na(data_list[[i]]$Z2) | is.na(data_list[[i]]$Z3) | is.na(data_list[[i]]$Z4) |
                             is.na(data_list[[i]]$Z6) |
                             is.na(data_list[[i]]$A) | is.na(data_list[[i]]$Y))/nrow(data_list[[i]])
    } else {
      MissingAny[i] <- sum(is.na(data_list[[i]]$Z2) | is.na(data_list[[i]]$Z3) | is.na(data_list[[i]]$Z4) |
                             is.na(data_list[[i]]$A) | is.na(data_list[[i]]$Y))/nrow(data_list[[i]])
    }
  }
  
  # Calculate mean missingness
  if (has_Z6) {
    mean_missing <- c(mean(MissingZ2), mean(MissingZ3), mean(MissingZ4), mean(MissingZ6),
                      mean(MissingA), mean(MissingY), mean(MissingAorY), mean(MissingAny))
    row.names <- c("Z2", "Z3", "Z4", "Z6", "A", "Y", "AorY", "Any")
  } else {
    mean_missing <- c(mean(MissingZ2), mean(MissingZ3), mean(MissingZ4),
                      mean(MissingA), mean(MissingY), mean(MissingAorY), mean(MissingAny))
    row.names <- c("Z2", "Z3", "Z4", "A", "Y", "AorY", "Any")
  }
  
  mean_missing <- as.data.frame(mean_missing)
  row.names(mean_missing) <- row.names
  return(t(mean_missing))
}


#' Summarize TMLE Simulation Results into Performance Measures
#'
#' Computes common Monte Carlo performance measures for each method in
#' `results_list`, using a scenario-specific `True_ATE` inferred from the
#' object name (via `deparse(substitute(results_list))`).
#'
#' For estimates \eqn{\hat\psi_1,\ldots,\hat\psi_B} with variances
#' \eqn{\hat v_1,\ldots,\hat v_B}, it computes:
#' \itemize{
#'   \item Mean: \eqn{\bar\psi = \frac{1}{B}\sum_{b=1}^B \hat\psi_b}
#'   \item Bias: \eqn{\bar\psi - \psi}
#'   \item Relative Bias (%): \eqn{100(\bar\psi-\psi)/\psi}
#'   \item Empirical SE: \eqn{\sqrt{\frac{1}{B-1}\sum_{b=1}^B(\hat\psi_b-\bar\psi)^2}}
#'   \item RMSE: \eqn{\sqrt{\frac{1}{B}\sum_{b=1}^B(\hat\psi_b-\psi)^2}}
#'   \item Model-based SE: \eqn{\sqrt{\frac{1}{B}\sum_{b=1}^B \hat v_b}}
#'   \item Coverage: \eqn{\frac{1}{B}\sum_{b=1}^B \mathbf{1}(\psi \in [\hat\psi_b \pm 1.96\sqrt{\hat v_b}])}
#' }
#' It also reports bias-eliminated coverage (centered at \eqn{\bar\psi})
#' and mean CI length.
#'
#' @param results_list Named list. Each element corresponds to a method and
#'   must be a list of length \eqn{B} where each replicate is of the form
#'   `list(estimate, variance)` (accessed as `[[1]]` and `[[2]]`).
#'
#' @return A data.frame with one row per method containing columns:
#'   `Mean`, `Bias`, `RelBias`, `EmpSE`, `RMSE`, `ModSE`, `RelErrorModSE`,
#'   `Coverage`, `BiasElimCoverage`, `MeanCILength`, and `CILengthProportion`,
#'   plus metadata columns `Method`, `Scenario`, `mDag`, `recov`, and `DGP`.
all_measures_TMLE <- function(results_list) {
  
  input_name <- deparse(substitute(results_list))
  
  calculate_measures <- function(TMLE_list, True_ATE) {
    
    estimate_vector <- vector(length = length(TMLE_list))
    variance_values <- vector(length = length(TMLE_list))
    CI_upper_values <- vector(length = length(TMLE_list))
    CI_lower_values <- vector(length = length(TMLE_list))
    measure_vector <- vector(length = 10)
    
    for (i in seq_along(TMLE_list)) {
      estimate_vector[i] <- TMLE_list[[i]][[1]]
      variance_values[i] <- TMLE_list[[i]][[2]]
      CI_upper_values[i] <- estimate_vector[i] + 1.96 * sqrt(variance_values[i])
      CI_lower_values[i] <- estimate_vector[i] - 1.96 * sqrt(variance_values[i])
    }
    
    measure_vector[1] <- mean(estimate_vector)  # Mean
    measure_vector[2] <- measure_vector[1] - True_ATE  # Bias
    measure_vector[3] <- (measure_vector[2] / True_ATE) * 100  # Relative Bias (%)
    measure_vector[4] <- sd(estimate_vector)  # Empirical SE
    measure_vector[5] <- sqrt(mean((estimate_vector - True_ATE)^2))  # RMSE
    measure_vector[6] <- sqrt(mean(variance_values))  # Model-based SE
    measure_vector[7] <- 100 * ((measure_vector[6] / measure_vector[4]) - 1)  # Relative Error in SE (%)
    measure_vector[8] <- mean((CI_lower_values <= True_ATE) & (CI_upper_values >= True_ATE))  # Coverage
    measure_vector[9] <- mean((CI_lower_values <= measure_vector[1]) & (CI_upper_values >= measure_vector[1]))  # Bias-eliminated Coverage
    measure_vector[10] <- mean(CI_upper_values - CI_lower_values)  # Mean CI Length
    
    return(measure_vector)
  }
  
  calculate_CIProp <- function(Result_table) {
    CILengthProportion <- Result_table$MeanCILength / max(Result_table$MeanCILength)
    Result_table <- cbind(Result_table, CILengthProportion)
    return(Result_table)
  }
  
  # Extract DGP and Scenario numbers from input_name
  DGP <- as.numeric(sub(".*_DGP(\\d+).*", "\\1", input_name))
  Scenario <- as.numeric(sub(".*_sce(\\d+).*", "\\1", input_name))
  
  # Assign True_ATE based on DGP and Scenario
  # Replace the following with your actual True_ATE values
  if (DGP == 1 && Scenario == 1) {
    True_ATE <- 0.20
  } else if (DGP == 1 && Scenario == 2) {
    True_ATE <- 0.20
  } else if (DGP == 1 && Scenario == 3) {
    True_ATE <- 0.24
  } else if (DGP == 2 && Scenario == 1) {
    True_ATE <- 0.18
  } else if (DGP == 2 && Scenario == 2) {
    True_ATE <- 0.20
  } else if (DGP == 2 && Scenario == 3) {
    True_ATE <- 0.23
  } else if (DGP == 3 && Scenario == 1) {
    True_ATE <- 0.18
  } else if (DGP == 3 && Scenario == 2) {
    True_ATE <- 0.19
  } else if (DGP == 3 && Scenario == 3) {
    True_ATE <- 0.22
  } else if (DGP == 4 && Scenario == 1) {
    True_ATE <- 0.18
  } else if (DGP == 4 && Scenario == 2) {
    True_ATE <- 0.20
  } else if (DGP == 4 && Scenario == 3) {
    True_ATE <- 0.22
  } else if (DGP == 5 && Scenario == 1) {
    True_ATE <- 0.18
  } else if (DGP == 5 && Scenario == 2) {
    True_ATE <- 0.20
  } else if (DGP == 5 && Scenario == 3) {
    True_ATE <- 0.22
  } else {
    stop("Unknown DGP and Scenario combination. Please define True_ATE for this combination.")
  }
  
  results <- list()
  
  for (method in names(results_list)) {
    method_results <- results_list[[method]]
    measure_vector <- calculate_measures(method_results, True_ATE)
    results[[method]] <- measure_vector
  }
  
  results_df <- do.call(rbind, lapply(results, function(x) as.data.frame(t(x))))
  rownames(results_df) <- names(results_list)
  colnames(results_df) <- c("Mean", "Bias", "RelBias", "EmpSE", "RMSE", "ModSE", "RelErrorModSE", "Coverage", "BiasElimCoverage", "MeanCILength")
  
  results_df <- calculate_CIProp(results_df)
  
  # Extract additional columns from input_name
  mDag <- substring(input_name, 5, 5)
  recov <- ifelse(grepl("mDag[ABC]", input_name), "yes", "no")
  
  results_df$Method <- gsub("_", " ", sub("_res$", "", rownames(results_df)))
  results_df$Scenario <- paste0("Scenario", Scenario)
  results_df$mDag <- mDag
  results_df$recov <- recov
  results_df$DGP <- paste0("DGP", DGP)
  
  # Update rownames of results_df
  new_rownames <- sapply(rownames(results_df), function(name) {
    scenario <- sub(".*_sce(\\d+).*", "\\1", input_name)
    dgp <- sub(".*_DGP(\\d+).*", "\\1", input_name)
    new_name <- sub("_res$", paste0("_sce", scenario, "_DGP", dgp), name)
    paste0("mDag", mDag, "_", new_name)
  })
  rownames(results_df) <- new_rownames
  
  return(results_df)
}
