# Supplementary material for: Causal Effect Estimation With TMLE: Handling Missing Data and Near Violations of Positivity
Source: Biom J. 2026 Apr 24;68:e70134. doi: 10.1002/bimj.70134 (PMC13109636; doi:10.1002/bimj.70134)
Supplement: Supplementary file 1 — Supporting File: bimj70134‐sup‐0001‐DataCode.zip. [file BIMJ-68-e70134-s001.zip › MissingDataTmle/Simulation/model-based/03_Data_and_Mis_Functions.R]

#' Generate a Single Simulated Dataset Under a Chosen DGP/Scenario
#'
#' Simulates covariates, exposure, and outcome under a specified data-generating
#' process (DGP) and scenario. Coefficients are taken from an internal lookup
#' table and used in logistic/normal/gamma models with interactions.
#'
#' Covariates include binary indicators (`Z1`, `Z2`, `Z3` in some DGPs),
#' continuous variables (`Z4`, `Z5` in some DGPs), and optionally `Z6` (DGP5).
#' Some DGPs use a Gaussian copula to induce dependence among latent uniforms.
#'
#' @param n Integer/numeric scalar. Sample size to generate.
#' @param scenario Character string. Scenario key, e.g. `"sce1"`, `"sce2"`, `"sce3"`.
#' @param dgp Character string. DGP key, e.g. `"DGP1"`, `"DGP2"`, `"DGP3"`, `"DGP4"`, `"DGP5"`.
#'
#' @return A data.frame with columns including `B, Z1, Z2, Z3, Z4, Z5, A, Y`,
#'   and additionally `Z6` when `dgp == "DGP5"`. (Note: `Z3` is a factor for
#'   `DGP4` and `DGP5`.)
generateData <- function(n, scenario = "sce1", dgp = "DGP1") {
  # Coefficients for different scenarios and DGPs
  coefficients <- list(
    DGP1 = list(
      sce1 = list(a0 = -1.30, b0 = -1.90, b1 = 0.40, c0 = 0.40, c1 = 0.70, d0 = -0.60, d1 = -0.70, e0 = -0.50,
                  f0 = -1.60, f1 = 1.00, f2 = 0.60, f3 = -2.00, f4 = -1.20, f5 = 1.20, f6 = 0.70, f7 = 0.50, 
                  f8 = 0.10, f9 = 0.50, f10 = -0.20, f11 = -0.50, f12 = 0.80,
                  g0 = -0.80, g1 = 0.10, g2 = 0.40, g3 = 0.70, g4 = 0.20, g5 = 0.30, g6 = 0.20, g7 = -0.50, 
                  g8 = 1.00, g9 = 0.20, g10 = 0.20, g11 = 0.40, g12 = -0.20, g13 = -1.20, g14 = -1.00, g15 = -0.20, 
                  g16 = -0.40, g17 = 1.70),
      sce2 = list(a0 = -1.30, b0 = -1.90, b1 = 0.40, c0 = 0.40, c1 = 0.70, d0 = -0.60, d1 = -0.70, e0 = -0.50,
                  f0 = -1.80, f1 = 1.00, f2 = 0.60, f3 = -2.00, f4 = -1.20, f5 = 1.20, f6 = 0.70, f7 = 1.30, 
                  f8 = 0.30, f9 = 1.20, f10 = -2.00, f11 = -1.90, f12 = 2.00,
                  g0 = -0.80, g1 = 0.10, g2 = 0.40, g3 = 0.70, g4 = 0.20, g5 = 0.30, g6 = 0.20, g7 = -0.50, 
                  g8 = 1.00, g9 = 0.20, g10 = 0.20, g11 = 0.40, g12 = -0.20, g13 = -1.20, g14 = -1.00, g15 = -0.20, 
                  g16 = -0.40, g17 = 1.70),
      sce3 = list(a0 = -1.30, b0 = -1.90, b1 = 0.40, c0 = 0.40, c1 = 0.70, d0 = -0.60, d1 = -0.70, e0 = -0.50,
                  f0 = -2.85, f1 = 1.00, f2 = 0.60, f3 = -2.00, f4 = -1.20, f5 = 1.20, f6 = 0.70, f7 = 3.60, 
                  f8 = 0.60, f9 = 2.80, f10 = -4.40, f11 = -4.20, f12 = 4.40,
                  g0 = -0.80, g1 = 0.10, g2 = 0.40, g3 = 0.70, g4 = 0.20, g5 = 0.30, g6 = 0.24, g7 = -0.50, 
                  g8 = 1.00, g9 = 0.20, g10 = 0.20, g11 = 0.40, g12 = -0.20, g13 = -1.20, g14 = -1.00, g15 = -0.20, 
                  g16 = -0.40, g17 = 1.70)
    ),
    DGP2 = list(
      sce1 = list(a0 = -0.40, b0 = -0.90, b1 = -0.50, c0 = 0.40, c1 = 0.70, d0 = 3.00, d1 = -0.10, e0 = 1.00,
                  f0 = -2.95, f1 = 0.40, f2 = 0.80, f3 = 0.50, f4 = 0.20, f5 = 0.40, f6 = 0.70, f7 = -0.35, 
                  f8 = 0.25, f9 = 0.20, f10 = -0.25, f11 = 0.20, f12 = -0.30,
                  g0 = 0.20, g1 = -0.30, g2 = -0.40, g3 = 0.20, g4 = 0.20, g5 = 0.10, g6 = 0.18, g7 = -0.30, 
                  g8 = 0.20, g9 = -0.10, g10 = -0.40, g11 = 0.10, g12 = -0.10, g13 = -0.10, g14 = 0.10, g15 = -0.10, 
                  g16 = 0.10, g17 = 0.10),
      sce2 = list(a0 = -0.40, b0 = -0.90, b1 = -0.50, c0 = 0.40, c1 = 0.70, d0 = 3.00, d1 = -0.10, e0 = 1.00,
                  f0 = -2.95, f1 = 0.40, f2 = 0.80, f3 = 0.50, f4 = 0.20, f5 = 0.40, f6 = 0.70, f7 = -0.70, 
                  f8 = 0.50, f9 = 0.40, f10 = -0.50, f11 = 0.40, f12 = -0.55,
                  g0 = 0.20, g1 = -0.30, g2 = -0.40, g3 = 0.20, g4 = 0.20, g5 = 0.10, g6 = 0.20, g7 = -0.30, 
                  g8 = 0.20, g9 = -0.10, g10 = -0.40, g11 = 0.10, g12 = -0.10, g13 = -0.10, g14 = 0.10, g15 = -0.10, 
                  g16 = 0.10, g17 = 0.10),
      sce3 = list(a0 = -0.40, b0 = -0.90, b1 = -0.50, c0 = 0.40, c1 = 0.70, d0 = 3.00, d1 = -0.10, e0 = 1.00,
                  f0 = -3.25, f1 = 0.40, f2 = 0.80, f3 = 0.50, f4 = 0.20, f5 = 0.40, f6 = 0.70, f7 = -1.30, 
                  f8 = 1.00, f9 = 0.80, f10 = -1.00, f11 = 0.80, f12 = -0.95,
                  g0 = 0.20, g1 = -0.30, g2 = -0.40, g3 = 0.20, g4 = 0.20, g5 = 0.10, g6 = 0.23, g7 = -0.30, 
                  g8 = 0.20, g9 = -0.10, g10 = -0.40, g11 = 0.10, g12 = -0.10, g13 = -0.10, g14 = 0.10, g15 = -0.10, 
                  g16 = 0.10, g17 = 0.10)
    ),
    DGP3 = list(
      sce1 = list(a0 = 0.40, b0 = 0.85, b1 = 0.30, c0 = -0.35, c1 = 0.30, d0 = 3.00, d1 = -0.10, e0 = 1.00,
                  f0 = -2.80, f1 = 0.40, f2 = 0.80, f3 = 0.50, f4 = 0.20, f5 = 0.40, f6 = 0.70, f7 = -0.30, 
                  f8 = 0.25, f9 = 0.20, f10 = -0.25, f11 = 0.15, f12 = -0.25,
                  g0 = 0.30, g1 = -0.30, g2 = -0.40, g3 = 0.20, g4 = 0.20, g5 = 0.10, g6 = 0.18, g7 = -0.30, 
                  g8 = 0.20, g9 = -0.10, g10 = -0.40, g11 = 0.10, g12 = -0.10, g13 = -0.10, g14 = 0.10, g15 = -0.10, 
                  g16 = 0.10, g17 = 0.10),
      sce2 = list(a0 = 0.40, b0 = 0.85, b1 = 0.30, c0 = -0.35, c1 = 0.30, d0 = 3.00, d1 = -0.10, e0 = 1.00,
                  f0 = -2.50, f1 = 0.40, f2 = 0.80, f3 = 0.50, f4 = 0.20, f5 = 0.40, f6 = 0.70, f7 = -0.60, 
                  f8 = 0.50, f9 = 0.40, f10 = -0.50, f11 = 0.30, f12 = -0.50,
                  g0 = 0.30, g1 = -0.30, g2 = -0.40, g3 = 0.20, g4 = 0.20, g5 = 0.10, g6 = 0.19, g7 = -0.30, 
                  g8 = 0.20, g9 = -0.10, g10 = -0.40, g11 = 0.10, g12 = -0.10, g13 = -0.10, g14 = 0.10, g15 = -0.10, 
                  g16 = 0.10, g17 = 0.10),
      sce3 = list(a0 = 0.40, b0 = 0.85, b1 = 0.30, c0 = -0.35, c1 = 0.30, d0 = 3.00, d1 = -0.10, e0 = 1.00,
                  f0 = -2.80, f1 = 0.40, f2 = 0.80, f3 = 0.50, f4 = 0.20, f5 = 0.40, f6 = 0.70, f7 = -1.20, 
                  f8 = 1.00, f9 = 0.80, f10 = -1.00, f11 = 0.60, f12 = -0.85,
                  g0 = 0.30, g1 = -0.30, g2 = -0.40, g3 = 0.20, g4 = 0.20, g5 = 0.10, g6 = 0.22, g7 = -0.30, 
                  g8 = 0.20, g9 = -0.10, g10 = -0.40, g11 = 0.10, g12 = -0.10, g13 = -0.10, g14 = 0.10, g15 = -0.10, 
                  g16 = 0.10, g17 = 0.10)
    ),
    DGP4 = list(
      sce1 = list(a0 = 0.40, b0 = 0.90, b1 = -0.50, c0_1 = -0.20, c0_2 = 0.70, c0_3 = -0.30, c0_4 = -1.00,
                  c1_1 = 0.70, c1_2 = -0.30, c1_3 = -0.80, c1_4 = -0.60, d0 = 3.00, d1 = -0.10, e0 = 1.00,
                  f0 = -3.10, f1 = 0.40, f2 = 0.80, f3 = 0.50, f4 = 0.30, f5 = 0.60, f6 = 0.20, f7 = 0.40, f8 = 0.70,
                  f9 = -0.20, f10 = 0.15, f11 = 0.15, f12 = 0.15, f13 = -0.10, f14 = -0.15, f15 = -0.20, f16 = 0.05,   
                  f17 = -0.10, f18 = -0.20, f19 = -0.05, f20 = -0.10,
                  g0 = 0.15, g1 = -0.30, g2 = -0.40, g3 = 0.20, g4 = -0.30, g5 = 0.35, g6 = 0.20, g7 = 0.10, g8 = 0.18, 
                  g9 = -0.30, g10 = 0.40, g11 = -0.50, g12 = 0.20, g13 = -0.10, g14 = -0.40, g15 = 0.20, 
                  g16 = -0.40, g17 = 0.10, g18 = -0.30, g19 = -0.20, g20 = -0.10, g21 = -0.10, g22 = 0.10, 
                  g23 = -0.10, g24 = 0.10, g25 = 0.10),
      sce2 = list(a0 = 0.40, b0 = 0.90, b1 = -0.50, c0_1 = -0.20, c0_2 = 0.70, c0_3 = -0.30, c0_4 = -1.00,
                  c1_1 = 0.70, c1_2 = -0.30, c1_3 = -0.80, c1_4 = -0.60, d0 = 3.00, d1 = -0.10, e0 = 1.00,
                  f0 = -2.40, f1 = 0.40, f2 = 0.80, f3 = 0.50, f4 = 0.30, f5 = 0.60, f6 = 0.20, f7 = 0.40, f8 = 0.70,
                  f9 = -0.40, f10 = 0.30, f11 = 0.30, f12 = 0.30, f13 = -0.20, f14 = -0.30, f15 = -0.50, f16 = 0.10,   
                  f17 = -0.20, f18 = -0.60, f19 = -0.40, f20 = -0.30,
                  g0 = 0.15, g1 = -0.30, g2 = -0.40, g3 = 0.20, g4 = -0.30, g5 = 0.35, g6 = 0.20, g7 = 0.10, g8 = 0.20, 
                  g9 = -0.30, g10 = 0.40, g11 = -0.50, g12 = 0.20, g13 = -0.10, g14 = -0.40, g15 = 0.20, 
                  g16 = -0.40, g17 = 0.10, g18 = -0.30, g19 = -0.20, g20 = -0.10, g21 = -0.10, g22 = 0.10, 
                  g23 = -0.10, g24 = 0.10, g25 = 0.10),
      sce3 = list(a0 = 0.40, b0 = 0.90, b1 = -0.50, c0_1 = -0.20, c0_2 = 0.70, c0_3 = -0.30, c0_4 = -1.00,
                  c1_1 = 0.70, c1_2 = -0.30, c1_3 = -0.80, c1_4 = -0.60, d0 = 3.00, d1 = -0.10, e0 = 1.00,
                  f0 = -2.55, f1 = 0.40, f2 = 0.80, f3 = 0.50, f4 = 0.30, f5 = 0.60, f6 = 0.20, f7 = 0.40, f8 = 0.70,
                  f9 = -0.80, f10 = 0.60, f11 = 0.60, f12 = 0.50, f13 = -0.40, f14 = -0.50, f15 = -0.80, f16 = 0.20,
                  f17 = -0.40, f18 = -0.90, f19 = -0.70, f20 = -0.50,
                  g0 = 0.15, g1 = -0.30, g2 = -0.40, g3 = 0.20, g4 = -0.30, g5 = 0.35, g6 = 0.20, g7 = 0.10, g8 = 0.22, 
                  g9 = -0.30, g10 = 0.40, g11 = -0.50, g12 = 0.20, g13 = -0.10, g14 = -0.40, g15 = 0.20, 
                  g16 = -0.40, g17 = 0.10, g18 = -0.30, g19 = -0.20, g20 = -0.10, g21 = -0.10, g22 = 0.10, 
                  g23 = -0.10, g24 = 0.10, g25 = 0.10)
    ),
    DGP5 = list(
      sce1 = list(a0 = 0.40, b0 = 0.90, b1 = -0.50, c0_1 = -0.20, c0_2 = 0.70, c0_3 = -0.30, c0_4 = -1.00,
                  c1_1 = 0.70, c1_2 = -0.30, c1_3 = -0.80, c1_4 = -0.60, d0 = 3.00, d1 = -0.10, e0 = 1.00, s1 = 0.10, r1 = 0.10,
                  f0 = -3.45, f1 = 0.40, f2 = 0.80, f3 = 0.50, f4 = 0.30, f5 = 0.60, f6 = 0.20, f7 = 0.40, f8 = 0.40, f9 = 0.70,
                  f10 = -0.30, f11 = 0.20, f12 = 0.25, f13 = 0.30, f14 = -0.30, f15 = -0.25, f16 = 0.35, f17 = 0.10,   
                  f18 = -0.20, f19 = -0.30, f20 = -0.15, f21 = -0.15, f22 = -0.20, f23 = -0.15, f24 = 0.10,
                  g0 = -1.3, g1 = -0.30, g2 = -0.40, g3 = 0.20, g4 = -0.30, g5 = 0.35, g6 = 0.20, g7 = 0.10, g8 = -0.20, 
                  g9 = 0.18, g10 = -0.30, g11 = 0.40, g12 = -0.50, g13 = 0.20, g14 = -0.10, g15 = -0.40, g16 = 0.20, 
                  g17 = -0.40, g18 = 0.10, g19 = -0.30, g20 = -0.20, g21 = -0.10, g22 = -0.10, g23 = 0.10, 
                  g24 = -0.10, g25 = 0.10, g26 = -0.10, g27 = 0.10, g28 = 0.10, g29 = 0.10),
      sce2 = list(a0 = 0.40, b0 = 0.90, b1 = -0.50, c0_1 = -0.20, c0_2 = 0.70, c0_3 = -0.30, c0_4 = -1.00,
                  c1_1 = 0.70, c1_2 = -0.30, c1_3 = -0.80, c1_4 = -0.60, d0 = 3.00, d1 = -0.10, e0 = 1.00, s1 = 0.10, r1 = 0.10,
                  f0 = -3.00, f1 = 0.40, f2 = 0.80, f3 = 0.50, f4 = 0.30, f5 = 0.60, f6 = 0.20, f7 = 0.40, f8 = 0.40, f9 = 0.70,
                  f10 = -0.60, f11 = 0.40, f12 = 0.50, f13 = 0.60, f14 = -0.60, f15 = -0.50, f16 = 0.70, f17 = 0.20,   
                  f18 = -0.40, f19 = -0.60, f20 = -0.30, f21 = -0.30, f22 = -0.40, f23 = -0.30, f24 = 0.20,
                  g0 = -1.3, g1 = -0.30, g2 = -0.40, g3 = 0.20, g4 = -0.30, g5 = 0.35, g6 = 0.20, g7 = 0.10, g8 = -0.20, 
                  g9 = 0.20, g10 = -0.30, g11 = 0.40, g12 = -0.50, g13 = 0.20, g14 = -0.10, g15 = -0.40, g16 = 0.20, 
                  g17 = -0.40, g18 = 0.10, g19 = -0.30, g20 = -0.20, g21 = -0.10, g22 = -0.10, g23 = 0.10, 
                  g24 = -0.10, g25 = 0.10, g26 = -0.10, g27 = 0.10, g28 = 0.10, g29 = 0.10),
      sce3 = list(a0 = 0.40, b0 = 0.90, b1 = -0.50, c0_1 = -0.20, c0_2 = 0.70, c0_3 = -0.30, c0_4 = -1.00,
                  c1_1 = 0.70, c1_2 = -0.30, c1_3 = -0.80, c1_4 = -0.60, d0 = 3.00, d1 = -0.10, e0 = 1.00, s1 = 0.10, r1 = 0.10,
                  f0 = -2.80, f1 = 0.40, f2 = 0.80, f3 = 0.50, f4 = 0.30, f5 = 0.60, f6 = 0.20, f7 = 0.40, f8 = 0.40, f9 = 0.70,
                  f10 = -1.10, f11 = 0.80, f12 = 0.90, f13 = 1.20, f14 = -1.20, f15 = -0.90, f16 = 1.05, f17 = 0.40,   
                  f18 = -0.70, f19 = -1.10, f20 = -0.50, f21 = -0.50, f22 = -0.70, f23 = -0.50, f24 = 0.45,
                  g0 = -1.3, g1 = -0.30, g2 = -0.40, g3 = 0.20, g4 = -0.30, g5 = 0.35, g6 = 0.20, g7 = 0.10, g8 = -0.20, 
                  g9 = 0.22, g10 = -0.30, g11 = 0.40, g12 = -0.50, g13 = 0.20, g14 = -0.10, g15 = -0.40, g16 = 0.20, 
                  g17 = -0.40, g18 = 0.10, g19 = -0.30, g20 = -0.20, g21 = -0.10, g22 = -0.10, g23 = 0.10, 
                  g24 = -0.10, g25 = 0.10, g26 = -0.10, g27 = 0.10, g28 = 0.10, g29 = 0.10)
    )
  )
  
  # Select the coefficients based on the scenario and DGP
  coefs <- coefficients[[dgp]][[scenario]]
  
  # Generate covariates based on DGP
  if (dgp == "DGP1") {
    B <- rnorm(n, mean = 0, sd = 1)
    Z1 <- rbinom(n, size = 1, prob = plogis(coefs$a0))
    Z2 <- rbinom(n, size = 1, prob = plogis(coefs$b0 + coefs$b1 * B))
    Z3 <- rbinom(n, size = 1, prob = plogis(coefs$c0 + coefs$c1 * B))
    Z4 <- rbinom(n, size = 1, prob = plogis(coefs$d0 + coefs$d1 * B))
    Z5 <- rbinom(n, size = 1, prob = plogis(coefs$e0))
  } else if (dgp == "DGP2") {
    B <- rnorm(n, mean = 0, sd = 1)
    Z1 <- rbinom(n, size = 1, prob = plogis(coefs$a0))
    Z2 <- rbinom(n, size = 1, prob = plogis(coefs$b0 + coefs$b1 * B))
    Z3 <- rbinom(n, size = 1, prob = plogis(coefs$c0 + coefs$c1 * B))
    Z4 <- rnorm(n, mean = coefs$d0 + coefs$d1 * B, sd = 1)
    Z5 <- rnorm(n, mean = coefs$e0, sd = 2)
  } else if (dgp == "DGP3") {
    B <- rnorm(n, mean = 0, sd = 1)
    rho <- matrix(c(1, 0.3, -0.3, 0.3, 0.3, -0.3,
                    0.3, 1, 0.7, 0.3, 0.3, 0.3,
                    -0.3, 0.7, 1, 0.3, 0.3, 0.3,
                    0.3, 0.3, 0.3, 1, 0.7, 0.3,
                    0.3, 0.3, 0.3, 0.7, 1, -0.3,
                    -0.3, 0.3, 0.3, 0.3, -0.3, 1), nrow = 6, ncol = 6, byrow = TRUE)
    lower_triangular <- rho[lower.tri(rho)]
    gaussian_cop <- normalCopula(param = lower_triangular, dim = 6, dispstr = "un")
    sim_data_gaussian <- rCopula(n, gaussian_cop)
    Z1 <- ifelse(sim_data_gaussian[, 1] <= plogis(coefs$a0), 0, 1)
    Z2 <- ifelse(sim_data_gaussian[, 2] <= plogis(coefs$b0 + coefs$b1 * B), 0, 1)
    Z3 <- ifelse(sim_data_gaussian[, 3] <= plogis(coefs$c0 + coefs$c1 * B), 0, 1)
    Z4 <- qnorm(sim_data_gaussian[, 4], mean = coefs$d0 + coefs$d1 * B, sd = 1)
    Z5 <- qnorm(sim_data_gaussian[, 5], mean = coefs$e0, sd = 2)
  } else if (dgp == "DGP4") {
    B <- rnorm(n, mean = 0, sd = 1)
    rho <- matrix(c(1, 0.3, -0.3, 0.3, 0.3, -0.3,
                    0.3, 1, 0.7, 0.3, 0.3, 0.3,
                    -0.3, 0.7, 1, 0.3, 0.3, 0.3,
                    0.3, 0.3, 0.3, 1, 0.7, 0.3,
                    0.3, 0.3, 0.3, 0.7, 1, -0.3,
                    -0.3, 0.3, 0.3, 0.3, -0.3, 1), nrow = 6, ncol = 6, byrow = TRUE)
    lower_triangular <- rho[lower.tri(rho)]
    gaussian_cop <- normalCopula(param = lower_triangular, dim = 6, dispstr = "un")
    sim_data_gaussian <- rCopula(n, gaussian_cop)
    Z1 <- ifelse(sim_data_gaussian[, 1] <= plogis(coefs$a0), 0, 1)
    Z2 <- ifelse(sim_data_gaussian[, 2] <= plogis(coefs$b0 + coefs$b1 * B), 0, 1)
    
    # Categorical variable Z3 with 4 categories and dependency on B
    num_categories <- 4
    softmax <- function(x) exp(x) / sum(exp(x))
    cat_probs <- matrix(NA, nrow = n, ncol = num_categories)
    c0 <- c(coefs$c0_1, coefs$c0_2, coefs$c0_3, coefs$c0_4)
    c1 <- c(coefs$c1_1, coefs$c1_2, coefs$c1_3, coefs$c1_4)
    
    for (i in 1:n) {
      cat_probs[i, ] <- softmax(c0 + c1 * B[i])
    }
    cat_cum_probs <- t(apply(cat_probs, 1, cumsum))
    generate_categorical <- function(cum_probs, sample) {
      for (z in 1:length(cum_probs)) {
        if (sample <= cum_probs[z]) {
          return(z)
        }
      }
      return(length(cum_probs) + 1)
    }
    Z3 <- sapply(1:n, function(z) generate_categorical(cat_cum_probs[z, ], sim_data_gaussian[z, 3]))
    Z3 <- as.factor(Z3)
    
    Z4 <- qnorm(sim_data_gaussian[, 4], mean = coefs$d0 + coefs$d1 * B, sd = 1)
    Z5 <- qnorm(sim_data_gaussian[, 5], mean = coefs$e0, sd = 2)
  } else if (dgp == "DGP5") {
    B <- rnorm(n, mean = 0, sd = 1)
    rho <- matrix(c(1, 0.3, -0.3, 0.3, 0.3, -0.3,
                    0.3, 1, 0.7, 0.3, 0.3, 0.3,
                    -0.3, 0.7, 1, 0.3, 0.3, 0.3,
                    0.3, 0.3, 0.3, 1, 0.7, 0.3,
                    0.3, 0.3, 0.3, 0.7, 1, -0.3,
                    -0.3, 0.3, 0.3, 0.3, -0.3, 1), nrow = 6, ncol = 6, byrow = TRUE)
    lower_triangular <- rho[lower.tri(rho)]
    gaussian_cop <- normalCopula(param = lower_triangular, dim = 6, dispstr = "un")
    sim_data_gaussian <- rCopula(n, gaussian_cop)
    Z1 <- ifelse(sim_data_gaussian[, 1] <= plogis(coefs$a0), 0, 1)
    Z2 <- ifelse(sim_data_gaussian[, 2] <= plogis(coefs$b0 + coefs$b1 * B), 0, 1)
    
    # Categorical variable Z3 with 4 categories and dependency on B
    num_categories <- 4
    softmax <- function(x) exp(x) / sum(exp(x))
    cat_probs <- matrix(NA, nrow = n, ncol = num_categories)
    c0 <- c(coefs$c0_1, coefs$c0_2, coefs$c0_3, coefs$c0_4)
    c1 <- c(coefs$c1_1, coefs$c1_2, coefs$c1_3, coefs$c1_4)
    
    for (i in 1:n) {
      cat_probs[i, ] <- softmax(c0 + c1 * B[i])
    }
    cat_cum_probs <- t(apply(cat_probs, 1, cumsum))
    generate_categorical <- function(cum_probs, sample) {
      for (z in 1:length(cum_probs)) {
        if (sample <= cum_probs[z]) {
          return(z)
        }
      }
      return(length(cum_probs) + 1)
    }
    Z3 <- sapply(1:n, function(z) generate_categorical(cat_cum_probs[z, ], sim_data_gaussian[z, 3]))
    Z3 <- as.factor(Z3)
    
    Z4 <- qnorm(sim_data_gaussian[, 4], mean = coefs$d0 + coefs$d1 * B, sd = 1)
    Z5 <- qnorm(sim_data_gaussian[, 5], mean = coefs$e0, sd = 2)
    
    generate_truncated_normal <- function(input, lower, upper) {
      result <- input
      result[result < lower] <- lower
      result[result > upper] <- upper
      return(result)
    }
    t_B <- generate_truncated_normal(B, -0.99, 0.99)
    shape <- 2 + coefs$s1 * t_B
    rate <- 1 + coefs$r1 * t_B
    Z6 <- qgamma(sim_data_gaussian[, 6], shape = shape, rate = rate)
  }
  
  # Create exposure A
  if (dgp == "DGP4") {
    Z3_dummies <- model.matrix(~ Z3 - 1)
    A <- rbinom(n, size = 1, prob = plogis(coefs$f0 + coefs$f1 * Z1 + coefs$f2 * Z2 + coefs$f3 * Z3_dummies[,1] + coefs$f4 * Z3_dummies[,2] + coefs$f5 * Z3_dummies[,3] + 
                                             coefs$f6 * Z4 + coefs$f7 * Z5 + coefs$f8 * B + 
                                             coefs$f9 * Z1 * Z3_dummies[,1] + coefs$f10 * Z1 * Z3_dummies[,2] + coefs$f11 * Z1 * Z3_dummies[,3] + 
                                             coefs$f12 * Z1 * Z4 + coefs$f13 * Z1 * Z5 + 
                                             coefs$f14 * Z3_dummies[,1] * Z4 + coefs$f15 * Z3_dummies[,2] * Z4 + coefs$f16 * Z3_dummies[,3] * Z4 + 
                                             coefs$f17 * Z3_dummies[,1] * Z5 + coefs$f18 * Z3_dummies[,2] * Z5 + coefs$f19 * Z3_dummies[,3] * Z5 + 
                                             coefs$f20 * Z4 * Z5))
  } else if (dgp == "DGP5") {
    Z3_dummies <- model.matrix(~ Z3 - 1)
    A <- rbinom(n, size = 1, prob = plogis(coefs$f0 + coefs$f1 * Z1 + coefs$f2 * Z2 + coefs$f3 * Z3_dummies[,1] + coefs$f4 * Z3_dummies[,2] + coefs$f5 * Z3_dummies[,3] + 
                                             coefs$f6 * Z4 + coefs$f7 * Z5 + coefs$f8 * Z6 + coefs$f9 * B + 
                                             coefs$f10 * Z1 * Z3_dummies[,1] + coefs$f11 * Z1 * Z3_dummies[,2] + coefs$f12 * Z1 * Z3_dummies[,3] + 
                                             coefs$f13 * Z1 * Z4 + coefs$f14 * Z1 * Z5 + 
                                             coefs$f15 * Z3_dummies[,1] * Z4 + coefs$f16 * Z3_dummies[,2] * Z4 + coefs$f17 * Z3_dummies[,3] * Z4 + 
                                             coefs$f18 * Z3_dummies[,1] * Z5 + coefs$f19 * Z3_dummies[,2] * Z5 + coefs$f20 * Z3_dummies[,3] * Z5 + 
                                             coefs$f21 * Z4 * Z5 + 
                                             coefs$f22 * Z1 * Z6 + coefs$f23 * Z4 * Z6 + coefs$f24 * Z5 * Z6))
  } else {
    A <- rbinom(n, size = 1, prob = plogis(coefs$f0 + coefs$f1 * Z1 + coefs$f2 * Z2 + coefs$f3 * Z3 + coefs$f4 * Z4 + coefs$f5 * Z5 + coefs$f6 * B + 
                                             coefs$f7 * Z1 * Z3 + coefs$f8 * Z1 * Z4 + coefs$f9 * Z1 * Z5 + 
                                             coefs$f10 * Z3 * Z4 + coefs$f11 * Z3 * Z5 + coefs$f12 * Z4 * Z5))
  }
  
  # Create Outcome Y
  if (dgp == "DGP4") {
    Y <- rnorm(n, mean = (coefs$g0 + coefs$g1 * Z1 + coefs$g2 * Z2 + coefs$g3 * Z3_dummies[,1] + coefs$g4 * Z3_dummies[,2] + coefs$g5 * Z3_dummies[,3] + 
                            coefs$g6 * Z4 + coefs$g7 * Z5 + coefs$g8 * A +
                            coefs$g9 * Z1 * Z3_dummies[,1] + coefs$g10 * Z1 * Z3_dummies[,2] + coefs$g11 * Z1 * Z3_dummies[,3] + 
                            coefs$g12 * Z1 * Z4 + coefs$g13 * Z1 * Z5 +
                            coefs$g14 * Z3_dummies[,1] * Z4 + coefs$g15 * Z3_dummies[,2] * Z4 + coefs$g16 * Z3_dummies[,3] * Z4 + 
                            coefs$g17 * Z3_dummies[,1] * Z5 + coefs$g18 * Z3_dummies[,2] * Z5 + coefs$g19 * Z3_dummies[,3] * Z5 + 
                            coefs$g20 * Z4 * Z5 + 
                            coefs$g21 * Z1 * Z4 * Z2 + coefs$g22 * Z1 * Z5 * Z2 + coefs$g23 * Z1 * Z4 * Z5 + coefs$g24 * Z4 * Z5 * Z2 + coefs$g25 * Z1 * Z4 * Z5 * Z2), sd = 1)
  } else if (dgp == "DGP5") {
    Y <- rnorm(n, mean = (coefs$g0 + coefs$g1 * Z1 + coefs$g2 * Z2 + coefs$g3 * Z3_dummies[,1] + coefs$g4 * Z3_dummies[,2] + coefs$g5 * Z3_dummies[,3] + 
                            coefs$g6 * Z4 + coefs$g7 * Z5 + coefs$g8 * Z6 + coefs$g9 * A +
                            coefs$g10 * Z1 * Z3_dummies[,1] + coefs$g11 * Z1 * Z3_dummies[,2] + coefs$g12 * Z1 * Z3_dummies[,3] + 
                            coefs$g13 * Z1 * Z4 + coefs$g14 * Z1 * Z5 + 
                            coefs$g15 * Z3_dummies[,1] * Z4 + coefs$g16 * Z3_dummies[,2] * Z4 + coefs$g17 * Z3_dummies[,3] * Z4 + 
                            coefs$g18 * Z3_dummies[,1] * Z5 + coefs$g19 * Z3_dummies[,2] * Z5 + coefs$g20 * Z3_dummies[,3] * Z5 + 
                            coefs$g21 * Z4 * Z5 + 
                            coefs$g22 * Z1 * Z6 + coefs$g23 * Z4 * Z6 + coefs$g24 * Z5 * Z6 +
                            coefs$g25 * Z1 * Z4 * Z6 + coefs$g26 * Z1 * Z5 * Z6 + coefs$g27 * Z1 * Z4 * Z5 + coefs$g28 * Z4 * Z5 * Z6 + coefs$g29 * Z1 * Z4 * Z5 * Z6), sd = 1)
  } else {
    Y <- rnorm(n, mean = (coefs$g0 + coefs$g1 * Z1 + coefs$g2 * Z2 + coefs$g3 * Z3 + coefs$g4 * Z4 + coefs$g5 * Z5 + coefs$g6 * A +
                            coefs$g7 * Z1 * Z3 + coefs$g8 * Z1 * Z4 + coefs$g9 * Z1 * Z5 + 
                            coefs$g10 * Z3 * Z4 + coefs$g11 * Z3 * Z5 + coefs$g12 * Z4 * Z5 + 
                            coefs$g13 * Z1 * Z2 * Z4 + coefs$g14 * Z1 * Z2 * Z5 + coefs$g15 * Z1 * Z4 * Z5 + coefs$g16 * Z2 * Z4 * Z5 + coefs$g17 * Z1 * Z2 * Z4 * Z5), sd = 1)
  }
  
  if (dgp == "DGP5") {
    # Return data.frame
    return(data.frame(B, Z1, Z2, Z3, Z4, Z5, Z6, A, Y))
  } else {
    return(data.frame(B, Z1, Z2, Z3, Z4, Z5, A, Y)) 
  }
}

#' Simulate Many Datasets for a Given Scenario and DGP
#'
#' Repeatedly calls `generateData()` to create a list of simulated datasets.
#'
#' @param scenario Character string. Passed to `generateData()`.
#' @param dgp Character string. Passed to `generateData()`.
#' @param n_datasets Integer/numeric scalar. Number of datasets to simulate.
#'   Defaults to 1000.
#' @param n Integer/numeric scalar. Sample size per dataset. Defaults to 2000.
#'
#' @return A list of length `n_datasets`, where each element is a data.frame
#'   produced by `generateData()`.
simulateDatasets <- function(scenario, dgp, n_datasets = 1000, n = 2000) {
  data_list <- vector("list", length = n_datasets)
  for (i in 1:n_datasets) {
    data_list[[i]] <- generateData(n = n, scenario = scenario, dgp = dgp)
  }
  data_list
}


#' Induce Missingness via an m-DAG Missingness Mechanism
#'
#' Introduces missing values (NAs) into each dataset in `data_list` according to
#' a logistic missingness model guided by a chosen m-DAG label (`m_dag`).
#' Missingness indicators are generated for `Z2`, `Z3`, `Z4`, `A`, and `Y`, and
#' additionally for `Z6` when `DGP == "DGP5"`.
#'
#' For a generic variable \eqn{V}, the missingness indicator \eqn{M_V \in \{0,1\}}
#' is generated as:
#' \deqn{
#' M_V \sim \mathrm{Bernoulli}\left(\mathrm{logit}^{-1}(\eta_V)\right),
#' \qquad \eta_V = \alpha_0 + \alpha^\top X,
#' }
#' where components of \eqn{X} depend on the chosen m-DAG through `fixed_coefs`
#' and on additional coefficients supplied via `coefs`.
#'
#' @param data_list List of data.frames. Each element must contain the variables
#'   used in the missingness models (at least `Z1`, `Z2`, `Z3`, `Z4`, `Z5`, `A`, `Y`,
#'   and `Z6` if `DGP == "DGP5"`).
#'
#' @param coefs List of coefficient lists controlling the missingness models.
#'   Expected to contain components like `MZ2`, `MZ3`, `MZ4`, `MA`, `MY`, and
#'   additionally `MZ6` when `DGP == "DGP5"`. Each of these is expected to include
#'   fields referenced in the function (e.g., `$intercept`, `$U`, and dependence
#'   terms such as `$MZ2`, `$MZ3`, `$MZ4`, `$MA`, `$MZ6`).
#'
#' @param m_dag Character string. Label selecting a fixed m-DAG coefficient set
#'   from `fixed_coefs` (e.g., `"A"`, `"B"`, `"C"`, `"D"`, `"E"`).
#'
#' @param DGP Optional character string. DGP key like `"DGP1"`, `"DGP4"`, `"DGP5"`.
#'   Used to determine whether covariates are treated as continuous and whether
#'   `Z6`-related logic is activated.
#'
#' @return A list of data.frames with the same structure as `data_list`, but with
#'   missing values (NAs) induced in `Y`, `A`, `Z2`, `Z3`, `Z4`, and optionally `Z6`.
mDAG_missingness <- function(data_list, coefs, m_dag, DGP = NULL) {
  
  if (!is.null(DGP)) {
    if (DGP == "DGP1") {
      cont <- FALSE
    } else {
      cont <- TRUE
    }
  }
  # Fixed coefficients for different m-DAGs
  fixed_coefs <- list(
    E = list(
      Z1 = 0.6,
      Z2 = 0.6,
      Z3 = 0.6,
      Z4 = 0.6,
      Z5 = -0.6,
      Z6 = 0.2,
      A = -0.6,
      Y = 0.2
    ),
    D = list(
      Z1 = 0.6,
      Z2 = 0.6,
      Z3 = 0.6,
      Z4 = 0.6,
      Z5 = -0.6,
      Z6 = 0.2,
      A = -0.6,
      Y = 0.2
    ),
    C = list(
      Z1 = 0.6,
      Z2 = 0.6,
      Z3 = 0.6,
      Z4 = 0.6,
      Z5 = -0.6,
      Z6 = 0.2,
      A = -0.6,
      Y = 0
    ),
    B = list(
      Z1 = 0.6,
      Z2 = 0,
      Z3 = 0,
      Z4 = 0,
      Z5 = -0.6,
      Z6 = 0,
      A = 0,
      Y = 0
    ),
    A = list(
      Z1 = 0,
      Z2 = 0,
      Z3 = 0,
      Z4 = 0,
      Z5 = 0,
      Z6 = 0,
      A = 0,
      Y = 0
    )
  )
  
  # Adjust fixed coefficients if 'cont' is TRUE
  if (cont) {
    for (key in names(fixed_coefs)) {
      fixed_coefs[[key]]$Z4 <- fixed_coefs[[key]]$Z4 * (1/3)
      fixed_coefs[[key]]$Z5 <- fixed_coefs[[key]]$Z5 * (1/3)
    }
  }
  
  for (i in seq_along(data_list)) {
    data <- data_list[[i]]
    
    # Centering Z4, Z5, and Z6 if 'cont' is TRUE
    if (cont) {
      Z4_mean <- mean(data$Z4, na.rm = TRUE)
      Z5_mean <- mean(data$Z5, na.rm = TRUE)
      centered_Z4 <- data$Z4 - Z4_mean
      centered_Z5 <- data$Z5 - Z5_mean
      if (DGP == "DGP5") {
        Z6_mean <- mean(data$Z6, na.rm = TRUE)
        centered_Z6 <- data$Z6 - Z6_mean
      }
    } else {
      centered_Z4 <- data$Z4
      centered_Z5 <- data$Z5
    }
    
    U <- rnorm(nrow(data), mean = 0, sd = 1)
    
    # Generating missingness indicators using centered values
    MZ2 <- rbinom(nrow(data), size = 1, prob = plogis(
      coefs$MZ2$intercept +
        fixed_coefs[[m_dag]]$Z1 * data$Z1 +
        fixed_coefs[[m_dag]]$Z2 * data$Z2 +
        fixed_coefs[[m_dag]]$Z5 * centered_Z5 +
        fixed_coefs[[m_dag]]$A * data$A +
        fixed_coefs[[m_dag]]$Y * data$Y +
        coefs$MZ2$U * U
    ))
    
    if (DGP == "DGP4" || DGP == "DGP5") {
      Z3_dummies <- model.matrix(~ data$Z3 - 1)
      Z3_effect <- fixed_coefs[[m_dag]]$Z3 * Z3_dummies[, 1] + fixed_coefs[[m_dag]]$Z3 * Z3_dummies[, 2]
    } else {
      Z3_effect <- fixed_coefs[[m_dag]]$Z3 * data$Z3
    }
    
    MZ3 <- rbinom(nrow(data), size = 1, prob = plogis(
      coefs$MZ3$intercept +
        fixed_coefs[[m_dag]]$Z1 * data$Z1 +
        Z3_effect +
        fixed_coefs[[m_dag]]$Z5 * centered_Z5 +
        fixed_coefs[[m_dag]]$A * data$A +
        fixed_coefs[[m_dag]]$Y * data$Y +
        coefs$MZ3$MZ2 * MZ2 +
        coefs$MZ3$U * U
    ))
    
    MZ4 <- rbinom(nrow(data), size = 1, prob = plogis(
      coefs$MZ4$intercept +
        fixed_coefs[[m_dag]]$Z1 * data$Z1 +
        fixed_coefs[[m_dag]]$Z4 * centered_Z4 +
        fixed_coefs[[m_dag]]$Z5 * centered_Z5 +
        fixed_coefs[[m_dag]]$A * data$A +
        fixed_coefs[[m_dag]]$Y * data$Y +
        coefs$MZ4$MZ2 * MZ2 +
        coefs$MZ4$MZ3 * MZ3 +
        coefs$MZ4$U * U
    ))
    
    if (DGP == "DGP5") {
      MZ6 <- rbinom(nrow(data), size = 1, prob = plogis(
        coefs$MZ6$intercept +
          fixed_coefs[[m_dag]]$Z1 * data$Z1 +
          fixed_coefs[[m_dag]]$Z4 * centered_Z4 +
          fixed_coefs[[m_dag]]$Z5 * centered_Z5 +
          fixed_coefs[[m_dag]]$Z6 * centered_Z6 +
          fixed_coefs[[m_dag]]$A * data$A +
          fixed_coefs[[m_dag]]$Y * data$Y +
          coefs$MZ6$MZ2 * MZ2 +
          coefs$MZ6$MZ3 * MZ3 +
          coefs$MZ6$MZ4 * MZ4 +
          coefs$MZ6$U * U
      ))
    } 
    
    if (DGP == "DGP5") {
      MZ6 <- rbinom(nrow(data), size = 1, prob = plogis(
        coefs$MZ6$intercept +
          fixed_coefs[[m_dag]]$Z1 * data$Z1 +
          fixed_coefs[[m_dag]]$Z4 * centered_Z4 +
          fixed_coefs[[m_dag]]$Z5 * centered_Z5 +
          fixed_coefs[[m_dag]]$Z6 * centered_Z6 +
          fixed_coefs[[m_dag]]$A * data$A +
          fixed_coefs[[m_dag]]$Y * data$Y +
          coefs$MZ6$MZ2 * MZ2 +
          coefs$MZ6$MZ3 * MZ3 +
          coefs$MZ6$MZ4 * MZ4 +
          coefs$MZ6$U * U
      ))
    }
    
    MA <- rbinom(nrow(data), size = 1, prob = plogis(
      coefs$MA$intercept +
        fixed_coefs[[m_dag]]$Z1 * data$Z1 +
        fixed_coefs[[m_dag]]$Z2 * data$Z2 +
        Z3_effect +
        fixed_coefs[[m_dag]]$Z4 * centered_Z4 +
        fixed_coefs[[m_dag]]$Z5 * centered_Z5 +
        (if (DGP == "DGP5") fixed_coefs[[m_dag]]$Z6 * centered_Z6 else 0) +
        fixed_coefs[[m_dag]]$A * data$A +
        fixed_coefs[[m_dag]]$Y * data$Y +
        coefs$MA$MZ2 * MZ2 +
        coefs$MA$MZ3 * MZ3 +
        coefs$MA$MZ4 * MZ4 +
        (if (DGP == "DGP5") coefs$MA$MZ6 * MZ6 else 0) +
        coefs$MA$U * U
    ))
    
    if (m_dag == "I") {
      y_effect <- 0
    } else {
      y_effect <- fixed_coefs[[m_dag]]$Y * data$Y
    }
    
    MY <- rbinom(nrow(data), size = 1, prob = plogis(
      coefs$MY$intercept +
        fixed_coefs[[m_dag]]$Z1 * data$Z1 +
        fixed_coefs[[m_dag]]$Z2 * data$Z2 +
        Z3_effect +
        fixed_coefs[[m_dag]]$Z4 * centered_Z4 +
        fixed_coefs[[m_dag]]$Z5 * centered_Z5 +
        (if (DGP == "DGP5") fixed_coefs[[m_dag]]$Z6 * centered_Z6 else 0) +
        fixed_coefs[[m_dag]]$A * data$A +
        y_effect +
        coefs$MY$MZ2 * MZ2 +
        coefs$MY$MZ3 * MZ3 +
        coefs$MY$MZ4 * MZ4 +
        (if (DGP == "DGP5") coefs$MY$MZ6 * MZ6 else 0) +
        coefs$MY$MA * MA +
        coefs$MY$U * U
    ))
    
    # Inducing NAs based on missingness indicators
    data$Y[MY == 1] <- NA
    data$A[MA == 1] <- NA
    data$Z2[MZ2 == 1] <- NA
    data$Z3[MZ3 == 1] <- NA
    data$Z4[MZ4 == 1] <- NA
    if (DGP == "DGP5") {
      data$Z6[MZ6 == 1] <- NA
    }
    
    data_list[[i]] <- data
  }
  
  return(data_list)
}

#' Apply an m-DAG Missingness Mechanism to Many Datasets and Summarize Missingness
#'
#' Iterates over a named `big_data_list` (names must follow `"sceX_DGPY"`),
#' looks up the correct missingness coefficients from `coef_list`, applies
#' `mDAG_missingness()`, and computes missingness summaries via `MissingProportion()`.
#'
#' @param big_data_list Named list. Each element is a `data_list` as expected by
#'   `mDAG_missingness()`. Names must match `"sceX_DGPY"`.
#'
#' @param missingness_type Character string. m-DAG label passed to `mDAG_missingness()`
#'   (and used as a key within `coef_list`), e.g. `"A"`, `"B"`, `"C"`, `"D"`, `"E"`.
#'
#' @param coef_list Nested list of coefficient objects, indexed first by DGP key
#'   (e.g., `"DGP1"`, `"DGP4"`, `"DGP5"`) and then by `missingness_type`.
#'
#' @return Named list with the same names as `big_data_list`. Each element is a list:
#'   \itemize{
#'     \item `modified_data` – the list of datasets after inducing missingness
#'     \item `missing_summary` – a 1-row matrix (as returned by `MissingProportion()`)
#'   }
apply_missingness_bigdata <- function(big_data_list, missingness_type, coef_list) {
  result <- list()
  
  for (name in names(big_data_list)) {
    # Expected name pattern: "sceX_DGPY" (e.g., "sce1_DGP1")
    matches <- regmatches(name, regexec("sce(\\d+)_DGP(\\d+)", name))[[1]]
    if (length(matches) < 3) {
      stop(paste("Name", name, "does not match the expected pattern 'sceX_DGPY'."))
    }
    
    # Extract Scenario and DGP numbers (as integers)
    scenario <- as.integer(matches[2])
    DGP <- as.integer(matches[3])
    
    # Build DGP key (e.g., "DGP1")
    dgp_key <- paste0("DGP", DGP)
    
    # Look up the appropriate coefficient list for this DGP and missingness type
    if (!is.null(coef_list[[dgp_key]][[missingness_type]])) {
      current_coefs <- coef_list[[dgp_key]][[missingness_type]]
    } else {
      stop(paste("Coefficient list for", dgp_key, "and missingness type", missingness_type, "not found."))
    }
    
    # Apply the missingness simulation using mDAG_missingness
    modified_data <- mDAG_missingness(
      data_list = big_data_list[[name]],
      coefs = current_coefs,
      m_dag = missingness_type,
      DGP = dgp_key
    )
    
    # Compute missingness summary using MissingProportion
    missing_summary <- MissingProportion(modified_data)
    
    # Store both outputs in a temporary list (to be renamed later)
    result[[name]] <- list(
      modified_data = modified_data,
      missing_summary = missing_summary
    )
  }
  
  return(result)
}

# variable coefficient list for all DGPs and missingness types
coef_list <- list(
  DGP1 = list(
    A = list(
      MZ2 = list(intercept = -1.1, U = 0),
      MZ3 = list(intercept = -1.45, MZ2 = 2, U = 0),
      MZ4 = list(intercept = -2.95, MZ2 = 1.9, MZ3 = 1.9, U = 0),
      MA = list(intercept = -2.45, MZ2 = 1.8, MZ3 = 1.8, MZ4 = 1.8, U = 0),
      MY = list(intercept = -2.65, MZ2 = 1.7, MZ3 = 1.7, MZ4 = 1.7, MA = -1.5, U = 0)
    ),
    B = list(
      MZ2 = list(intercept = -1.0, U = 0),
      MZ3 = list(intercept = -1.40, MZ2 = 2, U = 0),
      MZ4 = list(intercept = -2.95, MZ2 = 1.9, MZ3 = 1.9, U = 0),
      MA = list(intercept = -2.45, MZ2 = 1.8, MZ3 = 1.8, MZ4 = 1.8, U = 0),
      MY = list(intercept = -2.50, MZ2 = 1.7, MZ3 = 1.7, MZ4 = 1.7, MA = -1.9, U = 0)
    ),
    C = list(
      MZ2 = list(intercept = -1.05, U = 0),
      MZ3 = list(intercept = -1.70, MZ2 = 2, U = 0),
      MZ4 = list(intercept = -3.10, MZ2 = 1.9, MZ3 = 1.9, U = 0),
      MA = list(intercept = -3.00, MZ2 = 1.8, MZ3 = 1.8, MZ4 = 1.8, U = 0),
      MY = list(intercept = -3.10, MZ2 = 1.7, MZ3 = 1.7, MZ4 = 1.7, MA = -1.9, U = 0)
    ),
    D = list(
      MZ2 = list(intercept = -1.05, U = 0),
      MZ3 = list(intercept = -1.75, MZ2 = 2.2, U = 0),
      MZ4 = list(intercept = -3.45, MZ2 = 2.1, MZ3 = 2.2, U = 0),
      MA = list(intercept = -3.20, MZ2 = 2.0, MZ3 = 2.0, MZ4 = 2.0, U = 0),
      MY = list(intercept = -2.60, MZ2 = 1.0, MZ3 = 1.0, MZ4 = 1.0, MA = -1.0, U = 0)
    ),
    E = list(
      MZ2 = list(intercept = -1.05, U = 0),
      MZ3 = list(intercept = -1.75, MZ2 = 2.1, U = 0),
      MZ4 = list(intercept = -3.30, MZ2 = 2.0, MZ3 = 2.0, U = 0),
      MA = list(intercept = -3.05, MZ2 = 1.8, MZ3 = 1.8, MZ4 = 1.8, U = 0),
      MY = list(intercept = -2.90, MZ2 = 1.7, MZ3 = 1.7, MZ4 = 1.7, MA = -2.5, U = 0)
    )
  ),
  DGP2 = list(
    A = list(
      MZ2 = list(intercept = -1.1, U = 0),
      MZ3 = list(intercept = -1.45, MZ2 = 2, U = 0),
      MZ4 = list(intercept = -2.95, MZ2 = 1.9, MZ3 = 1.9, U = 0),
      MA = list(intercept = -2.45, MZ2 = 1.8, MZ3 = 1.8, MZ4 = 1.8, U = 0),
      MY = list(intercept = -2.65, MZ2 = 1.7, MZ3 = 1.7, MZ4 = 1.7, MA = -1.5, U = 0)
    ),
    B = list(
      MZ2 = list(intercept = -1.40, U = 0),
      MZ3 = list(intercept = -1.85, MZ2 = 2.3, U = 0),
      MZ4 = list(intercept = -3.45, MZ2 = 2.0, MZ3 = 2.0, U = 0),
      MA = list(intercept = -2.60, MZ2 = 1.6, MZ3 = 1.6, MZ4 = 1.6, U = 0),
      MY = list(intercept = -2.60, MZ2 = 1.3, MZ3 = 1.3, MZ4 = 1.3, MA = -1.3, U = 0)
    ),
    C = list(
      MZ2 = list(intercept = -1.50, U = 0),
      MZ3 = list(intercept = -2.15, MZ2 = 2.3, U = 0),
      MZ4 = list(intercept = -3.60, MZ2 = 2.2, MZ3 = 2.2, U = 0),
      MA = list(intercept = -3.05, MZ2 = 1.6, MZ3 = 1.6, MZ4 = 1.6, U = 0),
      MY = list(intercept = -2.90, MZ2 = 1.1, MZ3 = 1.1, MZ4 = 1.1, MA = -1.2, U = 0)
    ),
    D = list(
      MZ2 = list(intercept = -1.50, U = 0),
      MZ3 = list(intercept = -2.10, MZ2 = 2.2, U = 0),
      MZ4 = list(intercept = -3.60, MZ2 = 2.1, MZ3 = 2.2, U = 0),
      MA = list(intercept = -3.45, MZ2 = 2.0, MZ3 = 2.0, MZ4 = 2.0, U = 0),
      MY = list(intercept = -2.80, MZ2 = 1.0, MZ3 = 1.0, MZ4 = 1.0, MA = -1.1, U = 0)
    ),
    E = list(
      MZ2 = list(intercept = -1.50, U = 0),
      MZ3 = list(intercept = -2.10, MZ2 = 2.2, U = 0),
      MZ4 = list(intercept = -3.65, MZ2 = 2.2, MZ3 = 2.2, U = 0),
      MA = list(intercept = -3.70, MZ2 = 2.3, MZ3 = 2.3, MZ4 = 2.3, U = 0),
      MY = list(intercept = -2.70, MZ2 = 1.0, MZ3 = 1.0, MZ4 = 1.0, MA = -1.4, U = 0)
    )
  ),
  DGP3 = list(
    A = list(
      MZ2 = list(intercept = -1.1, U = 0),
      MZ3 = list(intercept = -1.45, MZ2 = 2, U = 0),
      MZ4 = list(intercept = -2.95, MZ2 = 1.9, MZ3 = 1.9, U = 0),
      MA = list(intercept = -2.45, MZ2 = 1.8, MZ3 = 1.8, MZ4 = 1.8, U = 0),
      MY = list(intercept = -2.65, MZ2 = 1.7, MZ3 = 1.7, MZ4 = 1.7, MA = -1.5, U = 0)
    ),
    B = list(
      MZ2 = list(intercept = -1.40, U = 0),
      MZ3 = list(intercept = -1.85, MZ2 = 2.3, U = 0),
      MZ4 = list(intercept = -3.45, MZ2 = 2.0, MZ3 = 2.0, U = 0),
      MA = list(intercept = -2.55, MZ2 = 1.6, MZ3 = 1.6, MZ4 = 1.6, U = 0),
      MY = list(intercept = -2.60, MZ2 = 1.3, MZ3 = 1.3, MZ4 = 1.3, MA = -1.3, U = 0)
    ),
    C = list(
      MZ2 = list(intercept = -1.50, U = 0),
      MZ3 = list(intercept = -2.10, MZ2 = 2.3, U = 0),
      MZ4 = list(intercept = -3.55, MZ2 = 2.2, MZ3 = 2.2, U = 0),
      MA = list(intercept = -3.05, MZ2 = 1.6, MZ3 = 1.6, MZ4 = 1.6, U = 0),
      MY = list(intercept = -2.90, MZ2 = 1.1, MZ3 = 1.1, MZ4 = 1.1, MA = -1.2, U = 0)
    ),
    D = list(
      MZ2 = list(intercept = -1.50, U = 0),
      MZ3 = list(intercept = -2.10, MZ2 = 2.2, U = 0),
      MZ4 = list(intercept = -3.60, MZ2 = 2.1, MZ3 = 2.2, U = 0),
      MA = list(intercept = -3.40, MZ2 = 2.0, MZ3 = 2.0, MZ4 = 2.0, U = 0),
      MY = list(intercept = -2.8, MZ2 = 1.0, MZ3 = 1.0, MZ4 = 1.0, MA = -1.0, U = 0)
    ),
    E = list(
      MZ2 = list(intercept = -1.50, U = 0),
      MZ3 = list(intercept = -2.05, MZ2 = 2.0, U = 0),
      MZ4 = list(intercept = -3.55, MZ2 = 2.2, MZ3 = 2.2, U = 0),
      MA = list(intercept = -3.65, MZ2 = 2.3, MZ3 = 2.3, MZ4 = 2.3, U = 0),
      MY = list(intercept = -2.80, MZ2 = 1.0, MZ3 = 1.0, MZ4 = 1.0, MA = -1.0, U = 0)
    )
  ),
  DGP4 = list(
    A = list(
      MZ2 = list(intercept = -1.1, U = 0),
      MZ3 = list(intercept = -1.45, MZ2 = 2, U = 0),
      MZ4 = list(intercept = -2.95, MZ2 = 1.9, MZ3 = 1.9, U = 0),
      MA = list(intercept = -2.45, MZ2 = 1.8, MZ3 = 1.8, MZ4 = 1.8, U = 0),
      MY = list(intercept = -2.65, MZ2 = 1.7, MZ3 = 1.7, MZ4 = 1.7, MA = -1.5, U = 0)
    ),
    B = list(
      MZ2 = list(intercept = -1.40, U = 0),
      MZ3 = list(intercept = -1.85, MZ2 = 2.3, U = 0),
      MZ4 = list(intercept = -3.45, MZ2 = 2.0, MZ3 = 2.0, U = 0),
      MA = list(intercept = -2.55, MZ2 = 1.6, MZ3 = 1.6, MZ4 = 1.6, U = 0),
      MY = list(intercept = -2.60, MZ2 = 1.3, MZ3 = 1.3, MZ4 = 1.3, MA = -1.3, U = 0)
    ),
    C = list(
      MZ2 = list(intercept = -1.50, U = 0),
      MZ3 = list(intercept = -2.20, MZ2 = 2.3, U = 0),
      MZ4 = list(intercept = -3.55, MZ2 = 2.2, MZ3 = 2.2, U = 0),
      MA = list(intercept = -3.15, MZ2 = 1.6, MZ3 = 1.6, MZ4 = 1.6, U = 0),
      MY = list(intercept = -2.95, MZ2 = 1.1, MZ3 = 1.1, MZ4 = 1.1, MA = -1.2, U = 0)
    ),
    D = list(
      MZ2 = list(intercept = -1.50, U = 0),
      MZ3 = list(intercept = -2.20, MZ2 = 2.2, U = 0),
      MZ4 = list(intercept = -3.60, MZ2 = 2.1, MZ3 = 2.2, U = 0),
      MA = list(intercept = -3.50, MZ2 = 2.0, MZ3 = 2.0, MZ4 = 2.0, U = 0),
      MY = list(intercept = -2.90, MZ2 = 1.0, MZ3 = 1.0, MZ4 = 1.0, MA = -1.0, U = 0)
    ),
    E = list(
      MZ2 = list(intercept = -1.50, U = 0),
      MZ3 = list(intercept = -2.15, MZ2 = 2.0, U = 0),
      MZ4 = list(intercept = -3.60, MZ2 = 2.2, MZ3 = 2.2, U = 0),
      MA = list(intercept = -3.75, MZ2 = 2.3, MZ3 = 2.3, MZ4 = 2.3, U = 0),
      MY = list(intercept = -2.90, MZ2 = 1.0, MZ3 = 1.0, MZ4 = 1.0, MA = -1.0, U = 0)
    )
  ),
  DGP5 = list(
    A = list(
      MZ2 = list(intercept = -1.1, U = 0),
      MZ3 = list(intercept = -1.50, MZ2 = 2.2, U = 0),
      MZ4 = list(intercept = -3.05, MZ2 = 2, MZ3 = 2, U = 0),
      MZ6 = list(intercept = -3.15, MZ2 = 2, MZ3 = 2, MZ4 = 2, U = 0),
      MA = list(intercept = -2.95, MZ2 = 1.8, MZ3 = 1.8, MZ4 = 1.8, MZ6 = 1.8, U = 0),
      MY = list(intercept = -2.65, MZ2 = 1.6, MZ3 = 1.6, MZ4 = 1.6, MZ6 = 1.6, MA = -2.8, U = 0)
    ),
    B = list(
      MZ2 = list(intercept = -1.40, U = 0),
      MZ3 = list(intercept = -1.85, MZ2 = 2.4, U = 0),
      MZ4 = list(intercept = -3.50, MZ2 = 2.0, MZ3 = 2.0, U = 0),
      MZ6 = list(intercept = -3.45, MZ2 = 2, MZ3 = 2, MZ4 = 2, U = 0),
      MA = list(intercept = -2.80, MZ2 = 1.4, MZ3 = 1.4, MZ4 = 1.4, MZ6 = 1.4, U = 0),
      MY = list(intercept = -2.75, MZ2 = 1.3, MZ3 = 1.3, MZ4 = 1.3, MZ6 = 1.3, MA = -2.2, U = 0)
    ),
    C = list(
      MZ2 = list(intercept = -1.50, U = 0),
      MZ3 = list(intercept = -2.20, MZ2 = 2.3, U = 0),
      MZ4 = list(intercept = -3.55, MZ2 = 2.2, MZ3 = 2.2, U = 0),
      MZ6 = list(intercept = -3.45, MZ2 = 2, MZ3 = 2, MZ4 = 2, U = 0),
      MA = list(intercept = -3.50, MZ2 = 1.6, MZ3 = 1.6, MZ4 = 1.6, MZ6 = 1.4, U = 0),
      MY = list(intercept = -3.10, MZ2 = 1.1, MZ3 = 1.1, MZ4 = 1.1, MZ6 = 1.4, MA = -2.2, U = 0)
    ),
    D = list(
      MZ2 = list(intercept = -1.50, U = 0),
      MZ3 = list(intercept = -2.20, MZ2 = 2.2, U = 0),
      MZ4 = list(intercept = -3.60, MZ2 = 2.1, MZ3 = 2.2, U = 0),
      MZ6 = list(intercept = -3.45, MZ2 = 2, MZ3 = 2, MZ4 = 2, U = 0),
      MA = list(intercept = -3.65, MZ2 = 1.7, MZ3 = 1.7, MZ4 = 1.7, MZ6 = 1.4, U = 0),
      MY = list(intercept = -3.05, MZ2 = 1.0, MZ3 = 1.0, MZ4 = 1.0, MZ6 = 1.4, MA = -2.2, U = 0)
    ),
    E = list(
      MZ2 = list(intercept = -1.50, U = 0),
      MZ3 = list(intercept = -2.15, MZ2 = 2.0, U = 0),
      MZ4 = list(intercept = -3.60, MZ2 = 2.2, MZ3 = 2.2, U = 0),
      MZ6 = list(intercept = -3.45, MZ2 = 2, MZ3 = 2, MZ4 = 2, U = 0),
      MA = list(intercept = -4.10, MZ2 = 2.3, MZ3 = 2.3, MZ4 = 2.2, MZ6 = 1.6, U = 0),
      MY = list(intercept = -2.90, MZ2 = 1.0, MZ3 = 1.0, MZ4 = 1.0, MZ6 = 1.2, MA = -2.3, U = 0)
    )
  )
)
