# Supplementary material for: Causal Effect Estimation With TMLE: Handling Missing Data and Near Violations of Positivity
Source: Biom J. 2026 Apr 24;68:e70134. doi: 10.1002/bimj.70134 (PMC13109636; doi:10.1002/bimj.70134)
Supplement: Supplementary file 1 — Supporting File: bimj70134‐sup‐0001‐DataCode.zip. [file BIMJ-68-e70134-s001.zip › MissingDataTmle/Simulation/model-based/04_analysis_Functions.R]

# -----------------------------------------------------------------------------
# Complete-case TMLE (drops any row with any NA)
# -----------------------------------------------------------------------------
#' merged_CC_TMLE
#' @param data_list List of data.frames. Each element must contain columns 'A' (treatment),
#'   'Y' (outcome), and covariates (optionally 'B' which is excluded from W).
#' @param cores Integer scalar: number of parallel workers.
#' @param truncation Logical: if TRUE uses gbound=0.01, else gbound=0.0001.
#' @param seed Integer scalar: base seed for deterministic parallel RNG.
#' @param V Integer scalar: number of CV folds passed to tmle (V.Q and V.g).
#' @return List of length length(data_list). Each element is list(psi, var_psi) where
#'   psi = TMLE ATE estimate and var_psi = estimated variance of psi from tmle output.
merged_CC_TMLE <- function(data_list, cores = 4, truncation = TRUE, seed = 1L, V = 5) {
  
  pb <- init_parallel_backend(cores = cores, seed = seed)
  cl <- pb$cl
  on.exit(parallel::stopCluster(cl), add = TRUE)
  
  start <- Sys.time()
  
  SL_lib <- c("SL.glm", "SL.glm.interaction", "SL.earth", "SL.mean")
  required_packages <- c("tmle", "SuperLearner", "ranger", "earth", "arm", "glmnet")
  
  results <- foreach::foreach(
    i = seq_along(data_list),
    .packages = required_packages,
    .options.RNG = seed
  ) %dorng% {
    
    data <- stats::na.omit(data_list[[i]])
    cov_name <- setdiff(names(data), c("A", "Y", "B"))
    gbound_value <- if (truncation) 0.01 else 0.0001
    
    fit <- tmle::tmle(
      Y = data$Y,
      A = data$A,
      W = data[, cov_name],
      family = "gaussian",
      Q.SL.library = SL_lib,
      g.SL.library = SL_lib,
      cvQinit = FALSE,
      gbound = gbound_value,
      V.Q = V,
      V.g = V
    )
    
    list(fit$estimates$ATE$psi, fit$estimates$ATE$var.psi)
  }
  
  print(Sys.time() - start)
  gc()
  results
}


# -----------------------------------------------------------------------------
# Extended TMLE using missingness indicator Delta for outcome (keeps Y missing)
# -----------------------------------------------------------------------------
#' merged_Ext_TMLE
#' @param data_list List of data.frames. Each element must contain columns 'A','Y' and covariates,
#'   including at least Z2,Z3,Z4 (and Z6 if DGP=="DGP5"); optional 'B' excluded from W.
#' @param cores Integer scalar: number of parallel workers.
#' @param DGP Character scalar: one of e.g. "DGP1",...,"DGP5"; controls which rows are excluded.
#' @param truncation Logical: if TRUE uses gbound=0.01, else gbound=0.0001.
#' @param seed Integer scalar: base seed for deterministic parallel RNG.
#' @param V Integer scalar: number of CV folds passed to tmle (V.Q and V.g).
#' @return List of length length(data_list). Each element is list(psi, var_psi) where
#'   psi = TMLE ATE estimate and var_psi = estimated variance of psi from tmle output.
merged_Ext_TMLE <- function(data_list, cores = 4, DGP = "DGP1",
                            truncation = TRUE, seed = 1L, V = 5) {
  
  pb <- init_parallel_backend(cores = cores, seed = seed)
  cl <- pb$cl
  on.exit(parallel::stopCluster(cl), add = TRUE)
  
  # Start timing
  start <- Sys.time()
  
  # Super Learner library
  SL_lib <- c("SL.glm", "SL.glm.interaction", "SL.earth", "SL.mean")
  
  # Required packages for foreach
  required_packages <- c("tmle", "SuperLearner", "ranger", "earth", "arm", "glmnet")
  
  # Apply TMLE in parallel using deterministic RNG streams
  results <- foreach::foreach(
    i = seq_along(data_list),
    .packages = required_packages,
    .options.RNG = seed
  ) %dorng% {
    
    data <- data_list[[i]]
    cov_name <- setdiff(names(data), c("A", "Y", "B"))
    
    if (DGP == "DGP5") {
      # Exclude records with missing exposure, confounder data, or Z6
      data <- data[-which(is.na(data$A) |
                            is.na(data$Z2) |
                            is.na(data$Z3) |
                            is.na(data$Z4) |
                            is.na(data$Z6)), ]
    } else {
      # Exclude records with missing exposure or confounder data
      data <- data[-which(is.na(data$A) |
                            is.na(data$Z2) |
                            is.na(data$Z3) |
                            is.na(data$Z4)), ]
    }
    
    # Create deltaY variable to estimate P(Y observed | A, W)
    data$deltaY <- ifelse(is.na(data$Y), 0, 1)
    
    gbound_value <- if (truncation) 0.01 else 0.0001
    
    fit <- tmle::tmle(
      Y = data$Y,
      A = data$A,
      W = data[, cov_name],
      family = "gaussian",
      Q.SL.library = SL_lib,
      g.SL.library = SL_lib,
      g.Delta.SL.library = SL_lib,
      Delta = data$deltaY,
      cvQinit = FALSE,
      gbound = gbound_value,
      V.Q = V,
      V.g = V
    )
    
    list(fit$estimates$ATE$psi, fit$estimates$ATE$var.psi)
  }
  
  # End timing
  print(Sys.time() - start)
  
  # Garbage collection
  gc()
  
  return(results)
}


# -----------------------------------------------------------------------------
# Extended TMLE + Missing category/indicators + simple imputations (MCMI)
# -----------------------------------------------------------------------------
#' merged_Ext_MCMI_TMLE
#' @param data_list List of data.frames. Each element must contain columns 'A','Y' and covariates,
#'   including Z2,Z3,Z4 (and Z6 if DGP=="DGP5"); optional 'B' excluded from W.
#' @param cores Integer scalar: number of parallel workers.
#' @param DGP Character scalar: controls MCMI handling (e.g., "DGP1","DGP5", or others).
#' @param truncation Logical: if TRUE uses gbound=0.01, else gbound=0.0001.
#' @param seed Integer scalar: base seed for deterministic parallel RNG.
#' @param V Integer scalar: number of CV folds passed to tmle (V.Q and V.g).
#' @return List of length length(data_list). Each element is list(psi, var_psi) where
#'   psi = TMLE ATE estimate and var_psi = estimated variance of psi from tmle output.
merged_Ext_MCMI_TMLE <- function(data_list, cores = 4, DGP = "DGP1",
                                 truncation = TRUE, seed = 1L, V = 5) {
  
  pb <- init_parallel_backend(cores = cores, seed = seed)
  cl <- pb$cl
  on.exit(parallel::stopCluster(cl), add = TRUE)
  
  # Start timing
  start <- Sys.time()
  
  # Super Learner library
  SL_lib <- c("SL.glm", "SL.glm.interaction", "SL.earth", "SL.mean")
  
  # Required packages for foreach
  required_packages <- c("tmle", "SuperLearner", "ranger", "earth", "arm", "glmnet")
  
  # Apply TMLE in parallel using deterministic RNG streams
  results <- foreach::foreach(
    i = seq_along(data_list),
    .packages = required_packages,
    .options.RNG = seed
  ) %dorng% {
    
    data <- data_list[[i]]
    
    # Convert Confounders with missing observations to factors
    data$Z2 <- as.factor(data$Z2)
    data$Z3 <- as.factor(data$Z3)
    
    if (DGP == "DGP1") {
      data$Z4 <- as.factor(data$Z4)
      levels(data$Z4) <- c(levels(data$Z4), "Missing")
      data$Z4[is.na(data$Z4)] <- "Missing"
    } else if (DGP == "DGP5") {
      data$MZ4 <- ifelse(is.na(data$Z4), 0, 1)  # Missing indicator for Z4
      data$MZ6 <- ifelse(is.na(data$Z6), 0, 1)  # Missing indicator for Z6
      data$Z4[is.na(data$Z4)] <- 0              # Simple imputation
      data$Z6[is.na(data$Z6)] <- 0              # Simple imputation
    } else {
      data$MZ4 <- ifelse(is.na(data$Z4), 0, 1)  # Missing indicator
      data$Z4[is.na(data$Z4)] <- 0              # Simple imputation
    }
    
    # Create new category for missingness in categorical confounders
    levels(data$Z2) <- c(levels(data$Z2), "Missing")
    levels(data$Z3) <- c(levels(data$Z3), "Missing")
    data$Z2[is.na(data$Z2)] <- "Missing"
    data$Z3[is.na(data$Z3)] <- "Missing"
    
    # Exclude only observations with unobserved exposure
    data <- data[!is.na(data$A), ]
    
    cov_name <- setdiff(names(data), c("A", "Y", "B"))
    
    # Delta for TMLE (0 means Y missing)
    data$deltaY <- ifelse(is.na(data$Y), 0, 1)
    
    gbound_value <- if (truncation) 0.01 else 0.0001
    
    fit <- tmle::tmle(
      Y = data$Y,
      A = data$A,
      W = data[, cov_name],
      family = "gaussian",
      Q.SL.library = SL_lib,
      g.SL.library = SL_lib,
      g.Delta.SL.library = SL_lib,
      Delta = data$deltaY,
      cvQinit = FALSE,
      gbound = gbound_value,
      V.Q = V,
      V.g = V
    )
    
    list(fit$estimates$ATE$psi, fit$estimates$ATE$var.psi)
  }
  
  # End timing
  print(Sys.time() - start)
  
  # Garbage collection
  gc()
  
  return(results)
}


# -----------------------------------------------------------------------------
# Multiple imputation via mice::pmm + TMLE + Rubin variance combination
# -----------------------------------------------------------------------------
#' merged_MI_PMM_TMLE
#' @param data_list List of data.frames. Each element must contain columns 'A','Y' and covariates
#'   (Z2 always; others depend on DGP), optional 'B' excluded from W.
#' @param m Integer scalar: number of imputations.
#' @param cores Integer scalar: number of parallel workers.
#' @param DGP Character scalar: controls mice method vector and post-processing (e.g., "DGP1","DGP4","DGP5").
#' @param truncation Logical: if TRUE uses gbound=0.01, else gbound=0.0001.
#' @param maxit Integer scalar: mice iterations.
#' @param seed Integer scalar: base seed; per dataset uses seed+i.
#' @param V Integer scalar: number of CV folds passed to tmle (V.Q and V.g).
#' @return List of length length(data_list). Each element is list(qbar, tvar) where
#'   qbar = pooled ATE estimate and tvar = Rubin total variance (ubar + (1+1/m)*b).
merged_MI_PMM_TMLE <- function(data_list, m = 10, cores = 4, DGP = "DGP1",
                               truncation = TRUE, maxit = 10, seed = 1L, V = 5) {
  
  pb <- init_parallel_backend(cores = cores, seed = seed)
  cl <- pb$cl
  on.exit(parallel::stopCluster(cl), add = TRUE)
  
  start <- Sys.time()
  
  SL_lib <- c("SL.glm", "SL.glm.interaction", "SL.earth", "SL.mean")
  required_packages <- c("tmle", "mice", "SuperLearner", "ranger", "earth", "arm", "glmnet")
  
  results <- foreach::foreach(
    i = seq_along(data_list),
    .packages = required_packages,
    .options.RNG = seed
  ) %dorng% {
    
    data <- data_list[[i]]
    cov_name <- setdiff(names(data), c("A", "Y", "B"))
    gbound_value <- if (truncation) 0.01 else 0.0001
    
    # Convert Confounders and Exposure to factor
    data$Z2 <- as.factor(data$Z2)
    data$A  <- as.factor(data$A)
    
    if (DGP == "DGP1") {
      data$Z3 <- as.factor(data$Z3)
      data$Z4 <- as.factor(data$Z4)
      imp_method <- c("", "", "logreg", "logreg", "logreg", "", "logreg", "pmm")
    } else if (DGP == "DGP4") {
      imp_method <- c("", "", "logreg", "polyreg", "norm", "", "logreg", "pmm")
    } else if (DGP == "DGP5") {
      imp_method <- c("", "", "logreg", "polyreg", "norm", "", "pmm", "logreg", "pmm")
    } else {
      data$Z3 <- as.factor(data$Z3)
      imp_method <- c("", "", "logreg", "logreg", "norm", "", "logreg", "pmm")
    }
    
    # MI with deterministic per-dataset seed
    this_seed <- as.integer(seed + i)
    PMM_imp <- mice::mice(data, method = imp_method, m = m, maxit = maxit, seed = this_seed)
    
    ModVar   <- numeric(m)
    Estimate <- numeric(m)
    
    for (l in seq_len(m)) {
      dat_l <- mice::complete(PMM_imp, l)
      
      # Convert back to 0/1 as in your original code
      dat_l$Z2 <- as.integer(ifelse(dat_l$Z2 == "0", 0, 1))
      dat_l$A  <- as.integer(ifelse(dat_l$A  == "0", 0, 1))
      
      if (DGP == "DGP1") {
        dat_l$Z3 <- as.integer(ifelse(dat_l$Z3 == "0", 0, 1))
        dat_l$Z4 <- as.integer(ifelse(dat_l$Z4 == "0", 0, 1))
      } else if (DGP == "DGP4" || DGP == "DGP5") {
        # do nothing
      } else {
        dat_l$Z3 <- as.integer(ifelse(dat_l$Z3 == "0", 0, 1))
      }
      fit <- tmle::tmle(
        Y = dat_l$Y,
        A = dat_l$A,
        W = dat_l[, cov_name],
        family = "gaussian",
        Q.SL.library = SL_lib,
        g.SL.library = SL_lib,
        cvQinit = FALSE,
        gbound = gbound_value,
        V.Q = V,
        V.g = V
      )
      
      ModVar[l]   <- fit$estimates$ATE$var.psi
      Estimate[l] <- fit$estimates$ATE$psi
    }
    
    # Rubin's rules
    list(
      mean(Estimate),
      mean(ModVar) + (1 + 1/m) * ((1/(m - 1)) * sum((Estimate - mean(Estimate))^2))
    )
  }
  
  print(Sys.time() - start)
  gc()
  results
}


# -----------------------------------------------------------------------------
# Multiple imputation via mice::cart + TMLE + Rubin variance combination
# -----------------------------------------------------------------------------
#' merged_MI_CART_TMLE
#' @param data_list List of data.frames. Each element must contain columns 'A','Y' and covariates
#'   (Z2 always; others depend on DGP), optional 'B' excluded from W.
#' @param m Integer scalar: number of imputations.
#' @param cores Integer scalar: number of parallel workers.
#' @param DGP Character scalar: controls mice method vector and post-processing.
#' @param truncation Logical: if TRUE uses gbound=0.01, else gbound=0.0001.
#' @param maxit Integer scalar: mice iterations.
#' @param seed Integer scalar: base seed; per dataset uses seed+i.
#' @param V Integer scalar: number of CV folds passed to tmle (V.Q and V.g).
#' @return List of length length(data_list). Each element is list(qbar, tvar) where
#'   qbar = pooled ATE estimate and tvar = Rubin total variance (ubar + (1+1/m)*b).
merged_MI_CART_TMLE <- function(data_list, m = 10, cores = 4, DGP = "DGP1", truncation = TRUE, maxit = 10, seed = 1L, V = 5) {
  
  pb <- init_parallel_backend(cores = cores, seed = seed)
  cl <- pb$cl
  on.exit(parallel::stopCluster(cl), add = TRUE)
  
  start <- Sys.time()
  
  SL_lib <- c("SL.glm", "SL.glm.interaction", "SL.earth", "SL.mean")
  required_packages <- c("tmle", "mice", "SuperLearner", "ranger", "earth", "arm", "glmnet")
  
  results <- foreach::foreach(
    i = seq_along(data_list),
    .packages = required_packages,
    .options.RNG = seed
  ) %dorng% {
    
    data <- data_list[[i]]
    cov_name <- setdiff(names(data), c("A", "Y", "B"))
    gbound_value <- if (truncation) 0.01 else 0.0001
    
    # Convert Confounders and Exposure to factor
    data$Z2 <- as.factor(data$Z2)
    data$A <- as.factor(data$A)
    
    if (DGP == "DGP1") {
      data$Z3 <- as.factor(data$Z3)
      data$Z4 <- as.factor(data$Z4)
      imp_method <- c("", "", "cart", "cart", "cart", "", "cart", "cart")
    } else if (DGP == "DGP4") {
      imp_method <-  c("", "", "cart", "cart", "cart", "", "cart", "cart")
    } else if (DGP == "DGP5") {
      imp_method <-  c("", "", "cart", "cart", "cart", "", "cart", "cart", "cart")
    } else if (DGP == "DGP2" || DGP == "DGP3") {
      data$Z3 <- as.factor(data$Z3)
      imp_method <- c("", "", "cart", "cart", "cart", "", "cart", "cart")
    }
    
    # Specify imputation methods and conduct imputation
    this_seed <- as.integer(seed + i)
    Cart_imp <- mice::mice(data, method = imp_method, m = m, maxit = maxit, seed = this_seed, xval = 0)
    
    # Create lists to store the different imputed datasets and respective analysis
    Cart_imp_data_list <- vector("list", length = m)
    Cart_imp_TMLE <- vector("list", length = m)
    ModVar <- vector(length = m)
    Estimate <- vector(length = m)
    
    for(l in 1:m) {
      # Estimate for each imputation the ATE and store it
      Cart_imp_data_list[[l]] <- mice::complete(Cart_imp, l)
      Cart_imp_data_list[[l]]$Z2 <- as.integer(ifelse(Cart_imp_data_list[[l]]$Z2 == "0", 0, 1))
      Cart_imp_data_list[[l]]$A <- as.integer(ifelse(Cart_imp_data_list[[l]]$A == "0", 0, 1))
      
      if (DGP == "DGP1") {
        Cart_imp_data_list[[l]]$Z3 <- as.integer(ifelse(Cart_imp_data_list[[l]]$Z3 == "0", 0, 1))
        Cart_imp_data_list[[l]]$Z4 <- as.integer(ifelse(Cart_imp_data_list[[l]]$Z4 == "0", 0, 1))
      } else if (DGP == "DGP4" || DGP == "DGP5") {
        # do nothing
      } else if (DGP == "DGP2" || DGP == "DGP3") {
        Cart_imp_data_list[[l]]$Z3 <- as.integer(ifelse(Cart_imp_data_list[[l]]$Z3 == "0", 0, 1))
      }
      Cart_imp_TMLE[[l]] <- tmle(Y = Cart_imp_data_list[[l]]$Y, A = Cart_imp_data_list[[l]]$A, 
                                 W = Cart_imp_data_list[[l]][, cov_name],
                                 family = "gaussian", 
                                 Q.SL.library = SL_lib, 
                                 g.SL.library = SL_lib,
                                 cvQinit = FALSE, gbound = gbound_value, V.Q = V, V.g = V)
      
      ModVar[l] <- Cart_imp_TMLE[[l]]$estimates$ATE$var.psi
      Estimate[l] <- Cart_imp_TMLE[[l]]$estimates$ATE$psi
    }
    # Rubin's rules
    list(
      mean(Estimate),
      mean(ModVar) + (1 + 1/m) * ((1/(m - 1)) * sum((Estimate - mean(Estimate))^2))
    )
    
  }
  # End timing
  end <- Sys.time()
  duration <- end - start
  print(duration)
  # Garbage collection
  gc()
  
  return(results)
}


# -----------------------------------------------------------------------------
# Multiple imputation via mice::rf (ranger) + TMLE + Rubin variance combination
# -----------------------------------------------------------------------------
#' merged_MI_RF_TMLE
#' @param data_list List of data.frames. Each element must contain columns 'A','Y' and covariates
#'   (Z2 always; others depend on DGP), optional 'B' excluded from W.
#' @param m Integer scalar: number of imputations.
#' @param cores Integer scalar: number of parallel workers.
#' @param DGP Character scalar: controls mice method vector and post-processing.
#' @param truncation Logical: if TRUE uses gbound=0.01, else gbound=0.0001.
#' @param maxit Integer scalar: mice iterations.
#' @param seed Integer scalar: base seed; per dataset uses seed+i.
#' @param V Integer scalar: number of CV folds passed to tmle (V.Q and V.g).
#' @return List of length length(data_list). Each element is list(qbar, tvar) where
#'   qbar = pooled ATE estimate and tvar = Rubin total variance (ubar + (1+1/m)*b).
merged_MI_RF_TMLE <- function(data_list, m = 10, cores = 4, DGP = "DGP1", truncation = TRUE, maxit = 10, seed = 1L, V = 5) {
  
  pb <- init_parallel_backend(cores = cores, seed = seed)
  cl <- pb$cl
  on.exit(parallel::stopCluster(cl), add = TRUE)
  
  start <- Sys.time()
  
  SL_lib <- c("SL.glm", "SL.glm.interaction", "SL.earth", "SL.mean")
  required_packages <- c("tmle", "mice", "SuperLearner", "ranger", "earth", "arm", "glmnet")
  
  results <- foreach::foreach(
    i = seq_along(data_list),
    .packages = required_packages,
    .options.RNG = seed
  ) %dorng% {
    data <- data_list[[i]]
    cov_name <- setdiff(names(data), c("A", "Y", "B"))
    gbound_value <- if (truncation) 0.01 else 0.0001
    
    # Convert Confounders and Exposure to factor
    data$Z2 <- as.factor(data$Z2)
    data$A <- as.factor(data$A)
    
    if (DGP == "DGP1") {
      data$Z3 <- as.factor(data$Z3)
      data$Z4 <- as.factor(data$Z4)
      meth <- c("", "", "rf", "rf", "rf", "", "rf", "rf")
    } else if (DGP == "DGP4") {
      meth <- c("", "", "rf", "rf", "rf", "", "rf", "rf")
      # Include MZ4 and MZ6 if necessary
    } else if (DGP == "DGP5") {
      meth <- c("", "", "rf", "rf", "rf", "", "rf", "rf", "rf")
      # Include MZ4 and MZ6 if necessary
    } else if (DGP == "DGP2" || DGP == "DGP3") {
      data$Z3 <- as.factor(data$Z3)
      meth <- c("", "", "rf", "rf", "rf", "", "rf", "rf")
    }
    
    # Specify imputation methods and conduct imputation
    this_seed <- as.integer(seed + i)
    RF_imp <- mice::mice(data, meth = meth, m = m, maxit = maxit, seed = this_seed, rfPackage = "ranger", num.threads = 1)
    
    # Create lists to store the different imputed datasets and respective analysis
    RF_imp_data_list <- vector("list", length = m)
    RF_imp_TMLE <- vector("list", length = m)
    ModVar <- vector(length = m)
    Estimate <- vector(length = m)
    
    for(l in 1:m) {
      # Estimate for each imputation the ATE and store it
      RF_imp_data_list[[l]] <- mice::complete(RF_imp, l)
      RF_imp_data_list[[l]]$Z2 <- as.integer(ifelse(RF_imp_data_list[[l]]$Z2 == "0", 0, 1))
      RF_imp_data_list[[l]]$A <- as.integer(ifelse(RF_imp_data_list[[l]]$A == "0", 0, 1))
      
      if (DGP == "DGP1") {
        RF_imp_data_list[[l]]$Z3 <- as.integer(ifelse(RF_imp_data_list[[l]]$Z3 == "0", 0, 1))
        RF_imp_data_list[[l]]$Z4 <- as.integer(ifelse(RF_imp_data_list[[l]]$Z4 == "0", 0, 1))
      } else if (DGP == "DGP4" || DGP == "DGP5") {
        # do nothing
      } else if (DGP == "DGP2" || DGP == "DGP3") {
        RF_imp_data_list[[l]]$Z3 <- as.integer(ifelse(RF_imp_data_list[[l]]$Z3 == "0", 0, 1))
      }
      RF_imp_TMLE[[l]] <- tmle(Y = RF_imp_data_list[[l]]$Y, A = RF_imp_data_list[[l]]$A, 
                               W = RF_imp_data_list[[l]][, cov_name],
                               family = "gaussian", 
                               Q.SL.library = SL_lib, 
                               g.SL.library = SL_lib,
                               cvQinit = FALSE, gbound = gbound_value, V.Q = V, V.g = V)
      
      ModVar[l] <- RF_imp_TMLE[[l]]$estimates$ATE$var.psi
      Estimate[l] <- RF_imp_TMLE[[l]]$estimates$ATE$psi
    }
    # Rubin's rules
    list(
      mean(Estimate),
      mean(ModVar) + (1 + 1/m) * ((1/(m - 1)) * sum((Estimate - mean(Estimate))^2))
    )
  }
  
  # End timing
  end <- Sys.time()
  duration <- end - start
  print(duration)
  
  # Garbage collection
  gc()
  
  return(results)
}


# -----------------------------------------------------------------------------
# Multiple imputation via Amelia + TMLE + Rubin variance combination
# -----------------------------------------------------------------------------
#' merged_MI_Amelia_TMLE
#' @param data_list List of data.frames. Each element must contain columns 'A','Y' and covariates
#'   (Z1,Z2 always; others depend on DGP), optional 'B' excluded from W.
#' @param m Integer scalar: number of imputations.
#' @param cores Integer scalar: number of parallel workers.
#' @param DGP Character scalar: controls which variables are treated as nominal/log-transformed.
#' @param truncation Logical: if TRUE uses gbound=0.01, else gbound=0.0001.
#' @param seed Integer scalar: base seed for deterministic parallel RNG.
#' @param V Integer scalar: number of CV folds passed to tmle (V.Q and V.g).
#' @return List of length length(data_list). Each element is list(qbar, tvar) where
#'   qbar = pooled ATE estimate and tvar = Rubin total variance (ubar + (1+1/m)*b).
merged_MI_Amelia_TMLE <- function(data_list, m = 10, cores = 4, DGP = "DGP1", truncation = TRUE, seed = 1L, V = 5) {
  
  pb <- init_parallel_backend(cores = cores, seed = seed)
  cl <- pb$cl
  on.exit(parallel::stopCluster(cl), add = TRUE)
  
  start <- Sys.time()
  
  SL_lib <- c("SL.glm", "SL.glm.interaction", "SL.earth", "SL.mean")
  required_packages <- c("tmle", "mice", "SuperLearner", "ranger", "earth", "arm", "glmnet", "Amelia")
  
  results <- foreach::foreach(
    i = seq_along(data_list),
    .packages = required_packages,
    .options.RNG = seed
  ) %dorng% {
    data <- data_list[[i]]
    cov_name <- setdiff(names(data), c("A", "Y", "B"))
    gbound_value <- if (truncation) 0.01 else 0.0001
    
    # Convert Confounders and Exposure to factor
    data$Z1 <- as.factor(data$Z1)
    data$Z2 <- as.factor(data$Z2)
    data$A <- as.factor(data$A)
    
    if (DGP == "DGP1") {
      data$Z3 <- as.factor(data$Z3)
      data$Z4 <- as.factor(data$Z4)
      data$Z5 <- as.factor(data$Z5)
      noms <- c("Z1", "Z2", "Z3", "Z4", "Z5", "A")
    } else if (DGP == "DGP4") {
      noms <- c("Z1", "Z2", "Z3", "A")
    } else if (DGP == "DGP5") {
      data$Z6 <- log(data$Z6)
      noms <- c("Z1", "Z2", "Z3", "A")
    } else if (DGP == "DGP2" || DGP == "DGP3") {
      data$Z3 <- as.factor(data$Z3)
      noms <- c("Z1", "Z2", "Z3", "A")
    }
    
    # Specify factors and conduct imputation
    Amelia_imp <- Amelia::amelia(data, m = m, noms = noms, parallel = "no")
    
    # Create lists to store the different imputed datasets and respective analysis
    Amelia_imp_data_list <- vector("list", length = m)
    Amelia_imp_TMLE <- vector("list", length = m)
    ModVar <- vector(length = m)
    Estimate <- vector(length = m)
    
    for(l in 1:m) {
      # Estimate for each imputation the ATE and store it
      Amelia_imp_data_list[[l]] <- Amelia_imp$imputations[[l]]
      Amelia_imp_data_list[[l]]$Z1 <- as.integer(ifelse(Amelia_imp_data_list[[l]]$Z1 == "0", 0, 1))
      Amelia_imp_data_list[[l]]$Z2 <- as.integer(ifelse(Amelia_imp_data_list[[l]]$Z2 == "0", 0, 1))
      Amelia_imp_data_list[[l]]$A <- as.integer(ifelse(Amelia_imp_data_list[[l]]$A == "0", 0, 1))
      
      if (DGP == "DGP1") {
        Amelia_imp_data_list[[l]]$Z3 <- as.integer(ifelse(Amelia_imp_data_list[[l]]$Z3 == "0", 0, 1))
        Amelia_imp_data_list[[l]]$Z4 <- as.integer(ifelse(Amelia_imp_data_list[[l]]$Z4 == "0", 0, 1))
        Amelia_imp_data_list[[l]]$Z5 <- as.integer(ifelse(Amelia_imp_data_list[[l]]$Z5 == "0", 0, 1))
      } else if (DGP == "DGP2" || DGP == "DGP3") {
        Amelia_imp_data_list[[l]]$Z3 <- as.integer(ifelse(Amelia_imp_data_list[[l]]$Z3 == "0", 0, 1))
      } else if (DGP == "DGP5") {
        Amelia_imp_data_list[[l]]$Z6 <- exp(Amelia_imp_data_list[[l]]$Z6)
      }
      Amelia_imp_TMLE[[l]] <- tmle(Y = Amelia_imp_data_list[[l]]$Y, A = Amelia_imp_data_list[[l]]$A, 
                                   W = Amelia_imp_data_list[[l]][, cov_name],
                                   family = "gaussian", 
                                   Q.SL.library = SL_lib, 
                                   g.SL.library = SL_lib,
                                   cvQinit = FALSE, gbound = gbound_value, V.Q = V, V.g = V)
      
      ModVar[l] <- Amelia_imp_TMLE[[l]]$estimates$ATE$var.psi
      Estimate[l] <- Amelia_imp_TMLE[[l]]$estimates$ATE$psi
    }
    # Rubin's rules
    list(
      mean(Estimate),
      mean(ModVar) + (1 + 1/m) * ((1/(m - 1)) * sum((Estimate - mean(Estimate))^2))
    )
  }
  # End timing
  end <- Sys.time()
  duration <- end - start
  print(duration)
  
  # Garbage collection
  gc()
  
  return(results)
}


# -----------------------------------------------------------------------------
# Multiple imputation with interaction augmentation (passive) + TMLE + Rubin rules
# -----------------------------------------------------------------------------
#' merged_MI_Int_TMLE
#' @param data_list List of data.frames. Each element must contain columns 'A','Y' and covariates
#'   including Z1,Z2 and additional Z's depending on DGP; optional 'B' excluded from W.
#' @param m Integer scalar: number of imputations.
#' @param cores Integer scalar: number of parallel workers.
#' @param DGP Character scalar: controls which interaction-augmentation/imputation setup is used.
#' @param truncation Logical: if TRUE uses gbound=0.01, else gbound=0.0001.
#' @param maxit Integer scalar: mice iterations.
#' @param seed Integer scalar: base seed; per dataset uses seed+i.
#' @param V Integer scalar: number of CV folds passed to tmle (V.Q and V.g).
#' @return List of length length(data_list). Each element is list(estimate=..., variance=...)
#'   where estimate is pooled ATE and variance is Rubin total variance.
merged_MI_Int_TMLE <- function(data_list, m = 10, cores = 4, DGP = "DGP1", truncation = TRUE, maxit = 10, seed = 1L, V= 5) {
  
  pb <- init_parallel_backend(cores = cores, seed = seed)
  cl <- pb$cl
  on.exit(parallel::stopCluster(cl), add = TRUE)
  
  start_time <- Sys.time()
  
  required_packages <- c("mice", "tmle", "SuperLearner", "ranger", "earth", "arm", "glmnet")
  SL_lib <- c("SL.glm", "SL.glm.interaction", "SL.earth", "SL.mean")
  
  tmle_results <- foreach::foreach(
    i = seq_along(data_list),
    .packages = required_packages,
    .options.RNG = seed
  ) %dorng% {
    
    result <- list(estimate = NULL, variance = NULL)
    
    data <- data_list[[i]]
    cov_name <- names(data)
    gbound_value <- if (truncation) 0.01 else 0.0001
    
    if (DGP == "DGP1") {
      # Create interaction terms and additional columns for DGP1
      data <- cbind(Z2.fac = as.factor(data$Z2), Z3.fac = as.factor(data$Z3), Z4.fac = as.factor(data$Z4),
                    A.fac = as.factor(data$A), data, 
                    A.Y = (data$A * data$Y), A.Z1 = as.integer(data$A * data$Z1), 
                    Y.Z1 = as.integer(data$Y * data$Z1), A.Z2 = as.integer(data$A * data$Z2),
                    Y.Z2 = as.integer(data$Y * data$Z2), A.Z3 = as.integer(data$A * data$Z3), 
                    Y.Z3 = (data$Y * data$Z3), A.Z4 = as.integer(data$A * data$Z4), 
                    Y.Z4 = (data$Y * data$Z4), A.Z5 = as.integer(data$A * data$Z5),
                    Y.Z5 = (data$Y * data$Z5), Z1.Z3 = as.integer(data$Z1 * data$Z3), 
                    Z1.Z4 = as.integer(data$Z1 * data$Z4), Z1.Z5 = as.integer(data$Z1 * data$Z5), 
                    Z3.Z4 = as.integer(data$Z3 * data$Z4), Z3.Z5 = as.integer(data$Z3 * data$Z5),
                    Z4.Z5 = as.integer(data$Z4 * data$Z5), Z2.Z1 = as.integer(data$Z2 * data$Z1),
                    Z2.Z3 = as.integer(data$Z2 * data$Z3), Z2.Z4 = as.integer(data$Z2 * data$Z4),
                    Z2.Z5 = as.integer(data$Z2 * data$Z5), 
                    Z1.Z2.Z4 = as.integer(data$Z1 * data$Z2 * data$Z4), 
                    Z1.Z2.Z5 = as.integer(data$Z1 * data$Z2 * data$Z5),
                    Z1.Z4.Z5 = as.integer(data$Z1 * data$Z4 * data$Z5), 
                    Z2.Z4.Z5 = as.integer(data$Z2 * data$Z4 * data$Z5), 
                    Z1.Z2.Z4.Z5 = as.integer(data$Z1 * data$Z2 * data$Z4 * data$Z5))
      
      # Initializing mice to create a template
      template_mice <- mice(data, max = 0, print = FALSE)
      
      methods <- template_mice$method
      methods[c("Z2.fac", "Z3.fac", "Z4.fac", "A.fac", "Y")] <- c("logreg", "logreg", "logreg", "logreg", "pmm")
      methods[c("Z2", "Z3", "Z4", "A")] <- c("~I((as.integer(Z2.fac) -1))", "~I((as.integer(Z3.fac) -1))", "~I((as.integer(Z4.fac) -1))", "~I((as.integer(A.fac) -1))")
      methods[colnames(data)[13:38]] <- c("~I(A*Y)", "~I(A*Z1)", "~I(Y*Z1)", "~I(A*Z2)", "~I(Y*Z2)", "~I(A*Z3)", "~I(Y*Z3)", "~I(A*Z4)", "~I(Y*Z4)",
                                          "~I(A*Z5)", "~I(Y*Z5)", "~I(Z1*Z3)", "~I(Z1*Z4)", "~I(Z1*Z5)", "~I(Z3*Z4)", "~I(Z3*Z5)",
                                          "~I(Z4*Z5)", "~I(Z2*Z1)", "~I(Z2*Z3)", "~I(Z2*Z4)", "~I(Z2*Z5)", "~I(Z1*Z2*Z4)", "~I(Z1*Z2*Z5)", "~I(Z1*Z4*Z5)", "~I(Z2*Z4*Z5)",
                                          "~I(Z1*Z2*Z4*Z5)")
      
      predictions <- template_mice$predictorMatrix
      predictions[13:38, ] <- 0
      predictions["Z2.fac", c("Z2", "Z3", "Z4", "A", "A.Z2", "Y.Z2", "Z2.Z1", "Z2.Z3", "Z2.Z4", "Z2.Z5", "Z1.Z2.Z4", "Z1.Z2.Z5", "Z2.Z4.Z5", "Z1.Z2.Z4.Z5")] <- 0
      predictions["Z3.fac", c("Z2", "Z3", "Z4", "A", "A.Z3", "Y.Z3", "Z1.Z3", "Z3.Z4", "Z3.Z5", "Z2.Z3")] <- 0
      predictions["Z4.fac", c("Z2", "Z3", "Z4", "A", "A.Z4", "Y.Z4", "Z1.Z4", "Z3.Z4", "Z4.Z5", "Z2.Z4", "Z1.Z2.Z4", "Z1.Z4.Z5", "Z2.Z4.Z5", "Z1.Z2.Z4.Z5")] <- 0
      predictions["A.fac", c("Z2", "Z3", "Z4", "A", "A.Y", "A.Z1", "A.Z2", "A.Z3", "A.Z4", "A.Z5")] <- 0
      predictions["Y", c("Z2", "Z3", "Z4", "A", "A.Y", "Y.Z1", "Y.Z2", "Y.Z3", "Y.Z4", "Y.Z5")] <- 0
    } else if (DGP == "DGP4") {
      # Additional manipulation for DGP4
      data$Z3_no_NA <- ifelse(is.na(data$Z3), "Missing", as.character(data$Z3))
      data$Z3_no_NA <- as.factor(data$Z3_no_NA)
      Z3_dummies <- model.matrix(~ Z3_no_NA - 1, data = data)
      missing_vector <- as.numeric(data$Z3_no_NA == "Missing")
      Z3_dummies <- cbind(Z3_dummies, Missing = missing_vector)
      Z3_dummies <- apply(Z3_dummies, 2, function(x) ifelse(x == 0 & missing_vector == 1, NA, x))
      Z3_dummies <- Z3_dummies[, c(1:3)]
      colnames(Z3_dummies) <- c("Z3_1", "Z3_2", "Z3_3")
      data <- cbind(data[,-9], Z3_dummies)
      
      data <- cbind(Z2.fac = as.factor(data$Z2), A.fac = as.factor(data$A), data, 
                    A.Y = data$A * data$Y, A.Z1 = data$A * data$Z1, 
                    Y.Z1 = data$Y * data$Z1, A.Z2 = data$A * data$Z2,
                    Y.Z2 = data$Y * data$Z2, A.Z31 = data$A * data$Z3_1, 
                    Y.Z31 = data$Y * data$Z3_1, A.Z32 = data$A * data$Z3_2,
                    Y.Z32 = data$Y * data$Z3_2, A.Z33 = data$A * data$Z3_3,
                    Y.Z33 = data$Y * data$Z3_3, A.Z4 = data$A * data$Z4, 
                    Y.Z4 = data$Y * data$Z4, A.Z5 = data$A * data$Z5,
                    Y.Z5 = data$Y * data$Z5, Z31.Z1 = data$Z1 * data$Z3_1, 
                    Z32.Z1 = data$Z1 * data$Z3_2, Z33.Z1 = data$Z1 * data$Z3_3,
                    Z1.Z4 = data$Z1 * data$Z4, Z1.Z5 = data$Z1 * data$Z5, 
                    Z31.Z4 = data$Z3_1 * data$Z4, Z32.Z4 = data$Z3_2 * data$Z4,
                    Z33.Z4 = data$Z3_3 * data$Z4, Z31.Z5 = data$Z3_1 * data$Z5,
                    Z32.Z5 = data$Z3_2 * data$Z5, Z33.Z5 = data$Z3_3 * data$Z5,
                    Z4.Z5 = data$Z4 * data$Z5, Z2.Z1 = data$Z2 * data$Z1,
                    Z2.Z4 = data$Z2 * data$Z4,
                    Z2.Z5 = data$Z2 * data$Z5, 
                    Z1.Z4.Z2 = data$Z1 * data$Z4 * data$Z2, Z1.Z5.Z2 = data$Z1 * data$Z5 * data$Z2,
                    Z1.Z4.Z5 = data$Z1 * data$Z4 * data$Z5, Z4.Z5.Z2 = data$Z4 * data$Z5 * data$Z2,
                    Z1.Z4.Z5.Z2 = data$Z1 * data$Z4 * data$Z5 * data$Z2)
      
      template_mice <- vector("list", length = 1)
      template_mice <- mice(data, max = 0, print = FALSE)
      
      methods <- template_mice$method
      methods[c("Z2.fac", "A.fac", "Z3", "Z4", "Y")] <- c("logreg", "logreg", "polyreg", "norm", "pmm") 
      methods[c("Z2", "Z3_1", "Z3_2", "Z3_3", "A")] <- c("~I((as.integer(Z2.fac) -1))", "~I(as.integer(model.matrix(~ Z3 - 1)[,1]))",
                                                         "~I(as.integer(model.matrix(~ Z3 - 1)[,2]))", "~I(as.integer(model.matrix(~ Z3 - 1)[,3]))",
                                                         "~I((as.integer(A.fac) -1))")
      methods[colnames(data)[14:48]] <- c("~I(A*Y)", "~I(A*Z1)", "~I(Y*Z1)", "~I(A*Z2)", "~I(Y*Z2)", "~I(A*Z3_1)", "~I(Y*Z3_1)", "~I(A*Z3_2)", "~I(Y*Z3_2)", "~I(A*Z3_3)", "~I(Y*Z3_3)", 
                                          "~I(A*Z4)", "~I(Y*Z4)", "~I(A*Z5)", "~I(Y*Z5)",
                                          "~I(Z1*Z3_1)", "~I(Z1*Z3_2)", "~I(Z1*Z3_3)", "~I(Z1*Z4)", "~I(Z1*Z5)", "~I(Z3_1*Z4)", "~I(Z3_2*Z4)", "~I(Z3_3*Z4)", 
                                          "~I(Z3_1*Z5)", "~I(Z3_2*Z5)", "~I(Z3_3*Z5)", "~I(Z4*Z5)", 
                                          "~I(Z2*Z1)", "~I(Z2*Z4)", "~I(Z2*Z5)",
                                          "~I(Z1*Z4*Z2)", "~I(Z1*Z5*Z2)", "~I(Z1*Z4*Z5)", "~I(Z4*Z5*Z2)", "~I(Z1*Z4*Z5*Z2)")
      predictions <- template_mice$predictorMatrix
      predictions[14:48, ] <- 0
      predictions["Z2.fac",  c("Z2", "Z3_1", "Z3_2", "Z3_3", "A", "A.Z2", "Y.Z2", "Z2.Z1", "Z2.Z4", "Z2.Z5",
                               "Z1.Z4.Z2", "Z1.Z5.Z2", "Z4.Z5.Z2", "Z1.Z4.Z5.Z2")] <- 0
      predictions["A.fac", c("Z2", "Z3_1", "Z3_2", "Z3_3", "A",
                             "A.Y", "A.Z1", "A.Z2", "A.Z31", "A.Z32", "A.Z33", "A.Z4", "A.Z5")] <- 0
      predictions["Z3", c("Z2", "Z3_1", "Z3_2", "Z3_3", "A", "A.Z31", "Y.Z31", "A.Z32", "Y.Z32", "A.Z33", "Y.Z33",
                          "Z31.Z4", "Z32.Z4", "Z33.Z4", "Z31.Z5", "Z32.Z5", "Z33.Z5")] <- 0
      predictions["Z4", c("Z2", "Z3_1", "Z3_2", "Z3_3", "A", "Z2.Z4",
                          "A.Z4", "Y.Z4", "Z1.Z4", "Z31.Z4", "Z32.Z4", "Z33.Z4", "Z4.Z5", 
                          "Z1.Z4.Z2", "Z1.Z4.Z5", "Z4.Z5.Z2", "Z1.Z4.Z5.Z2")] <- 0 
      predictions["Y", c("Z2", "Z3_1", "Z3_2", "Z3_3", "A",
                         "A.Y", "Y.Z1", "Y.Z2", "Y.Z31", "Y.Z32", "Y.Z33", "Y.Z4", "Y.Z5")] <- 0
    } else if (DGP == "DGP5") { 
      data$Z3_no_NA <- ifelse(is.na(data$Z3), "Missing", as.character(data$Z3))
      data$Z3_no_NA <- as.factor(data$Z3_no_NA)
      Z3_dummies <- model.matrix(~ Z3_no_NA - 1, data = data)
      missing_vector <- as.numeric(data$Z3_no_NA == "Missing")
      Z3_dummies <- cbind(Z3_dummies, Missing = missing_vector)
      Z3_dummies <- apply(Z3_dummies, 2, function(x) ifelse(x == 0 & missing_vector == 1, NA, x))
      Z3_dummies <- Z3_dummies[, c(1:3)]
      colnames(Z3_dummies) <- c("Z3_1", "Z3_2", "Z3_3")
      data <- cbind(data[,-10], Z3_dummies)
      
      data <- cbind(Z2.fac = as.factor(data$Z2), A.fac = as.factor(data$A), data, 
                    A.Y = data$A * data$Y, A.Z1 = data$A * data$Z1, 
                    Y.Z1 = data$Y * data$Z1, A.Z31 = data$A * data$Z3_1, 
                    Y.Z31 = data$Y * data$Z3_1, A.Z32 = data$A * data$Z3_2,
                    Y.Z32 = data$Y * data$Z3_2, A.Z33 = data$A * data$Z3_3,
                    Y.Z33 = data$Y * data$Z3_3, A.Z4 = data$A * data$Z4, 
                    Y.Z4 = data$Y * data$Z4, A.Z5 = data$A * data$Z5,
                    Y.Z5 = data$Y * data$Z5, A.Z6 = data$A * data$Z6,
                    Y.Z6 = data$Y * data$Z6, Z31.Z1 = data$Z1 * data$Z3_1, 
                    Z32.Z1 = data$Z1 * data$Z3_2, Z33.Z1 = data$Z1 * data$Z3_3,
                    Z1.Z4 = data$Z1 * data$Z4, Z1.Z5 = data$Z1 * data$Z5, 
                    Z31.Z4 = data$Z3_1 * data$Z4, Z32.Z4 = data$Z3_2 * data$Z4,
                    Z33.Z4 = data$Z3_3 * data$Z4, Z31.Z5 = data$Z3_1 * data$Z5,
                    Z32.Z5 = data$Z3_2 * data$Z5, Z33.Z5 = data$Z3_3 * data$Z5,
                    Z4.Z5 = data$Z4 * data$Z5, Z6.Z1 = data$Z6 * data$Z1, 
                    Z6.Z4 = data$Z6 * data$Z4, Z6.Z5 = data$Z6 * data$Z5,
                    Z1.Z4.Z6 = data$Z1 * data$Z4 * data$Z6, Z1.Z5.Z6 = data$Z1 * data$Z5 * data$Z6,
                    Z1.Z4.Z5 = data$Z1 * data$Z4 * data$Z5, Z4.Z5.Z6 = data$Z4 * data$Z5 * data$Z6,
                    Z1.Z4.Z5.Z6 = data$Z1 * data$Z4 * data$Z5 * data$Z6)
      
      template_mice <- mice(data, max = 0, print = FALSE)
      
      methods <- template_mice$method
      methods[c("Z2.fac", "A.fac", "Z3", "Z4", "Z6", "Y")] <- c("logreg", "logreg", "polyreg", "norm", "pmm", "pmm") 
      methods[c("Z2", "Z3_1", "Z3_2", "Z3_3", "A")] <- c("~I((as.integer(Z2.fac) -1))", "~I(as.integer(model.matrix(~ Z3 - 1)[,1]))",
                                                         "~I(as.integer(model.matrix(~ Z3 - 1)[,2]))", "~I(as.integer(model.matrix(~ Z3 - 1)[,3]))",
                                                         "~I((as.integer(A.fac) -1))")
      methods[colnames(data)[14:49]] <- c("~I(A*Y)", "~I(A*Z1)", "~I(Y*Z1)", "~I(A*Z3_1)", "~I(Y*Z3_1)", "~I(A*Z3_2)", "~I(Y*Z3_2)", "~I(A*Z3_3)", "~I(Y*Z3_3)", 
                                          "~I(A*Z4)", "~I(Y*Z4)", "~I(A*Z5)", "~I(Y*Z5)", "~I(A*Z6)", "~I(Y*Z6)", 
                                          "~I(Z1*Z3_1)", "~I(Z1*Z3_2)", "~I(Z1*Z3_3)", "~I(Z1*Z4)", "~I(Z1*Z5)", "~I(Z3_1*Z4)", "~I(Z3_2*Z4)", "~I(Z3_3*Z4)", 
                                          "~I(Z3_1*Z5)", "~I(Z3_2*Z5)", "~I(Z3_3*Z5)", "~I(Z4*Z5)", "~I(Z6*Z1)", "~I(Z6*Z2)", "~I(Z6*Z4)", "~I(Z6*Z5)",
                                          "~I(Z1*Z4*Z6)", "~I(Z1*Z5*Z6)", "~I(Z1*Z4*Z5)", "~I(Z4*Z5*Z6)", "~I(Z1*Z4*Z5*Z6)")
      predictions <- template_mice$predictorMatrix
      predictions[14:49,] <- 0
      predictions["Z2.fac", c("Z2", "Z3_1", "Z3_2", "Z3_3", "A")] <- 0
      predictions["A.fac", c("Z2", "Z3_1", "Z3_2", "Z3_3", "A", 
                             "A.Y", "A.Z1", "A.Z31", "A.Z32", "A.Z33", "A.Z4", "A.Z5", "A.Z6")] <- 0
      predictions["Z3", c("Z2", "Z3_1", "Z3_2", "Z3_3", "A", "A.Z31", "Y.Z31", "A.Z32", "Y.Z32", "A.Z33", "Y.Z33",
                          "Z31.Z4", "Z32.Z4", "Z33.Z4", "Z31.Z5", "Z32.Z5", "Z33.Z5")] <- 0
      predictions["Z4", c("Z2", "Z3_1", "Z3_2", "Z3_3", "A", "A.Z4", "Y.Z4", "Z1.Z4", "Z31.Z4", "Z32.Z4", "Z33.Z4", "Z4.Z5", "Z6.Z4",
                          "Z1.Z4.Z6", "Z1.Z4.Z5", "Z4.Z5.Z6", "Z1.Z4.Z5.Z6")] <- 0
      predictions["Z6", c("Z2", "Z3_1", "Z3_2", "Z3_3", "A", "A.Z6", "Y.Z6", "Z6.Z1", "Z6.Z4", "Z6.Z5",
                          "Z1.Z4.Z6", "Z1.Z5.Z6", "Z4.Z5.Z6", "Z1.Z4.Z5.Z6")] <- 0
      predictions["Y", c("Z2", "Z3_1", "Z3_2", "Z3_3", "A", 
                         "A.Y", "Y.Z1", "Y.Z31", "Y.Z32", "Y.Z33", "Y.Z4", "Y.Z5", "Y.Z6")] <- 0
      
    } else {
      # Create interaction terms and additional columns for other DGPs
      data <- cbind(Z2.fac = as.factor(data$Z2), Z3.fac = as.factor(data$Z3), 
                    A.fac = as.factor(data$A), data, 
                    A.Y = data$A*data$Y, A.Z1 = data$A*data$Z1, 
                    Y.Z1 = data$Y*data$Z1, A.Z2 = data$A*data$Z2,
                    Y.Z2 = data$Y*data$Z2, A.Z3 = data$A*data$Z3,
                    Y.Z3 = data$Y*data$Z3, A.Z4 = data$A*data$Z4, 
                    Y.Z4 = data$Y*data$Z4, A.Z5 = data$A*data$Z5,
                    Y.Z5 = data$Y*data$Z5, Z1.Z3 = data$Z1*data$Z3, 
                    Z1.Z4 = data$Z1*data$Z4, Z1.Z5 = data$Z1*data$Z5, 
                    Z3.Z4 = data$Z3*data$Z4, Z3.Z5 = data$Z3*data$Z5,
                    Z4.Z5 = data$Z4*data$Z5, Z2.Z1 = data$Z2*data$Z1,
                    Z2.Z3 = data$Z2*data$Z3, Z2.Z4 = data$Z2*data$Z4,
                    Z2.Z5 = data$Z2*data$Z5, 
                    Z1.Z4.Z2 = data$Z1*data$Z4*data$Z2, Z1.Z5.Z2 = data$Z1*data$Z5*data$Z2,
                    Z1.Z4.Z5 = data$Z1*data$Z4*data$Z5, Z4.Z5.Z2 = data$Z4*data$Z5*data$Z2,
                    Z1.Z4.Z5.Z2 = data$Z1*data$Z4*data$Z5*data$Z2)
      template_mice <- vector("list", length = 1)
      template_mice <- mice(data, max = 0, print = FALSE)
      
      methods <- template_mice$method
      methods[c("Z2.fac", "Z3.fac", "A.fac", "Z4", "Y")] <- c("logreg", "logreg", "logreg", "norm", "pmm") 
      methods[c("Z2", "Z3", "A")] <- c("~I((as.integer(Z2.fac) -1))", "~I((as.integer(Z3.fac) -1))", "~I((as.integer(A.fac) -1))")
      
      methods[colnames(data)[12:37]] <- c("~I(A*Y)", "~I(A*Z1)", "~I(Y*Z1)", "~I(A*Z2)", "~I(Y*Z2)", "~I(A*Z3)", "~I(Y*Z3)", 
                                          "~I(A*Z4)", "~I(Y*Z4)", "~I(A*Z5)", "~I(Y*Z5)",
                                          "~I(Z1*Z3)", "~I(Z1*Z4)", "~I(Z1*Z5)", "~I(Z3*Z4)", "~I(Z3*Z5)", "~I(Z4*Z5)", 
                                          "~I(Z2*Z1)", "~I(Z2*Z3)", "~I(Z2*Z4)", "~I(Z2*Z5)",
                                          "~I(Z1*Z4*Z2)", "~I(Z1*Z5*Z2)", "~I(Z1*Z4*Z5)", "~I(Z4*Z5*Z2)", "~I(Z1*Z4*Z5*Z2)")
      predictions <- template_mice$predictorMatrix
      predictions[12:37,] <- 0
      predictions["Z2.fac",  c("Z2", "Z3", "A", "A.Z2", "Y.Z2", "Z2.Z1", "Z2.Z3", "Z2.Z4", "Z2.Z5", "Z1.Z4.Z2", "Z1.Z5.Z2", "Z4.Z5.Z2", "Z1.Z4.Z5.Z2")] <- 0
      predictions["A.fac", c("Z2", "Z3", "A", "A.Y", "A.Z1", "A.Z2", "A.Z3", "A.Z4", "A.Z5")] <- 0
      predictions["Z3.fac", c("Z2", "Z3", "A", "A.Z3", "Y.Z3", "Z1.Z3", "Z3.Z4", "Z3.Z5", "Z2.Z3")] <- 0
      predictions["Z4", c("Z2", "Z3", "A", "A.Z4", "Y.Z4", "Z1.Z4", "Z3.Z4", "Z4.Z5", "Z2.Z4",
                          "Z1.Z4.Z2", "Z1.Z4.Z5", "Z4.Z5.Z2", "Z1.Z4.Z5.Z2")] <- 0 
      predictions["Y", c("Z2", "Z3", "A", "A.Y", "Y.Z1", "Y.Z2", "Y.Z3", "Y.Z4", "Y.Z5")] <- 0
    }
    
    # Run mice with specified methods and predictor matrix
    this_seed <- as.integer(seed + i)
    imp_data <- mice(data, meth = methods, pred = predictions, m = m, maxit = maxit, print = FALSE, seed = this_seed)
    
    # Create lists to store the different imputed datasets and respective analysis
    ImpDataList <- vector("list", length = m)
    TMLE_List <- vector("list", length = m)
    ModVar <- vector(length = m)
    Estimate <- vector(length = m)
    
    # Update covariate names (exclude certain variables)
    if (is.null(unique(imp_data$loggedEvents$out))) {
      cov_name <- cov_name[!(cov_name %in% c("A", "Y", "B"))]
    } else {
      cov_name <- cov_name[!(cov_name %in% c("A", "Y", "B", unique(imp_data$loggedEvents$out)))]
    }
    
    for (l in 1:m) {
      # Estimate for each imputation the ATE and store it
      ImpDataList[[l]] <- mice::complete(imp_data, l)
      TMLE_List[[l]] <- tmle(Y = ImpDataList[[l]]$Y, A = ImpDataList[[l]]$A, 
                             W = ImpDataList[[l]][, cov_name],
                             family = "gaussian", 
                             Q.SL.library = SL_lib, 
                             g.SL.library = SL_lib,
                             cvQinit = FALSE, gbound = gbound_value, V.Q = V, V.g = V)
      ModVar[l] <- TMLE_List[[l]]$estimates$ATE$var.psi
      Estimate[l] <- TMLE_List[[l]]$estimates$ATE$psi
    }
    
    # Compute combined estimate and variance using Rubin's rules
    combined_estimate <- mean(Estimate)
    combined_variance <- mean(ModVar) + (1 + 1/m) * ((1/(m-1)) * sum((Estimate - mean(Estimate))^2))
    
    result$estimate <- combined_estimate
    result$variance <- combined_variance
    
    
    return(result)
  }
  
  # End timing
  end_time <- Sys.time()
  duration <- end_time - start_time
  print(paste("TMLE analysis completed in", duration))
  # Garbage collection
  gc()
  
  return(tmle_results)
}


# -----------------------------------------------------------------------------
# Wrapper: run all merged analysis methods with deterministic seeds per method/design
# -----------------------------------------------------------------------------
#' apply_all_methods
#' @param data_list List of data.frames: datasets to analyze (one estimate per element per method).
#' @param m Integer scalar: number of imputations for MI methods.
#' @param cores Integer scalar: number of parallel workers passed to each method.
#' @param DGP Character scalar: data generating process label passed to merged_* functions.
#' @param truncation Logical: passed to merged_* functions to set gbound.
#' @param maxit Integer scalar: mice iterations for MI methods that use mice.
#' @param V Integer scalar: number of CV folds passed to tmle (V.Q and V.g).
#' @param seed_base Integer scalar: base seed used to derive per-method seeds via seed_for_job().
#' @param mode Character scalar: design label forwarded to seed_for_job().
#' @param mdag Character scalar: design label forwarded to seed_for_job().
#' @param dgp_num Integer/integerish: forwarded to seed_for_job() for unique seed derivation.
#' @param sce_num Integer/integerish: forwarded to seed_for_job() for unique seed derivation.
#' @return Named list with elements:
#'   CC_res, Ext_res, Ext_MCMI_res, MI_PMM_res, MI_CART_res, MI_RF_res, MI_Amelia_res, MI_Int_res.
#'   Each *_res is the corresponding method return (list of per-dataset results).
apply_all_methods <- function(data_list, m = 10, cores = 4, DGP = "DGP1",
                              truncation = TRUE, maxit = 10, V = 5,
                              seed_base, mode, mdag, dgp_num, sce_num) {
  
  # method ids
  id_CC     <- 1L
  id_Ext    <- 2L
  id_MCMI   <- 3L
  id_PMM    <- 4L
  id_CART   <- 5L
  id_RF     <- 6L
  id_Amelia <- 7L
  id_Int    <- 8L
  
  seed_CC     <- seed_for_job(seed_base, mode, mdag, dgp_num, sce_num, id_CC)
  seed_Ext    <- seed_for_job(seed_base, mode, mdag, dgp_num, sce_num, id_Ext)
  seed_MCMI   <- seed_for_job(seed_base, mode, mdag, dgp_num, sce_num, id_MCMI)
  seed_PMM    <- seed_for_job(seed_base, mode, mdag, dgp_num, sce_num, id_PMM)
  seed_CART   <- seed_for_job(seed_base, mode, mdag, dgp_num, sce_num, id_CART)
  seed_RF     <- seed_for_job(seed_base, mode, mdag, dgp_num, sce_num, id_RF)
  seed_Amelia <- seed_for_job(seed_base, mode, mdag, dgp_num, sce_num, id_Amelia)
  seed_Int    <- seed_for_job(seed_base, mode, mdag, dgp_num, sce_num, id_Int)
  
  print("CC")
  CC_res <- merged_CC_TMLE(data_list, cores, truncation = truncation, seed = seed_CC, V= V)
  print("Ext")
  Ext_res <- merged_Ext_TMLE(data_list, cores, DGP, truncation = truncation, seed = seed_Ext, V= V)
  print("Ext_MCMI")
  Ext_MCMI_res <- merged_Ext_MCMI_TMLE(data_list, cores, DGP, truncation = truncation, seed = seed_MCMI, V= V)
  print("MI_PMM")
  MI_PMM_res <- merged_MI_PMM_TMLE(data_list, m, cores, DGP, truncation = truncation, maxit = maxit, seed = seed_PMM, V= V)
  print("MI_CART")
  MI_CART_res <- merged_MI_CART_TMLE(data_list, m, cores, DGP, truncation = truncation, maxit = maxit, seed = seed_CART, V= V)
  print("MI_RF")
  MI_RF_res <- merged_MI_RF_TMLE(data_list, m, cores, DGP, truncation = truncation, maxit = maxit, seed = seed_RF, V= V)
  print("MI_Amelia")
  MI_Amelia_res <- merged_MI_Amelia_TMLE(data_list, m, cores, DGP, truncation = truncation, seed = seed_Amelia, V= V)
  print("MI_INT")
  MI_Int_res <- merged_MI_Int_TMLE(data_list, m, cores, DGP, truncation = truncation, maxit = maxit, seed = seed_Int, V= V)
  
  result_list <- list(
    CC_res = CC_res,
    Ext_res = Ext_res,
    Ext_MCMI_res = Ext_MCMI_res,
    MI_PMM_res = MI_PMM_res,
    MI_CART_res = MI_CART_res,
    MI_RF_res = MI_RF_res,
    MI_Amelia_res = MI_Amelia_res,
    MI_Int_res = MI_Int_res
  )
  return(result_list)
}
