# Supplementary material for: Causal Effect Estimation With TMLE: Handling Missing Data and Near Violations of Positivity
Source: Biom J. 2026 Apr 24;68:e70134. doi: 10.1002/bimj.70134 (PMC13109636; doi:10.1002/bimj.70134)
Supplement: Supplementary file 1 — Supporting File: bimj70134‐sup‐0001‐DataCode.zip. [file BIMJ-68-e70134-s001.zip › MissingDataTmle/Simulation/model-based/06_run_simulation_study.R]

# ============================
# Model-based simulation driver
# (full / quick, reference / run)
# ============================

# 1) Ensure renv is available
#install.packages("renv", repos = "https://cloud.r-project.org")

## ---- Safety check ------------------------------------------------------
if (!dir.exists(file.path(getwd(), "Simulation"))) {
  stop("Please set working directory to the project root (folder containing 'Simulation/').")
}

# 2) Activate project (if not auto-activated)
source("renv/activate.R")

# 3) Restore exact package versions from renv.lock
renv::restore()

# 4) Deactivate multithreading
Sys.setenv(
  CUDA_VISIBLE_DEVICES      = "",   # disables GPU
  OMP_NUM_THREADS           = "1",
  OMP_DYNAMIC               = "FALSE",
  OMP_SCHEDULE              = "static",
  OPENBLAS_NUM_THREADS      = "1",
  MKL_NUM_THREADS           = "1",
  MKL_DYNAMIC               = "FALSE",
  VECLIB_MAXIMUM_THREADS    = "1",
  NUMEXPR_NUM_THREADS       = "1",
  RCPP_PARALLEL_NUM_THREADS = "1"
)


## ---- Paths -------------------------------------------------------------
base_dir <- getwd()
mb_dir   <- file.path(base_dir, "Simulation", "model-based")

stopifnot(dir.exists(mb_dir))

## ---- Source files ------------------------------------------------------
source(file.path(mb_dir, "01_used_libraries.R"))
source(file.path(mb_dir, "02_general_Functions.R"))
source(file.path(mb_dir, "03_Data_and_Mis_Functions.R"))
source(file.path(mb_dir, "04_analysis_Functions.R"))
source(file.path(mb_dir, "05_plot_Functions.R"))

mode <- "quick"                 # options: "quick" (for reviewers) or "full" (paper results)
build_reference <- TRUE        # set TRUE only when YOU generate the shipped reference
run_id <- "first"  # for reviewer runs


results_root <- file.path(mb_dir, "Results")

out_dir <- if (build_reference) {
  file.path(results_root, "reference", mode)  
} else {
  file.path(results_root, "runs", run_id, mode) # reviewer run goes here
}

dir.create(out_dir, recursive = TRUE, showWarnings = FALSE)

data_dir    <- file.path(out_dir, "data")
fig_dir     <- file.path(out_dir, "figures")
log_dir     <- file.path(out_dir, "logs")

dir.create(data_dir, recursive = TRUE, showWarnings = FALSE)
dir.create(fig_dir, recursive = TRUE, showWarnings = FALSE)
dir.create(log_dir, recursive = TRUE, showWarnings = FALSE)


############################
## Simulation configuration
############################

if (mode == "quick") {
  config <- list(
    seed = 5,
    Sim = 5,
    n = 2000,
    m = 3,
    maxit = 2,
    V = 5,
    cores = 5)
} else if (mode == "full") {
  config <- list(
    seed = 5,
    Sim = 1000,
    n = 2000,
    m = 50,
    maxit = 10,
    V = 5,
    cores = 10)
} else {
  stop("Unknown mode")
}

set.seed(config$seed)


#### DGP ####

dgp_list <- c("DGP1", "DGP2", "DGP3", "DGP4", "DGP5")
scenarios <- c("sce1", "sce2", "sce3")

# Create data
big_data_list <- list()

for (dgp in dgp_list) {
  for (sce in scenarios) {
    list_name <- paste0(sce, "_", dgp)
    big_data_list[[list_name]] <- simulateDatasets(scenario = sce, dgp = dgp, 
                                                   n_datasets = config$Sim, n = config$n)
  }
}

#### Full data assessment #####

# Check data proportions
full_data_proportions <- list()

for (data_name in names(big_data_list)) {
  full_data_proportions[[data_name]] <- check_data(big_data_list[[data_name]])
}

full_data_proportions

# Check positivity violation in data
full_positivity_results <- list()

full_positivity_results <- check_positivity_bigdata(big_data_list = big_data_list, cores = min(2, config$cores),
  base_seed     = config$seed, mode = mode)

full_positivity_results

# Check power of effect
effective_power_results <- check_effective_power_bigdata(big_data_list = big_data_list,
  cores = config$cores, base_seed = config$seed, mode = mode)

effective_power_results

#### Induce Missingness ####

missingness_types <- c("A", "B", "C", "D", "E")

all_missingnes_data <- list()      # Will store the modified (missingness-induced) datasets
all_missing_proportions <- list()  # Will store the missing proportions

for (m_type in missingness_types) {
  cat("Processing missingness type:", m_type, "\n")
  
  # Apply missingness function for this type on the entire big_data_list
  result <- apply_missingness_bigdata(big_data_list, missingness_type = m_type, coef_list = coef_list)
  
  # Iterate over each element of the result to rename and store outputs
  for (orig_key in names(result)) {
    # Extract scenario and DGP from the original key (expected format "sceX_DGPY")
    matches <- regmatches(orig_key, regexec("sce(\\d+)_DGP(\\d+)", orig_key))[[1]]
    if (length(matches) < 3) {
      stop(paste("Name", orig_key, "does not match the expected pattern."))
    }
    scenario <- matches[2]  
    dgp <- matches[3]     
    
    # Create the new key according to the desired pattern:
    new_key <- paste0("mDag", m_type, "_DGP", dgp, "_sce", scenario)
    
    # Store the outputs under the new key
    all_missingnes_data[[new_key]] <- result[[orig_key]]$modified_data
    all_missing_proportions[[new_key]] <- result[[orig_key]]$missing_summary
  }
}


# Create a list to store the missingness data frames for each DGP
missing_proportion_list <- list()

# Loop over DGP numbers 1 to 5
for(d in 1:5) {
  dgp_pattern <- paste0("DGP", d)
  
  # Extract the keys from all_missing_proportions that contain the DGP pattern.
  keys_dgp <- names(all_missing_proportions)[grepl(dgp_pattern, names(all_missing_proportions))]
  df_dgp <- do.call(rbind, all_missing_proportions[keys_dgp])
  
  # Assign the row names as the keys (i.e. the element names from the original list)
  rownames(df_dgp) <- keys_dgp
  
  # Store the data frame in the list with the name of the DGP (e.g., "DGP1")
  missing_proportion_list[[dgp_pattern]] <- as.data.frame(df_dgp)
}

# Check missingness for the DGPs
missing_proportion_list 


#### Analysis ####


all_results <- list()

for (orig_key in names(all_missingnes_data)) {
  
  # Parse: mDag<type>_DGP<d>_sce<s>
  matches <- regmatches(orig_key, regexec("mDag([A-E])_DGP(\\d+)_sce(\\d+)", orig_key))[[1]]
  if (length(matches) < 4) stop("Key does not match expected pattern: ", orig_key)
  
  mdag <- matches[2]
  dgp_num <- as.integer(matches[3])
  sce_num <- as.integer(matches[4])
  
  method_res <- apply_all_methods(
    data_list   = all_missingnes_data[[orig_key]],
    m           = config$m,
    cores       = config$cores,
    DGP         = paste0("DGP", dgp_num),
    truncation  = TRUE,
    maxit       = config$maxit,
    V           = config$V,
    seed_base   = config$seed,
    mode        = mode,
    mdag        = mdag,
    dgp_num     = dgp_num,
    sce_num     = sce_num
  )
  
  all_results[[paste0(orig_key, "_res")]] <- method_res
}

# Make sure each element from all_results is assigned to the global environment.
for(nm in names(all_results)) {
  assign(nm, all_results[[nm]])
}

# Create a list of names and use these to call all_measures_TMLE, preserving the object names.
all_obj_names <- names(all_results)
all_measures_list <- lapply(all_obj_names, function(nm) {
  expr <- substitute(all_measures_TMLE(x), list(x = as.name(nm)))
  eval(expr, envir = .GlobalEnv)
})
names(all_measures_list) <- all_obj_names

res_table <- do.call(rbind, all_measures_list)

# Post-processing: adjusting factor levels, etc.
res_table$Scenario <- factor(res_table$Scenario, levels = c("Scenario1", "Scenario2", "Scenario3"))
res_table$Method <- factor(res_table$Method, levels = c("CC", "Ext", "Ext MCMI", "MI PMM", "MI Int", "MI CART", "MI CART MI", "MI RF", "MI RF MI", "MI Amelia"))
res_table$DGP <- as.numeric(gsub("DGP", "", res_table$DGP))
rownames(res_table) <- sub(".*\\.", "", rownames(res_table))


save(res_table, file = file.path(data_dir, "res_table.RData"))


#### Result Plots ####

#Bias
plots_Bias <- lapply(missingness_types, function(d) {
  scenarioOverviewPlot(res_table, Dag = d)
})

plots_Bias <- do.call(grid.arrange, c(plots_Bias, ncol = 1))

# Save figure corresponding to Figure 3 in the paper
ggsave(
  file.path(fig_dir, "Figure_3.png"),
  plot  = plots_Bias,
  width = 8.88,
  height = 12.50)


# Coverage
plots_Cov <- lapply(missingness_types, function(d) {
  scenarioOverviewPlotC(res_table, Dag = d)
})

plots_Cov <- do.call(grid.arrange, c(plots_Cov, ncol = 1))

# Save figure corresponding to Figure 4 in the paper
ggsave(
  file.path(fig_dir, "Figure_4.png"),
  plot  = plots_Cov,
  width = 8.88,
  height = 12.50)

# RMSE
plots_RMSE <- lapply(missingness_types, function(d) {
  scenarioOverviewPlotRMSE(res_table, Dag = d)
})

plots_RMSE <- do.call(grid.arrange, c(plots_RMSE, ncol = 1))

# Save figure corresponding to Figure 5 in the paper
ggsave(
  file.path(fig_dir, "Figure_5.png"),
  plot  = plots_RMSE,
  width = 8.88,
  height = 12.50)


## ---- Reproducibility logs ---------------------------------------------
writeLines(capture.output(sessionInfo()),
           file.path(log_dir, "sessionInfo.txt"))

writeLines(capture.output(extSoftVersion()),
           file.path(log_dir, "extSoftVersion.txt"))

blas_info <- tryCatch({
  c(
    paste("BLAS:", sessionInfo()$BLAS),
    paste("LAPACK:", sessionInfo()$LAPACK)
  )
}, error = function(e) "BLAS/LAPACK info unavailable")
writeLines(blas_info, file.path(log_dir, "blas_lapack.txt"))


thread_vars <- Sys.getenv(c(
  "OMP_NUM_THREADS",
  "OPENBLAS_NUM_THREADS",
  "MKL_NUM_THREADS",
  "VECLIB_MAXIMUM_THREADS",
  "NUMEXPR_NUM_THREADS",
  "RCPP_PARALLEL_NUM_THREADS"
))
writeLines(capture.output(thread_vars),
           file.path(log_dir, "thread_info.txt"))
