# Supplementary material for: Causal Effect Estimation With TMLE: Handling Missing Data and Near Violations of Positivity
Source: Biom J. 2026 Apr 24;68:e70134. doi: 10.1002/bimj.70134 (PMC13109636; doi:10.1002/bimj.70134)
Supplement: Supplementary file 1 — Supporting File: bimj70134‐sup‐0001‐DataCode.zip. [file BIMJ-68-e70134-s001.zip › MissingDataTmle/Simulation/model-based/07_verify_reference_plots.R]

## ---- Plot verification for reference run --------------------------------
## This script does NOT rerun the simulation.
## It checks that the shipped reference plots match the plots generated from
## the shipped reference res_table.RData.

# Optional: activate renv for identical package versions
if (file.exists("renv/activate.R")) source("renv/activate.R")
# Restore exact package versions from renv.lock -> if not already done in '06_simulation_study' 
if (requireNamespace("renv", quietly = TRUE)) renv::restore()

# Make sure we are at project root
if (!dir.exists(file.path(getwd(), "Simulation"))) {
  stop("Please set working directory to the project root (folder containing 'Simulation/').")
}

base_dir <- getwd()
mb_dir   <- file.path(base_dir, "Simulation", "model-based")

mode <- "full" # or set to "full"

ref_dir  <- file.path(mb_dir, "Results", "reference", mode)
ref_data <- file.path(ref_dir, "data", "res_table.RData")
ref_figs <- file.path(ref_dir, "figures")

if (!file.exists(ref_data)) stop("Missing reference res_table: ", ref_data)

# Source plotting functions 
source(file.path(mb_dir, "01_used_libraries.R"))
source(file.path(mb_dir, "02_general_Functions.R"))
source(file.path(mb_dir, "03_Data_and_Mis_Functions.R"))
source(file.path(mb_dir, "04_analysis_Functions.R"))
source(file.path(mb_dir, "05_plot_Functions.R"))

# Load reference results table
load(ref_data)  # expects object: res_table
if (!exists("res_table")) stop("Object 'res_table' not found inside ", ref_data)

# Rebuild plots into temp folder (do not overwrite reference)
tmp_dir <- file.path(ref_figs, paste0("plot_verify_", format(Sys.time(), "%Y%m%d_%H%M%S")))
tmp_fig <- file.path(tmp_dir, "figures")
dir.create(tmp_fig, recursive = TRUE, showWarnings = FALSE)

missingness_types <- c("A", "B", "C", "D", "E")

# Bias
plots_Bias <- lapply(missingness_types, function(d) scenarioOverviewPlot(res_table, Dag = d))
plots_Bias <- do.call(gridExtra::grid.arrange, c(plots_Bias, ncol = 1))
ggplot2::ggsave(file.path(tmp_fig, "Figure_3.png"), plots_Bias, width = 8.88, height = 12.50)

# Coverage
plots_Cov <- lapply(missingness_types, function(d) scenarioOverviewPlotC(res_table, Dag = d))
plots_Cov <- do.call(gridExtra::grid.arrange, c(plots_Cov, ncol = 1))
ggplot2::ggsave(file.path(tmp_fig, "Figure_4.png"), plots_Cov, width = 8.88, height = 12.50)

# RMSE
plots_RMSE <- lapply(missingness_types, function(d) scenarioOverviewPlotRMSE(res_table, Dag = d))
plots_RMSE <- do.call(gridExtra::grid.arrange, c(plots_RMSE, ncol = 1))
ggplot2::ggsave(file.path(tmp_fig, "Figure_5.png"), plots_RMSE, width = 8.88, height = 12.50)

message("Verification plots written to: ", file.path(tmp_fig))
message("Compare against reference: ", file.path(ref_figs))
